# Supplementary material for: Differential epigenetic reprogramming in response to specific endocrine therapies promotes cholesterol biosynthesis and cellular invasion
Source: Nat Commun. 2015 Nov 27;6:10044. doi: 10.1038/ncomms10044 (PMC4674692; doi:10.1038/ncomms10044)
Supplement: Supplementary Data 1 — Ingenuity Pathway analysis for upregulated genes in ETR cells. We compiled the total gene list for upregulated genes (all ETR vs. MCF7) and then created gene sets that were found expressed at higher levels in only one cell type (by excluding genes found in more than one cell type). Next we combined MCF7T and MCF7F vs. LTED, LTEDT and LTEDF and ran IPA. IPA canonical pathways, Upstream regulator analysis, Biological function analysis and Network analysis are reported in sub-tables. [file ncomms10044-s10.xls]

## Sheet: Canonical Pathways MCF7s
© 2000-2014 Ingenuity Systems, Inc. All rights reserved.
AnalysisName:UPinE2plus - 2014-04-20 08:39 PM Reference set: Ingenuity Knowledge Base (Genes Only)
Relationship to include: Direct and Indirect
Includes Endogenous Chemicals
Optional Analyses: My Pathways My List
Filter Summary:
Consider only molecules and/or relationships where
(species = Mouse OR Human) AND
(confidence = Experimentally Observed)
Cutoff:
Canonical Pathways
Ingenuity Canonical Pathways	-log(p-value)	Ratio	Molecules
Interferon Signaling	4.83E00	1.47E-01	IFIT3,OAS1,JAK1,MX1,TAP1
Sertoli Cell-Sertoli Cell Junction Signaling	4.37E00	4.81E-02	ITGB1,TUBB3,ITGA3,CLDN23,JUN,TUBA1A,GUCY1A3,CGN,MRAS
Role of Tissue Factor in Cancer	4.12E00	6.25E-02	ITGB1,IL8,ITGA3,EGR1,ITGAV,MRAS,HBEGF
Inhibition of Angiogenesis by TSP1	3.62E00	1.21E-01	HSPG2,JUN,GUCY1A3,CD36
IL-17A Signaling in Fibroblasts	3.52E00	1.03E-01	FOS,JUN,CCL2,CEBPD
IL-8 Signaling	3.48E00	4.15E-02	IL8,FOS,JUN,ITGAV,MRAS,HBEGF,IQGAP1,MAP4K4
Remodeling of Epithelial Adherens Junctions	3.37E00	7.35E-02	MET,TUBB3,TUBA1A,ZYX,IQGAP1
Epithelial Adherens Junction Signaling	3.36E00	4.79E-02	MET,TUBB3,TUBA1A,MRAS,MYH9,ZYX,IQGAP1
Chemokine Signaling	3.34E00	7.25E-02	FOS,JUN,CCL2,CAMK1D,MRAS
Renal Cell Carcinoma Signaling	3.31E00	6.94E-02	UBD,MET,FOS,JUN,MRAS
IL-17 Signaling	3.25E00	6.76E-02	IL8,JAK1,JUN,CCL2,MRAS
Role of NANOG in Mammalian Embryonic Stem Cell Pluripotency	3.24E00	5.22E-02	JAK1,LIF,WNT9A,MRAS,FZD2,SALL4
Germ Cell-Sertoli Cell Junction Signaling	3.19E00	4.4E-02	ITGB1,TUBB3,ITGA3,TUBA1A,MRAS,ZYX,IQGAP1
Glucocorticoid Receptor Signaling	3.12E00	3.23E-02	IL8,FOS,JAK1,JUN,CCL2,DUSP1,PRKAA2,MRAS,PLAU
Glycolysis I	2.97E00	1.36E-01	TPI1,FBP1,BPGM
Semaphorin Signaling in Neurons	2.86E00	7.69E-02	ITGB1,MET,PLXNA1,SEMA7A
IL-2 Signaling	2.83E00	7.14E-02	FOS,JAK1,JUN,MRAS
IL-17A Signaling in Gastric Cells	2.81E00	1.2E-01	IL8,FOS,JUN
HMGB1 Signaling	2.75E00	5.15E-02	IL8,FOS,JUN,CCL2,MRAS
Glioma Invasiveness Signaling	2.71E00	6.78E-02	ITGAV,MRAS,PLAU,TIMP2
Regulation of Cellular Mechanics by Calpain Protease	2.71E00	5.56E-02	ITGB1,CAPN6,ITGA3,MRAS
Rac Signaling	2.56E00	4.27E-02	ITGB1,ITGA3,JUN,MRAS,IQGAP1
IL-10 Signaling	2.43E00	5.56E-02	FOS,JAK1,JUN,MAP4K4
Agrin Interactions at Neuromuscular Junction	2.43E00	5.88E-02	ITGB1,ITGA3,JUN,MRAS
Oncostatin M Signaling	2.42E00	8.82E-02	JAK1,MRAS,PLAU
IL-3 Signaling	2.36E00	5.48E-02	FOS,JAK1,JUN,MRAS
IL-6 Signaling	2.34E00	4.1E-02	IL8,FOS,JUN,MRAS,MAP4K4
14-3-3-mediated Signaling	2.32E00	4.2E-02	FOS,TUBB3,JUN,TUBA1A,MRAS
NF-κB Activation by Viruses	2.32E00	5.06E-02	ITGB1,ITGA3,ITGAV,MRAS
Antigen Presentation Pathway	2.31E00	7.5E-02	PSMB9,CD74,TAP1
Inhibition of Matrix Metalloproteases	2.28E00	7.89E-02	HSPG2,TFPI2,TIMP2
PPARα/RXRα Activation	2.26E00	3.31E-02	CHD5,JUN,PRKAA2,MRAS,CD36,MAP4K4
PDGF Signaling	2.24E00	5.06E-02	FOS,JAK1,JUN,MRAS
MIF Regulation of Innate Immunity	2.19E00	6.67E-02	FOS,JUN,CD74
Regulation of the Epithelial-Mesenchymal Transition Pathway	2.17E00	3.17E-02	MET,JAK1,EGR1,WNT9A,MRAS,FZD2
UVC-Induced MAPK Signaling	2.16E00	7.14E-02	FOS,JUN,MRAS
Axonal Guidance Signaling	2.15E00	2.15E-02	ITGB1,PLXNA1,TUBB3,ITGA3,TUBA1A,EPHB2,WNT9A,MRAS,FZD2,SEMA7A
Role of Macrophages, Fibroblasts and Endothelial Cells in Rheumatoid Arthritis	2.14E00	2.46E-02	IL8,FOS,JUN,CCL2,WNT9A,MRAS,CEBPD,FZD2
Agranulocyte Adhesion and Diapedesis	2.12E00	3.23E-02	ITGB1,IL8,ITGA3,CLDN23,CCL2,MYH9
iNOS Signaling	2.1E00	6.25E-02	FOS,JAK1,JUN
ErbB Signaling	2.09E00	4.6E-02	FOS,JUN,MRAS,HBEGF
FAK Signaling	2.07E00	4.08E-02	ITGB1,CAPN6,ITGA3,MRAS
CDK5 Signaling	2.05E00	4.49E-02	ITGB1,ITGA3,EGR1,MRAS
Neuregulin Signaling	2.04E00	4.12E-02	ITGB1,ITGA3,MRAS,HBEGF
Hepatic Fibrosis / Hepatic Stellate Cell Activation	2.01E00	3.52E-02	MET,IL8,CCL2,MYH9,TIMP2
Integrin Signaling	1.98E00	2.88E-02	ITGB1,CAPN6,ITGA3,ITGAV,MRAS,ZYX
PPAR Signaling	1.95E00	3.88E-02	FOS,JUN,MRAS,MAP4K4
Mouse Embryonic Stem Cell Pluripotency	1.92E00	4.04E-02	JAK1,LIF,MRAS,FZD2
IGF-1 Signaling	1.89E00	3.92E-02	FOS,JAK1,JUN,MRAS
Cdc42 Signaling	1.87E00	3.03E-02	ITGB1,FOS,ITGA3,JUN,IQGAP1
HGF Signaling	1.86E00	3.92E-02	MET,FOS,JUN,MRAS
Tight Junction Signaling	1.85E00	3.16E-02	FOS,CLDN23,JUN,CGN,MYH9
Thrombopoietin Signaling	1.84E00	5.08E-02	FOS,JUN,MRAS
Toll-like Receptor Signaling	1.84E00	5.26E-02	FOS,JUN,MAP4K4
Paxillin Signaling	1.83E00	3.57E-02	ITGB1,ITGA3,ITGAV,MRAS
Tec Kinase Signaling	1.82E00	2.84E-02	ITGB1,FOS,ITGA3,JAK1,MRAS
Actin Nucleation by ARP-WASP Complex	1.82E00	4.55E-02	ITGB1,ITGA3,MRAS
EGF Signaling	1.82E00	5.17E-02	FOS,JAK1,JUN
Role of Osteoblasts, Osteoclasts and Chondrocytes in Rheumatoid Arthritis	1.79E00	2.63E-02	ITGB1,FOS,ITGA3,JUN,WNT9A,FZD2
Gluconeogenesis I	1.75E00	9.09E-02	FBP1,BPGM
Renin-Angiotensin Signaling	1.74E00	3.54E-02	FOS,JUN,CCL2,MRAS
Putrescine Biosynthesis III	1.73E00	5E-01	ODC1
Corticotropin Releasing Hormone Signaling	1.68E00	3.28E-02	FOS,JUN,GUCY1A3,NR4A1
Estrogen-Dependent Breast Cancer Signaling	1.68E00	4.41E-02	FOS,JUN,MRAS
Wnt/β-catenin Signaling	1.68E00	2.91E-02	SOX4,UBD,JUN,WNT9A,FZD2
Endothelin-1 Signaling	1.67E00	2.91E-02	FOS,JUN,GUCY1A3,MRAS,RARRES3
ERK5 Signaling	1.66E00	4.62E-02	FOS,LIF,MRAS
Signaling by Rho Family GTPases	1.65E00	2.36E-02	ITGB1,FOS,ITGA3,JUN,MRAS,IQGAP1
Granulocyte Adhesion and Diapedesis	1.64E00	2.86E-02	ITGB1,IL8,ITGA3,CLDN23,CCL2
Ephrin Receptor Signaling	1.63E00	2.51E-02	ITGB1,ITGA3,EPHB2,MRAS,MAP4K4
Colorectal Cancer Metastasis Signaling	1.63E00	2.41E-02	FOS,JAK1,JUN,WNT9A,MRAS,FZD2
Erythropoietin Signaling	1.61E00	4.05E-02	FOS,JUN,MRAS
Role of MAPK Signaling in the Pathogenesis of Influenza	1.61E00	4.48E-02	CCL2,MRAS,RARRES3
JAK/Stat Signaling	1.61E00	4.29E-02	FOS,JAK1,MRAS
GDNF Family Ligand-Receptor Interactions	1.59E00	4.29E-02	FOS,JUN,MRAS
Neurotrophin/TRK Signaling	1.59E00	4.23E-02	FOS,JUN,MRAS
Macropinocytosis Signaling	1.59E00	3.95E-02	ITGB1,MET,MRAS
NRF2-mediated Oxidative Stress Response	1.58E00	2.65E-02	FOS,JUN,MRAS,ABCC4,TXNRD1
CCR5 Signaling in Macrophages	1.58E00	3.49E-02	FOS,JUN,MRAS
Atherosclerosis Signaling	1.58E00	3.01E-02	IL8,CCL2,CD36,RARRES3
TNFR2 Signaling	1.56E00	6.25E-02	FOS,JUN
PI3K/AKT Signaling	1.55E00	2.92E-02	ITGB1,ITGA3,JAK1,MRAS
ILK Signaling	1.52E00	2.63E-02	ITGB1,FOS,FBLIM1,JUN,MYH9
Caveolar-mediated Endocytosis Signaling	1.51E00	3.66E-02	ITGB1,ITGA3,ITGAV
LPS-stimulated MAPK Signaling	1.51E00	3.8E-02	FOS,JUN,MRAS
Prolactin Signaling	1.51E00	3.9E-02	FOS,JUN,MRAS
ERK/MAPK Signaling	1.51E00	2.49E-02	ITGB1,FOS,ITGA3,DUSP1,MRAS
TREM1 Signaling	1.5E00	3.95E-02	ITGB1,IL8,CCL2
GNRH Signaling	1.49E00	2.86E-02	FOS,JUN,EGR1,MRAS
Human Embryonic Stem Cell Pluripotency	1.45E00	2.65E-02	WNT9A,MRAS,FZD2,SALL4
Rapoport-Luebering Glycolytic Shunt	1.44E00	2.5E-01	BPGM
Leukocyte Extravasation Signaling	1.43E00	2.5E-02	ITGB1,ITGA3,CLDN23,EDIL3,TIMP2
Regulation of IL-2 Expression in Activated and Anergic T Lymphocytes	1.43E00	3.53E-02	FOS,JUN,MRAS
Relaxin Signaling	1.43E00	2.7E-02	FOS,JUN,GUCY1A3,MRAS
Ceramide Signaling	1.41E00	3.57E-02	FOS,JUN,MRAS
Aryl Hydrocarbon Receptor Signaling	1.41E00	2.76E-02	FOS,JUN,NFIX,ALDH1A3
Protein Citrullination	1.34E00	2E-01	PADI2
Lysine Degradation II	1.34E00	2E-01	AASS
GDP-glucose Biosynthesis	1.34E00	2E-01	PGM5
TGF-β Signaling	1.32E00	3.23E-02	FOS,JUN,MRAS
April Mediated Signaling	1.31E00	4.76E-02	FOS,JUN
PAK Signaling	1.31E00	2.88E-02	ITGB1,ITGA3,MRAS
UVA-Induced MAPK Signaling	1.31E00	3.33E-02	FOS,JUN,MRAS
Apoptosis Signaling	1.31E00	3.23E-02	CAPN6,MRAS,MAP4K4
Actin Cytoskeleton Signaling	1.31E00	2.15E-02	ITGB1,ITGA3,MRAS,MYH9,IQGAP1
Virus Entry via Endocytic Pathways	1.3E00	3.26E-02	ITGB1,ITGA3,MRAS
CXCR4 Signaling	1.28E00	2.5E-02	FOS,JUN,EGR1,MRAS
IL-1 Signaling	1.27E00	2.94E-02	FOS,JUN,MRAS
B Cell Activating Factor Signaling	1.27E00	4.55E-02	FOS,JUN
Huntington's Disease Signaling	1.27E00	2.16E-02	UBD,SDHA,CAPN6,JUN,PACSIN1
Glucose and Glucose-1-phosphate Degradation	1.26E00	1.67E-01	PGM5
Thioredoxin Pathway	1.26E00	1.67E-01	TXNRD1
Gap Junction Signaling	1.24E00	2.5E-02	TUBB3,TUBA1A,GUCY1A3,MRAS
SAPK/JNK Signaling	1.24E00	2.97E-02	JUN,MRAS,MAP4K4
Role of Hypercytokinemia/hyperchemokinemia in the Pathogenesis of Influenza	1.22E00	4.65E-02	IL8,CCL2
T Cell Receptor Signaling	1.21E00	2.91E-02	FOS,JUN,MRAS
Sucrose Degradation V (Mammalian)	1.2E00	1.43E-01	TPI1
Role of IL-17F in Allergic Inflammatory Airway Diseases	1.18E00	4.26E-02	IL8,CCL2
Cholecystokinin/Gastrin-mediated Signaling	1.17E00	2.97E-02	FOS,JUN,MRAS
TNFR1 Signaling	1.15E00	3.92E-02	FOS,JUN
Airway Pathology in Chronic Obstructive Pulmonary Disease	1.14E00	1.25E-01	IL8
RhoGDI Signaling	1.11E00	2.11E-02	ITGB1,ITGA3,MRAS,ARHGDIB
Glycogen Degradation II	1.09E00	1.11E-01	PGM5
RAR Activation	1.09E00	2.2E-02	FOS,JUN,DUSP1,ALDH1A3
CD27 Signaling in Lymphocytes	1.09E00	3.57E-02	FOS,JUN
Hematopoiesis from Pluripotent Stem Cells	1.09E00	3.17E-02	IL8,LIF
Calcium Signaling	1.08E00	2.02E-02	CAMK1D,MYH9,TNNI1,GRIK1
CNTF Signaling	1.07E00	3.64E-02	JAK1,MRAS
UVB-Induced MAPK Signaling	1.06E00	3.64E-02	FOS,JUN
Role of IL-17A in Arthritis	1.05E00	3.33E-02	IL8,CCL2
Protein Ubiquitination Pathway	1.05E00	1.89E-02	UBD,PSMB9,USP5,HSPB11,TAP1
PKCθ Signaling in T Lymphocytes	1.03E00	2.26E-02	FOS,JUN,MRAS
Clathrin-mediated Endocytosis Signaling	1.02E00	2.07E-02	ITGB1,UBD,MET,EPHB2
Sperm Motility	1.01E00	2.4E-02	GUCY1A3,MRAS,RARRES3
PTEN Signaling	1.01E00	2.29E-02	ITGB1,ITGA3,MRAS
Glycogen Degradation III	1.01E00	9.09E-02	PGM5
ErbB2-ErbB3 Signaling	1.01E00	3.39E-02	JUN,MRAS
Serotonin Degradation	1.01E00	3.51E-02	UGT1A6,ALDH1A3
Glutamate Receptor Signaling	1.01E00	3.23E-02	SLC1A3,GRIK1
P2Y Purigenic Receptor Signaling Pathway	9.94E-01	2.36E-02	FOS,JUN,MRAS
Breast Cancer Regulation by Stathmin1	9.87E-01	2.02E-02	TUBB3,TUBA1A,CAMK1D,MRAS
Oleate Biosynthesis II (Animals)	9.74E-01	8.33E-02	SCD5
Guanosine Nucleotides Degradation III	9.74E-01	8.33E-02	NT5E
IL-15 Signaling	9.57E-01	3.08E-02	JAK1,MRAS
Role of JAK1 and JAK3 in γc Cytokine Signaling	9.57E-01	3.12E-02	JAK1,MRAS
Activation of IRF by Cytosolic Pattern Recognition Receptors	9.45E-01	3.08E-02	JUN,IFIT2
Role of IL-17A in Psoriasis	9.41E-01	7.69E-02	IL8
Urate Biosynthesis/Inosine 5'-phosphate Degradation	9.41E-01	7.69E-02	NT5E
Histamine Degradation	9.41E-01	7.69E-02	ALDH1A3
Cellular Effects of Sildenafil (Viagra)	9.39E-01	2.33E-02	GUCY1A3,CACNG4,MYH9
PI3K Signaling in B Lymphocytes	9.39E-01	2.27E-02	FOS,JUN,MRAS
CD40 Signaling	9.34E-01	2.9E-02	FOS,JUN
Antiproliferative Role of Somatostatin Receptor 2	9.34E-01	2.99E-02	GUCY1A3,MRAS
Vitamin-C Transport	9.11E-01	7.14E-02	TXNRD1
Ovarian Cancer Signaling	9.02E-01	2.16E-02	WNT9A,MRAS,FZD2
Telomere Extension by Telomerase	8.83E-01	6.25E-02	TERF2
Adenosine Nucleotides Degradation II	8.83E-01	6.67E-02	NT5E
Fatty Acid α-oxidation	8.57E-01	6.25E-02	ALDH1A3
Oxidative Ethanol Degradation III	8.57E-01	3.57E-02	ALDH1A3
Synaptic Long Term Depression	8.47E-01	2.03E-02	GUCY1A3,MRAS,RARRES3
Basal Cell Carcinoma Signaling	8.4E-01	2.7E-02	WNT9A,FZD2
Putrescine Degradation III	8.33E-01	5.88E-02	ALDH1A3
Ephrin B Signaling	8.3E-01	2.53E-02	EPHB2,MRAS
IL-4 Signaling	8.21E-01	2.63E-02	JAK1,MRAS
Regulation of eIF4 and p70S6K Signaling	8.15E-01	1.85E-02	ITGB1,ITGA3,MRAS
BMP signaling pathway	8.12E-01	2.5E-02	JUN,MRAS
Differential Regulation of Cytokine Production in Macrophages and T Helper Cells by IL-17A and IL-17F	8.1E-01	5.56E-02	CCL2
Tryptophan Degradation X (Mammalian, via Tryptamine)	8.1E-01	5.56E-02	ALDH1A3
Purine Nucleotides Degradation II (Aerobic)	8.1E-01	5.56E-02	NT5E
Ethanol Degradation IV	8.1E-01	5.56E-02	ALDH1A3
Glioblastoma Multiforme Signaling	8.09E-01	1.9E-02	WNT9A,MRAS,FZD2
HER-2 Signaling in Breast Cancer	8.02E-01	2.5E-02	ITGB1,MRAS
VEGF Family Ligand-Receptor Interactions	8.02E-01	2.56E-02	FOS,MRAS
Role of Wnt/GSK-3β Signaling in the Pathogenesis of Influenza	7.94E-01	2.5E-02	WNT9A,FZD2
Reelin Signaling in Neurons	7.76E-01	2.44E-02	ITGB1,ITGA3
B Cell Receptor Signaling	7.33E-01	1.82E-02	JUN,EGR1,MRAS
Polyamine Regulation in Colon Cancer	7.31E-01	4.17E-02	ODC1
NAD Salvage Pathway II	7.31E-01	4.55E-02	NT5E
TCA Cycle II (Eukaryotic)	7.31E-01	4.55E-02	SDHA
Differential Regulation of Cytokine Production in Intestinal Epithelial Cells by IL-17A and IL-17F	7.13E-01	4.35E-02	CCL2
RANK Signaling in Osteoclasts	7.12E-01	2.15E-02	FOS,JUN
Bladder Cancer Signaling	7.04E-01	2.2E-02	IL8,MRAS
G Beta Gamma Signaling	7.04E-01	1.94E-02	MRAS,HBEGF
IL-22 Signaling	6.97E-01	4.17E-02	JAK1
Role of JAK1, JAK2 and TYK2 in Interferon Signaling	6.97E-01	3.85E-02	JAK1
Dopamine Degradation	6.97E-01	4.17E-02	ALDH1A3
Acute Phase Response Signaling	6.81E-01	1.72E-02	FOS,JUN,MRAS
Role of JAK family kinases in IL-6-type Cytokine Signaling	6.81E-01	3.85E-02	JAK1
Molecular Mechanisms of Cancer	6.79E-01	1.36E-02	FOS,JAK1,JUN,MRAS,FZD2
Role of NFAT in Regulation of the Immune Response	6.76E-01	1.59E-02	FOS,JUN,MRAS
NF-κB Signaling	6.71E-01	1.69E-02	PELI1,MRAS,MAP4K4
Glioma Signaling	6.55E-01	1.87E-02	CAMK1D,MRAS
IL-15 Production	6.51E-01	3.45E-02	JAK1
Role of Pattern Recognition Receptors in Recognition of Bacteria and Viruses	6.48E-01	2E-02	OAS1,OAS2
Antioxidant Action of Vitamin C	6.48E-01	2E-02	RARRES3,TXNRD1
Amyotrophic Lateral Sclerosis Signaling	6.35E-01	1.98E-02	CAPN6,GRIK1
Production of Nitric Oxide and Reactive Oxygen Species in Macrophages	6.33E-01	1.61E-02	FOS,JAK1,JUN
Role of NFAT in Cardiac Hypertrophy	6.33E-01	1.55E-02	LIF,CAMK1D,MRAS
Telomerase Signaling	6.29E-01	1.96E-02	TERF2,MRAS
Thyroid Hormone Metabolism II (via Conjugation and/or Degradation)	6.24E-01	3.45E-02	UGT1A6
Neuropathic Pain Signaling In Dorsal Horn Neurons	6.23E-01	1.94E-02	FOS,CAMK1D
Xenobiotic Metabolism Signaling	6.2E-01	1.45E-02	CAMK1D,UGT1A6,ALDH1A3,MRAS
HIF1α Signaling	6.1E-01	1.92E-02	JUN,MRAS
4-1BB Signaling in T Lymphocytes	5.99E-01	2.86E-02	JUN
G Protein Signaling Mediated by Tubby	5.87E-01	2.63E-02	MRAS
Retinoate Biosynthesis I	5.87E-01	3.03E-02	ALDH1A3
Ethanol Degradation II	5.87E-01	3.12E-02	ALDH1A3
Pancreatic Adenocarcinoma Signaling	5.81E-01	1.72E-02	JAK1,HBEGF
MIF-mediated Glucocorticoid Regulation	5.76E-01	2.7E-02	CD74
Role of JAK2 in Hormone-like Cytokine Signaling	5.76E-01	2.86E-02	JAK1
IL-9 Signaling	5.65E-01	2.63E-02	JAK1
Noradrenaline and Adrenaline Degradation	5.65E-01	2.94E-02	ALDH1A3
Androgen Signaling	5.59E-01	1.48E-02	JUN,MRAS
Coagulation System	5.54E-01	2.86E-02	PLAU
Type II Diabetes Mellitus Signaling	5.37E-01	1.53E-02	PRKAA2,CD36
Hereditary Breast Cancer Signaling	5.37E-01	1.63E-02	UBD,MRAS
CD28 Signaling in T Helper Cells	5.32E-01	1.6E-02	FOS,JUN
Gα12/13 Signaling	5.27E-01	1.63E-02	JUN,MRAS
p70S6K Signaling	5.17E-01	1.63E-02	JAK1,MRAS
LXR/RXR Activation	5.08E-01	1.59E-02	CCL2,CD36
Thyroid Cancer Signaling	5.06E-01	2.44E-02	MRAS
Transcriptional Regulatory Network in Embryonic Stem Cells	5.06E-01	2.5E-02	FOXC1
FcγRIIB Signaling in B Lymphocytes	4.97E-01	1.92E-02	MRAS
Melanoma Signaling	4.88E-01	2.27E-02	MRAS
LPS/IL-1 Mediated Inhibition of RXR Function	4.8E-01	1.3E-02	JUN,ALDH1A3,ABCC4
Systemic Lupus Erythematosus Signaling	4.77E-01	1.24E-02	FOS,JUN,MRAS
eNOS Signaling	4.71E-01	1.49E-02	GUCY1A3,PRKAA2
Insulin Receptor Signaling	4.67E-01	1.5E-02	JAK1,MRAS
Role of Oct4 in Mammalian Embryonic Stem Cell Pluripotency	4.64E-01	2.22E-02	SALL4
MSP-RON Signaling Pathway	4.64E-01	2.13E-02	CCL2
AMPK Signaling	4.58E-01	1.39E-02	PRKAA2,MRAS
IL-12 Signaling and Production in Macrophages	4.54E-01	1.44E-02	FOS,JUN
nNOS Signaling in Neurons	4.49E-01	2.13E-02	CAPN6
GABA Receptor Signaling	4.49E-01	2.13E-02	UBD
Phospholipase C Signaling	4.39E-01	1.21E-02	ITGB1,ITGA3,MRAS
Hepatic Cholestasis	4.38E-01	1.4E-02	IL8,JUN
Nicotine Degradation III	4.34E-01	2.04E-02	UGT1A6
Amyloid Processing	4.21E-01	1.85E-02	CAPN6
Endometrial Cancer Signaling	4.14E-01	1.82E-02	MRAS
Primary Immunodeficiency Signaling	4.14E-01	1.61E-02	TAP1
Melatonin Degradation I	4.14E-01	1.92E-02	UGT1A6
Phototransduction Pathway	4.08E-01	1.79E-02	GUCY1A3
Role of Cytokines in Mediating Communication between Immune Cells	4.01E-01	1.85E-02	IL8
Nur77 Signaling in T Lymphocytes	4.01E-01	1.67E-02	NR4A1
Phospholipases	3.84E-01	1.75E-02	RARRES3
Superpathway of Melatonin Degradation	3.84E-01	1.75E-02	UGT1A6
Aldosterone Signaling in Epithelial Cells	3.83E-01	1.27E-02	DUSP1,HSPB11
Myc Mediated Apoptosis Signaling	3.78E-01	1.67E-02	MRAS
Nicotine Degradation II	3.78E-01	1.72E-02	UGT1A6
Death Receptor Signaling	3.78E-01	1.59E-02	MAP4K4
Induction of Apoptosis by HIV1	3.72E-01	1.56E-02	SLC25A10
ATM Signaling	3.67E-01	1.61E-02	JUN
ErbB4 Signaling	3.67E-01	1.56E-02	MRAS
Calcium-induced T Lymphocyte Apoptosis	3.61E-01	1.56E-02	NR4A1
Eicosanoid Signaling	3.56E-01	1.61E-02	RARRES3
Pyridoxal 5'-phosphate Salvage Pathway	3.51E-01	1.59E-02	PRKAA2
GM-CSF Signaling	3.51E-01	1.49E-02	MRAS
IL-17A Signaling in Airway Cells	3.46E-01	1.43E-02	JAK1
Angiopoietin Signaling	3.41E-01	1.41E-02	MRAS
Non-Small Cell Lung Cancer Signaling	3.41E-01	1.37E-02	MRAS
Hypoxia Signaling in the Cardiovascular System	3.36E-01	1.49E-02	JUN
Protein Kinase A Signaling	3.35E-01	1.05E-02	DUSP1,PTPN14,TNNI1,PTPN21
Growth Hormone Signaling	3.22E-01	1.39E-02	FOS
CREB Signaling in Neurons	3.19E-01	1.04E-02	MRAS,GRIK1
PEDF Signaling	3.14E-01	1.3E-02	MRAS
STAT3 Pathway	3.05E-01	1.35E-02	MRAS
FLT3 Signaling in Hematopoietic Progenitor Cells	2.97E-01	1.3E-02	MRAS
OX40 Signaling Pathway	2.93E-01	1.2E-02	JUN
Acute Myeloid Leukemia Signaling	2.89E-01	1.23E-02	MRAS
mTOR Signaling	2.83E-01	1.03E-02	PRKAA2,MRAS
Thrombin Signaling	2.81E-01	1.01E-02	CAMK1D,MRAS
Prostate Cancer Signaling	2.67E-01	1.06E-02	MRAS
FXR/RXR Activation	2.6E-01	1.18E-02	FBP1
Melanocyte Development and Pigmentation Signaling	2.6E-01	1.14E-02	MRAS
α-Adrenergic Signaling	2.57E-01	1.08E-02	MRAS
FGF Signaling	2.57E-01	1.14E-02	MET
Factors Promoting Cardiogenesis in Vertebrates	2.51E-01	1.08E-02	FZD2
Crosstalk between Dendritic Cells and Natural Killer Cells	2.44E-01	1.09E-02	FSCN1
Communication between Innate and Adaptive Immune Cells	2.41E-01	9.71E-03	IL8
Salvage Pathways of Pyrimidine Ribonucleotides	2.38E-01	1.09E-02	PRKAA2
VEGF Signaling	2.38E-01	1.02E-02	MRAS
Chronic Myeloid Leukemia Signaling	2.35E-01	9.71E-03	MRAS
p53 Signaling	2.21E-01	1E-02	JUN
Nitric Oxide Signaling in the Cardiovascular System	2.16E-01	9.35E-03	GUCY1A3
NGF Signaling	1.98E-01	8.93E-03	MRAS

## Sheet: Canonical Pathways LTEDs
© 2000-2014 Ingenuity Systems, Inc. All rights reserved.
AnalysisName:UPinE2minus - 2014-04-20 08:38 PM Reference set: Ingenuity Knowledge Base (Genes Only)
Relationship to include: Direct and Indirect
Includes Endogenous Chemicals
Optional Analyses: My Pathways My List
Filter Summary:
Consider only molecules and/or relationships where
(species = Mouse OR Human) AND
(confidence = Experimentally Observed)
Cutoff:
Canonical Pathways
Ingenuity Canonical Pathways	-log(p-value)	Ratio	Molecules
Superpathway of Cholesterol Biosynthesis	1.3E01	4.14E-01	MVD,FDPS,SQLE,EBP,NSDHL,DHCR7,IDI1,MVK,MSMO1,HMGCR,HMGCS1,CYP51A1
Cholesterol Biosynthesis I	7.06E00	4.62E-01	SQLE,EBP,NSDHL,DHCR7,MSMO1,CYP51A1
Cholesterol Biosynthesis II (via 24,25-dihydrolanosterol)	7.06E00	4.62E-01	SQLE,EBP,NSDHL,DHCR7,MSMO1,CYP51A1
Cholesterol Biosynthesis III (via Desmosterol)	7.06E00	4.62E-01	SQLE,EBP,NSDHL,DHCR7,MSMO1,CYP51A1
Superpathway of Geranylgeranyldiphosphate Biosynthesis I (via Mevalonate)	6.07E00	3.33E-01	MVD,FDPS,IDI1,MVK,HMGCR,HMGCS1
Mevalonate Pathway I	5.3E00	3.57E-01	MVD,IDI1,MVK,HMGCR,HMGCS1
γ-linolenate Biosynthesis II (Animals)	4.83E00	2.94E-01	ACSL3,SLC27A2,ACSL4,CYB5A,FADS1
Zymosterol Biosynthesis	3.84E00	5E-01	NSDHL,MSMO1,CYP51A1
Protein Kinase A Signaling	3.3E00	4.71E-02	AKAP5,PTPRE,GNB5,GNAI1,ITPR1,TGFBR2,PDE8A,NFKBIA,PTPRU,PDE7B,ADCY5,PRKCD,HIST1H1D,DUSP4,AKAP9,KDELR2,PPP3CA,DUSP16
Stearate Biosynthesis I (Animals)	3.24E00	1.43E-01	ACSL3,SLC27A2,FASN,ACSL4,ELOVL6
Oleate Biosynthesis II (Animals)	2.83E00	2.5E-01	SCD,CYB5A,FADS1
Fatty Acid Activation	2.73E00	2.31E-01	ACSL3,SLC27A2,ACSL4
Type II Diabetes Mellitus Signaling	2.7E00	6.11E-02	ACSL3,NFKBIA,SLC27A2,PRKCD,SOCS2,ACSL4,MAP3K5,ADIPOR2
Oxidative Ethanol Degradation III	2.45E00	1.07E-01	ACSL3,ACSS2,ALDH3A1
Trans, trans-farnesyl Diphosphate Biosynthesis	2.43E00	4E-01	FDPS,IDI1
Acetate Conversion to Acetyl-CoA	2.43E00	4E-01	ACSL3,ACSS2
Mitochondrial L-carnitine Shuttle Pathway	2.38E00	1.67E-01	ACSL3,SLC27A2,ACSL4
Putrescine Degradation III	2.38E00	1.76E-01	SAT1,ALDH3A1,MAOA
Cardiac β-adrenergic Signaling	2.33E00	5.71E-02	PDE8A,AKAP5,PDE7B,ADCY5,PPM1L,GNB5,ATP2A3,AKAP9
Ethanol Degradation IV	2.3E00	1.67E-01	ACSL3,ACSS2,ALDH3A1
Superpathway of Melatonin Degradation	2.28E00	8.77E-02	POR,CYP19A1,CSGALNACT1,CYP51A1,MAOA
Chondroitin and Dermatan Biosynthesis	2.26E00	3.33E-01	CHPF,CSGALNACT1
Leukocyte Extravasation Signaling	2.23E00	5E-02	ARHGAP5,TIMP3,CXCR4,PRKCD,ACTB,GNAI1,ITGA6,RASSF5,RAPGEF4,ACTN4
Integrin Signaling	2.23E00	4.81E-02	ARHGAP5,CAPN5,TSPAN5,TSPAN1,ARF4,ACTB,RALB,ITGA6,RHOU,ACTN4
Estrogen Biosynthesis	2.19E00	1.05E-01	POR,CYP19A1,HSD17B12,CYP51A1
Role of NFAT in Regulation of the Immune Response	2.17E00	4.76E-02	AKAP5,NFKBIA,GNB5,GNAI1,MEF2C,GNA14,ITPR1,FCGR2B,PPP3CA
PPARα/RXRα Activation	2.14E00	4.97E-02	TGFBR2,GHR,NFKBIA,ADCY5,FASN,HSP90AA1,MEF2C,GNA14,ADIPOR2
Molecular Mechanisms of Cancer	2.11E00	3.8E-02	BMP4,RALB,GNAI1,CDK6,GNA14,MAP3K5,TGFBR2,RASGRF1,FZD4,NFKBIA,ADCY5,PRKCD,RHOU,WNT5A
Factors Promoting Cardiogenesis in Vertebrates	2.1E00	6.45E-02	TGFBR2,BMP4,FZD4,PRKCD,MEF2C,DKK1
Role of NFAT in Cardiac Hypertrophy	2.03E00	4.66E-02	TGFBR2,AKAP5,ADCY5,PRKCD,GNB5,GNAI1,MEF2C,ITPR1,PPP3CA
LXR/RXR Activation	1.99E00	5.56E-02	SCD,FASN,VTN,ACACA,SERPINA1,HMGCR,CYP51A1
CXCR4 Signaling	1.99E00	5E-02	CXCR4,ADCY5,PRKCD,GNB5,GNAI1,RHOU,GNA14,ITPR1
LPS/IL-1 Mediated Inhibition of RXR Function	1.94E00	4.35E-02	ACSL3,SLC27A2,ACSL4,HS6ST2,ALDH3B1,HS6ST3,HMGCS1,ALDH3A1,PAPSS2,MAOA
Chondroitin Sulfate Biosynthesis (Late Stages)	1.93E00	8.89E-02	CHPF,HS6ST2,HS6ST3,CSGALNACT1
Axonal Guidance Signaling	1.93E00	3.44E-02	EPHA7,BMP4,CXCR4,GNB5,GNAI1,GNA14,TUBA1B,SEMA6D,FZD4,SEMA3D,SDC2,PRKCD,SEMA3C,RASSF5,PPP3CA,WNT5A
cAMP-mediated signaling	1.92E00	4.52E-02	PDE8A,AKAP5,PDE7B,ADCY5,GNAI1,DUSP4,RAPGEF4,AKAP9,PTGER4,PPP3CA
Bupropion Degradation	1.85E00	1.15E-01	POR,CYP19A1,CYP51A1
Acetone Degradation I (to Methylglyoxal)	1.8E00	1.11E-01	POR,CYP19A1,CYP51A1
Nicotine Degradation III	1.8E00	8.16E-02	POR,CYP19A1,CSGALNACT1,CYP51A1
Relaxin Signaling	1.75E00	4.73E-02	PDE8A,NFKBIA,PDE7B,ADCY5,GNB5,GNAI1,GNA14
Melatonin Degradation I	1.72E00	7.69E-02	POR,CYP19A1,CSGALNACT1,CYP51A1
Acetyl-CoA Biosynthesis III (from Citrate)	1.7E00	1E00	ACLY
fMLP Signaling in Neutrophils	1.7E00	5E-02	NFKBIA,PRKCD,GNB5,GNAI1,ITPR1,PPP3CA
Chondroitin Sulfate Biosynthesis	1.69E00	7.55E-02	CHPF,HS6ST2,HS6ST3,CSGALNACT1
Fatty Acid β-oxidation I	1.68E00	1E-01	ACSL3,SLC27A2,ACSL4
Dermatan Sulfate Biosynthesis	1.64E00	7.27E-02	CHPF,HS6ST2,HS6ST3,CSGALNACT1
Ethanol Degradation II	1.61E00	9.38E-02	ACSL3,ACSS2,ALDH3A1
Regulation of Cellular Mechanics by Calpain Protease	1.59E00	5.56E-02	CAPN5,CCNA2,CDK6,ACTN4
TR/RXR Activation	1.58E00	5.62E-02	AKR1C1/AKR1C2,UCP2,FASN,SLC16A2,ACACA
Gαq Signaling	1.57E00	4.4E-02	NFKBIA,PRKCD,GNB5,RHOU,GNA14,ITPR1,PPP3CA
Nicotine Degradation II	1.56E00	6.9E-02	POR,CYP19A1,CSGALNACT1,CYP51A1
α-Adrenergic Signaling	1.56E00	5.38E-02	ADCY5,PRKCD,GNB5,GNAI1,ITPR1
Superpathway of Citrulline Metabolism	1.52E00	1.43E-01	PRODH,CPS1
Phenylalanine Degradation IV (Mammalian, via Side Chain)	1.52E00	1.43E-01	SLC27A2,MAOA
Coagulation System	1.5E00	8.57E-02	SERPINA1,TFPI,THBD
Cardiac Hypertrophy Signaling	1.5E00	3.9E-02	TGFBR2,ADCY5,GNB5,GNAI1,RHOU,MEF2C,GNA14,MAP3K5,PPP3CA
Calcium-induced T Lymphocyte Apoptosis	1.49E00	6.25E-02	PRKCD,ATP2A3,ITPR1,PPP3CA
IL-1 Signaling	1.47E00	4.9E-02	NFKBIA,ADCY5,GNB5,GNAI1,GNA14
Gap Junction Signaling	1.46E00	4.38E-02	ADCY5,PRKCD,ACTB,GNAI1,ITPR1,TUBA1B,PPP3CA
Germ Cell-Sertoli Cell Junction Signaling	1.45E00	4.4E-02	TGFBR2,ACTB,ITGA6,RHOU,MAP3K5,ACTN4,TUBA1B
Extrinsic Prothrombin Activation Pathway	1.41E00	1.25E-01	TFPI,THBD
Fatty Acid α-oxidation	1.41E00	1.25E-01	ALOX12B,ALDH3A1
UDP-D-xylose and UDP-D-glucuronate Biosynthesis	1.41E00	5E-01	UGDH
Epoxysqualene Biosynthesis	1.41E00	5E-01	SQLE
Proline Degradation	1.41E00	5E-01	PRODH
Palmitate Biosynthesis I (Animals)	1.41E00	5E-01	FASN
Sulfate Activation for Sulfonation	1.41E00	5E-01	PAPSS2
Fatty Acid Biosynthesis Initiation II	1.41E00	5E-01	FASN
Phospholipase C Signaling	1.4E00	3.63E-02	ADCY5,PRKCD,RALB,GNB5,RHOU,MEF2C,ITPR1,FCGR2B,PPP3CA
Xenobiotic Metabolism Signaling	1.39E00	3.64E-02	PRKCD,PPM1L,HSP90AA1,HS6ST2,ALDH3B1,HS6ST3,MAP3K5,ALDH3A1,AHR,MAOA
Dopamine-DARPP32 Feedback in cAMP Signaling	1.39E00	4.27E-02	ADCY5,PRKCD,PPM1L,GNAI1,ATP2A3,ITPR1,PPP3CA
GNRH Signaling	1.37E00	4.29E-02	ADCY5,PRKCD,GNAI1,GNA14,MAP3K5,ITPR1
Tryptophan Degradation X (Mammalian, via Tryptamine)	1.32E00	1.11E-01	ALDH3A1,MAOA
Human Embryonic Stem Cell Pluripotency	1.32E00	3.97E-02	FGFR3,TGFBR2,BMP4,FZD4,ZIC3,WNT5A
Cardiomyocyte Differentiation via BMP Receptors	1.27E00	9.52E-02	BMP4,MEF2C
Aryl Hydrocarbon Receptor Signaling	1.26E00	4.14E-02	CCNA2,CDK6,HSP90AA1,ALDH3B1,ALDH3A1,AHR
Ephrin B Signaling	1.25E00	5.06E-02	CXCR4,GNB5,GNAI1,GNA14
STAT3 Pathway	1.25E00	5.41E-02	FGFR3,TGFBR2,GHR,SOCS2
1,25-dihydroxyvitamin D3 Biosynthesis	1.24E00	3.33E-01	POR
Synaptic Long Term Depression	1.23E00	4.05E-02	PLA2G16,PRKCD,PPM1L,GNAI1,GNA14,ITPR1
Calcium Signaling	1.21E00	3.54E-02	AKAP5,ATP2A3,MEF2C,ASPH,ITPR1,TPM4,PPP3CA
nNOS Signaling in Neurons	1.18E00	6.38E-02	CAPN5,PRKCD,PPP3CA
Androgen Signaling	1.16E00	3.7E-02	PRKCD,GNB5,GNAI1,HSP90AA1,GNA14
G-Protein Coupled Receptor Signaling	1.16E00	3.41E-02	PDE8A,NFKBIA,PDE7B,ADCY5,GNAI1,DUSP4,GNA14,RAPGEF4,PTGER4
Glioblastoma Multiforme Signaling	1.16E00	3.8E-02	FZD4,PRKCD,CDK6,RHOU,ITPR1,WNT5A
Corticotropin Releasing Hormone Signaling	1.15E00	4.1E-02	ADCY5,PRKCD,GNAI1,MEF2C,ITPR1
Pentose Phosphate Pathway (Oxidative Branch)	1.12E00	2.5E-01	G6PD
Spermine and Spermidine Degradation I	1.12E00	2.5E-01	SAT1
Geranylgeranyldiphosphate Biosynthesis	1.12E00	2.5E-01	FDPS
Biotin-carboxyl Carrier Protein Assembly	1.12E00	2.5E-01	ACACA
Melatonin Degradation II	1.12E00	2.5E-01	MAOA
Thrombin Signaling	1.1E00	3.54E-02	ADCY5,PRKCD,GNB5,GNAI1,RHOU,GNA14,ITPR1
Dopamine Degradation	1.09E00	8.33E-02	ALDH3A1,MAOA
Breast Cancer Regulation by Stathmin1	1.07E00	3.54E-02	ADCY5,PRKCD,PPM1L,GNB5,GNAI1,ITPR1,TUBA1B
Tec Kinase Signaling	1.06E00	3.41E-02	PRKCD,ACTB,GNB5,GNAI1,RHOU,GNA14
Atherosclerosis Signaling	1.04E00	3.76E-02	PLA2G16,ALOX12B,CXCR4,COL2A1,SERPINA1
Antiproliferative Role of TOB in T Cell Signaling	1.03E00	7.69E-02	TGFBR2,CCNA2
G Beta Gamma Signaling	1.02E00	3.88E-02	PRKCD,GNB5,GNAI1,GNA14
Virus Entry via Endocytic Pathways	1E00	4.35E-02	PRKCD,ACTB,CLTCL1,ITGA6
Glioma Invasiveness Signaling	9.9E-01	5.08E-02	TIMP3,VTN,RHOU
Serotonin Degradation	9.9E-01	5.26E-02	CSGALNACT1,ALDH3A1,MAOA
Intrinsic Prothrombin Activation Pathway	9.79E-01	6.06E-02	COL2A1,THBD
Induction of Apoptosis by HIV1	9.56E-01	4.69E-02	NFKBIA,CXCR4,MAP3K5
eNOS Signaling	9.5E-01	3.73E-02	CCNA2,ADCY5,HSP90AA1,ITPR1,NOSTRIN
Urea Cycle	9.48E-01	1.67E-01	CPS1
Ceramide Degradation	9.48E-01	1.67E-01	ASAH1
AMPK Signaling	9.19E-01	3.47E-02	CAB39,FASN,PPM1L,ACACA,HMGCR
Endothelin-1 Signaling	9.19E-01	3.49E-02	PLA2G16,ADCY5,PRKCD,GNAI1,GNA14,ITPR1
Eicosanoid Signaling	9.08E-01	4.84E-02	PLA2G16,ALOX12B,PTGER4
4-1BB Signaling in T Lymphocytes	9.06E-01	5.71E-02	NFKBIA,MAP3K5
RhoGDI Signaling	9.01E-01	3.16E-02	ARHGAP5,ACTB,GNB5,GNAI1,RHOU,GNA14
CREB Signaling in Neurons	8.93E-01	3.12E-02	ADCY5,PRKCD,GNB5,GNAI1,GNA14,ITPR1
Phosphatidylcholine Biosynthesis I	8.85E-01	1.43E-01	PCYT1A
Ephrin Receptor Signaling	8.84E-01	3.02E-02	EPHA7,CXCR4,SDC2,GNB5,GNAI1,GNA14
Nitric Oxide Signaling in the Cardiovascular System	8.68E-01	3.74E-02	PRKCD,HSP90AA1,ATP2A3,ITPR1
Non-Small Cell Lung Cancer Signaling	8.64E-01	4.11E-02	CDK6,RASSF5,ITPR1
Inhibition of Angiogenesis by TSP1	8.61E-01	6.06E-02	TGFBR2,SDC2
Role of JAK2 in Hormone-like Cytokine Signaling	8.61E-01	5.71E-02	GHR,SOCS2
Triacylglycerol Biosynthesis	8.61E-01	6.06E-02	LPIN1,ELOVL6
Role of Osteoblasts, Osteoclasts and Chondrocytes in Rheumatoid Arthritis	8.58E-01	3.07E-02	BMP4,FZD4,NFKBIA,MAP3K5,DKK1,PPP3CA,WNT5A
Cholecystokinin/Gastrin-mediated Signaling	8.57E-01	3.96E-02	PRKCD,RHOU,MEF2C,ITPR1
Production of Nitric Oxide and Reactive Oxygen Species in Macrophages	8.43E-01	3.23E-02	NFKBIA,PRKCD,PPM1L,RHOU,SERPINA1,MAP3K5
Noradrenaline and Adrenaline Degradation	8.4E-01	5.88E-02	ALDH3A1,MAOA
Sphingosine and Sphingosine-1-phosphate Metabolism	8.32E-01	1.25E-01	ASAH1
Citrulline Biosynthesis	8.32E-01	1.25E-01	PRODH
Remodeling of Epithelial Adherens Junctions	8.22E-01	4.41E-02	ACTB,ACTN4,TUBA1B
tRNA Splicing	8.2E-01	5.71E-02	PDE8A,PDE7B
CCR5 Signaling in Macrophages	8.09E-01	3.49E-02	PRKCD,GNB5,GNAI1
Growth Hormone Signaling	8.09E-01	4.17E-02	GHR,PRKCD,SOCS2
Melatonin Signaling	7.96E-01	4.23E-02	PRKCD,GNAI1,RORC
Calcium Transport I	7.85E-01	1.11E-01	ATP2A3
Ketolysis	7.85E-01	1.11E-01	OXCT1
Sphingosine-1-phosphate Signaling	7.73E-01	3.45E-02	ADCY5,GNAI1,RHOU,ASAH1
Basal Cell Carcinoma Signaling	7.7E-01	4.05E-02	BMP4,FZD4,WNT5A
Inhibition of Matrix Metalloproteases	7.64E-01	5.26E-02	TIMP3,SDC2
Gαs Signaling	7.63E-01	3.42E-02	ADCY5,GNB5,RAPGEF4,PTGER4
Caveolar-mediated Endocytosis Signaling	7.58E-01	3.66E-02	ACTB,ITGA6,FLOT1
LPS-stimulated MAPK Signaling	7.58E-01	3.8E-02	NFKBIA,PRKCD,MAP3K5
NF-κB Activation by Viruses	7.58E-01	3.8E-02	NFKBIA,PRKCD,ITGA6
Pentose Phosphate Pathway	7.43E-01	1E-01	G6PD
Mineralocorticoid Biosynthesis	7.43E-01	1E-01	EBP
Dopamine Receptor Signaling	7.34E-01	3.95E-02	ADCY5,PPM1L,MAOA
Mechanisms of Viral Exit from Host Cells	7.3E-01	5E-02	PRKCD,ACTB
CCR3 Signaling in Eosinophils	7.25E-01	3.28E-02	PRKCD,GNB5,GNAI1,ITPR1
Colorectal Cancer Metastasis Signaling	7.24E-01	2.81E-02	TGFBR2,FZD4,ADCY5,GNB5,RHOU,PTGER4,WNT5A
HER-2 Signaling in Breast Cancer	7.23E-01	3.75E-02	PRKCD,CDK6,MAP3K5
Ketogenesis	7.06E-01	9.09E-02	HMGCS1
Glucocorticoid Biosynthesis	7.06E-01	9.09E-02	EBP
VDR/RXR Activation	7E-01	3.8E-02	PRKCD,VDR,THBD
Cyclins and Cell Cycle Regulation	7E-01	3.41E-02	CCNA2,PPM1L,CDK6
Dermatan Sulfate Biosynthesis (Late Stages)	6.97E-01	4.76E-02	HS6ST2,HS6ST3
Sperm Motility	6.89E-01	3.2E-02	PLA2G16,PRKCD,SLC12A2,ITPR1
Regulation of IL-2 Expression in Activated and Anergic T Lymphocytes	6.89E-01	3.53E-02	TGFBR2,NFKBIA,PPP3CA
B Cell Receptor Signaling	6.86E-01	3.03E-02	NFKBIA,PAG1,MAP3K5,FCGR2B,PPP3CA
p70S6K Signaling	6.81E-01	3.25E-02	PRKCD,PPM1L,GNAI1,BCAP31
D-myo-inositol (1,4,5,6)-Tetrakisphosphate Biosynthesis	6.81E-01	3.01E-02	ATP1A1,NUDT4,PPP3CA,DUSP16
D-myo-inositol (3,4,5,6)-tetrakisphosphate Biosynthesis	6.81E-01	3.01E-02	ATP1A1,NUDT4,PPP3CA,DUSP16
Synaptic Long Term Potentiation	6.72E-01	3.31E-02	PRKCD,ITPR1,GNA14,PPP3CA
P2Y Purigenic Receptor Signaling Pathway	6.72E-01	3.15E-02	ADCY5,PRKCD,GNB5,GNAI1
Gαi Signaling	6.72E-01	3.12E-02	ADCY5,RALB,GNB5,GNAI1
PI3K/AKT Signaling	6.48E-01	2.92E-02	NFKBIA,PPM1L,HSP90AA1,MAP3K5
Choline Biosynthesis III	6.42E-01	7.69E-02	PCYT1A
Bile Acid Biosynthesis, Neutral Pathway	6.42E-01	7.69E-02	AKR1C1/AKR1C2
Histamine Degradation	6.42E-01	7.69E-02	ALDH3A1
FGF Signaling	6.18E-01	3.41E-02	FGFR3,MAP3K5,ITPR1
Wnt/β-catenin Signaling	6.17E-01	2.91E-02	TGFBR2,FZD4,PPM1L,DKK1,WNT5A
PI3K Signaling in B Lymphocytes	6.16E-01	3.03E-02	NFKBIA,ITPR1,FCGR2B,PPP3CA
Androgen Biosynthesis	6.14E-01	7.14E-02	EBP
Colanic Acid Building Blocks Biosynthesis	6.14E-01	7.14E-02	UGDH
CDK5 Signaling	6.09E-01	3.37E-02	ADCY5,PPM1L,ITGA6
RANK Signaling in Osteoclasts	6.09E-01	3.23E-02	NFKBIA,MAP3K5,PPP3CA
TGF-β Signaling	6.09E-01	3.23E-02	TGFBR2,BMP4,VDR
NF-κB Signaling	6.04E-01	2.81E-02	FGFR3,TGFBR2,BMP4,GHR,NFKBIA
Apoptosis Signaling	6E-01	3.23E-02	CAPN5,NFKBIA,MAP3K5
Heparan Sulfate Biosynthesis (Late Stages)	5.99E-01	4.08E-02	HS6ST2,HS6ST3
Granulocyte Adhesion and Diapedesis	5.91E-01	2.86E-02	CXCR4,SDC2,GNAI1,ITGA6,CXCL17
The Visual Cycle	5.88E-01	6.25E-02	RDH10
Methylglyoxal Degradation III	5.88E-01	6.67E-02	AKR1C1/AKR1C2
Huntington's Disease Signaling	5.83E-01	2.59E-02	CAPN5,PRKCD,GNB5,GNA14,ITPR1,TAF9B
RAR Activation	5.78E-01	2.75E-02	RDH10,ADCY5,PRKCD,NR2F2,MAP3K5
CD27 Signaling in Lymphocytes	5.74E-01	3.57E-02	NFKBIA,MAP3K5
Amyloid Processing	5.74E-01	3.7E-02	CAPN5,APP
NRF2-mediated Oxidative Stress Response	5.54E-01	2.65E-02	PRKCD,ACTB,MAP3K5,CBR1,EPHX1
D-myo-inositol-5-phosphate Metabolism	5.51E-01	2.67E-02	ATP1A1,NUDT4,PPP3CA,DUSP16
3-phosphoinositide Degradation	5.51E-01	2.67E-02	ATP1A1,NUDT4,PPP3CA,DUSP16
Glutathione Redox Reactions I	5.42E-01	5.88E-02	GPX3
Superpathway of Inositol Phosphate Compounds	5.26E-01	2.5E-02	ATP1A1,NUDT4,INPP5A,PPP3CA,DUSP16
Agranulocyte Adhesion and Diapedesis	5.26E-01	2.69E-02	CXCR4,ACTB,GNAI1,ITGA6,CXCL17
T Cell Receptor Signaling	5.24E-01	2.91E-02	NFKBIA,PAG1,PPP3CA
Granzyme A Signaling	5.21E-01	5.56E-02	HIST1H1D
Valine Degradation I	5.21E-01	5.56E-02	HIBADH
D-myo-inositol (1,4,5)-trisphosphate Degradation	5.21E-01	5.56E-02	INPP5A
Endoplasmic Reticulum Stress Pathway	5.21E-01	5.56E-02	MAP3K5
Clathrin-mediated Endocytosis Signaling	5.2E-01	2.59E-02	ACTB,CLTCL1,DAB2,SERPINA1,PPP3CA
Heparan Sulfate Biosynthesis	5.18E-01	3.57E-02	HS6ST2,HS6ST3
Amyotrophic Lateral Sclerosis Signaling	5.16E-01	2.97E-02	CAPN5,RNF19A,PPP3CA
ERK/MAPK Signaling	5.09E-01	2.49E-02	PRKCD,PPM1L,DUSP4,RAPGEF4,ELF5
HGF Signaling	5.08E-01	2.94E-02	PRKCD,MAP3K5,ELF5
Telomerase Signaling	5.08E-01	2.94E-02	PPM1L,HSP90AA1,ELF5
1D-myo-inositol Hexakisphosphate Biosynthesis II (Mammalian)	5.01E-01	5.26E-02	INPP5A
D-myo-inositol (1,3,4)-trisphosphate Biosynthesis	5.01E-01	5.26E-02	INPP5A
Death Receptor Signaling	4.98E-01	3.17E-02	NFKBIA,MAP3K5
Paxillin Signaling	4.93E-01	2.68E-02	ACTB,ITGA6,ACTN4
3-phosphoinositide Biosynthesis	4.88E-01	2.47E-02	ATP1A1,NUDT4,PPP3CA,DUSP16
Epithelial Adherens Junction Signaling	4.88E-01	2.74E-02	TGFBR2,ACTB,ACTN4,TUBA1B
Aldosterone Signaling in Epithelial Cells	4.53E-01	2.55E-02	PRKCD,SLC12A2,HSP90AA1,ITPR1
iCOS-iCOSL Signaling in T Helper Cells	4.52E-01	2.59E-02	NFKBIA,ITPR1,PPP3CA
Estrogen-Dependent Breast Cancer Signaling	4.51E-01	2.94E-02	CYP19A1,HSD17B12
Pyridoxal 5'-phosphate Salvage Pathway	4.51E-01	3.17E-02	PRKCD,CDK6
Polyamine Regulation in Colon Cancer	4.5E-01	4.17E-02	SAT1
Renin-Angiotensin Signaling	4.45E-01	2.65E-02	ADCY5,PRKCD,ITPR1
Type I Diabetes Mellitus Signaling	4.45E-01	2.59E-02	NFKBIA,SOCS2,MAP3K5
Role of PI3K/AKT Signaling in the Pathogenesis of Influenza	4.43E-01	2.86E-02	NFKBIA,GNAI1
Role of Lipids/Lipid Rafts in the Pathogenesis of Influenza	4.34E-01	4.35E-02	FDPS
Role of NANOG in Mammalian Embryonic Stem Cell Pluripotency	4.32E-01	2.61E-02	BMP4,FZD4,WNT5A
PXR/RXR Activation	4.26E-01	2.99E-02	SCD,PAPSS2
Hypoxia Signaling in the Cardiovascular System	4.26E-01	2.99E-02	NFKBIA,HSP90AA1
Role of JAK1, JAK2 and TYK2 in Interferon Signaling	4.2E-01	3.85E-02	CGA
Estrogen-mediated S-phase Entry	4.2E-01	3.7E-02	CCNA2
Superpathway of D-myo-inositol (1,4,5)-trisphosphate Metabolism	4.2E-01	4.17E-02	INPP5A
Erythropoietin Signaling	4.18E-01	2.7E-02	NFKBIA,PRKCD
Mitotic Roles of Polo-Like Kinase	4.18E-01	2.86E-02	PPM1L,HSP90AA1
Role of MAPK Signaling in the Pathogenesis of Influenza	4.18E-01	2.99E-02	PLA2G16,MAP3K5
IL-10 Signaling	4.1E-01	2.78E-02	NFKBIA,FCGR2B
Agrin Interactions at Neuromuscular Junction	4.1E-01	2.94E-02	ACTB,ITGA6
Neurotrophin/TRK Signaling	4.1E-01	2.82E-02	SPRY1,MAP3K5
Macropinocytosis Signaling	4.1E-01	2.63E-02	PRKCD,ACTN4
T Helper Cell Differentiation	4.02E-01	2.82E-02	TGFBR2,RORC
Chemokine Signaling	4.02E-01	2.9E-02	CXCR4,GNAI1
CD28 Signaling in T Helper Cells	3.96E-01	2.4E-02	NFKBIA,ITPR1,PPP3CA
PKCθ Signaling in T Lymphocytes	3.96E-01	2.26E-02	NFKBIA,MAP3K5,PPP3CA
Glucocorticoid Receptor Signaling	3.91E-01	2.15E-02	TGFBR2,NFKBIA,SLPI,HSP90AA1,PPP3CA,TAF9B
14-3-3-mediated Signaling	3.9E-01	2.52E-02	PRKCD,MAP3K5,TUBA1B
Gα12/13 Signaling	3.9E-01	2.44E-02	NFKBIA,MEF2C,MAP3K5
IL-3 Signaling	3.87E-01	2.74E-02	PRKCD,PPP3CA
Small Cell Lung Cancer Signaling	3.87E-01	2.35E-02	NFKBIA,CDK6
PEDF Signaling	3.87E-01	2.6E-02	NFKBIA,TCF12
Mitochondrial Dysfunction	3.87E-01	2.38E-02	UCP2,CYB5A,APP,MAOA
PTEN Signaling	3.85E-01	2.29E-02	FGFR3,TGFBR2,GHR
p38 MAPK Signaling	3.85E-01	2.54E-02	TGFBR2,MEF2C,MAP3K5
Cell Cycle Control of Chromosomal Replication	3.81E-01	3.33E-02	CDK6
Prolactin Signaling	3.73E-01	2.6E-02	PRKCD,SOCS2
TNFR2 Signaling	3.69E-01	3.12E-02	NFKBIA
Acute Phase Response Signaling	3.68E-01	2.3E-02	NFKBIA,SOCS2,SERPINA1,MAP3K5
BMP signaling pathway	3.59E-01	2.5E-02	MAGED1,BMP4
Thyroid Hormone Metabolism II (via Conjugation and/or Degradation)	3.57E-01	3.45E-02	CSGALNACT1
Role of Wnt/GSK-3β Signaling in the Pathogenesis of Influenza	3.46E-01	2.5E-02	FZD4,WNT5A
Cellular Effects of Sildenafil (Viagra)	3.38E-01	2.33E-02	ADCY5,ACTB,ITPR1
Sertoli Cell-Sertoli Cell Junction Signaling	3.34E-01	2.14E-02	ACTB,MAP3K5,ACTN4,TUBA1B
Reelin Signaling in Neurons	3.34E-01	2.44E-02	ITGA6,APP
Ceramide Signaling	3.28E-01	2.38E-02	PPM1L,CERK
G Protein Signaling Mediated by Tubby	3.26E-01	2.63E-02	GNB5
Retinoate Biosynthesis I	3.26E-01	3.03E-02	RDH10
Regulation of the Epithelial-Mesenchymal Transition Pathway	3.22E-01	2.12E-02	FGFR3,TGFBR2,FZD4,WNT5A
TWEAK Signaling	3.17E-01	2.7E-02	NFKBIA
MIF-mediated Glucocorticoid Regulation	3.17E-01	2.7E-02	NFKBIA
Serotonin Receptor Signaling	3.17E-01	3.03E-02	MAOA
Regulation of Actin-based Motility by Rho	3.16E-01	2.33E-02	ACTB,RHOU
Ovarian Cancer Signaling	3.15E-01	2.16E-02	FZD4,CGA,WNT5A
Prostate Cancer Signaling	3.1E-01	2.13E-02	NFKBIA,HSP90AA1
Signaling by Rho Family GTPases	3.08E-01	1.97E-02	ACTB,GNB5,GNAI1,RHOU,GNA14
IL-9 Signaling	3.08E-01	2.63E-02	SOCS2
Oncostatin M Signaling	3.08E-01	2.94E-02	TIMP3
IL-8 Signaling	3.07E-01	2.07E-02	PRKCD,GNB5,GNAI1,RHOU
ILK Signaling	3E-01	2.11E-02	ACTB,PPM1L,RHOU,ACTN4
FXR/RXR Activation	2.99E-01	2.35E-02	CYP19A1,FASN
Cell Cycle Regulation by BTG Family Proteins	2.99E-01	2.78E-02	PPM1L
IL-17A Signaling in Fibroblasts	2.99E-01	2.56E-02	NFKBIA
Retinol Biosynthesis	2.99E-01	2.78E-02	RDH10
FAK Signaling	2.94E-01	2.04E-02	CAPN5,ACTB
Hepatic Cholestasis	2.93E-01	2.1E-02	NFKBIA,ADCY5,PRKCD
Neuregulin Signaling	2.84E-01	2.06E-02	PRKCD,HSP90AA1
CTLA4 Signaling in Cytotoxic T Lymphocytes	2.84E-01	2.15E-02	CLTCL1,PPM1L
April Mediated Signaling	2.75E-01	2.38E-02	NFKBIA
Crosstalk between Dendritic Cells and Natural Killer Cells	2.74E-01	2.17E-02	ACTB,MICA
Docosahexaenoic Acid (DHA) Signaling	2.67E-01	2.44E-02	APP
Netrin Signaling	2.67E-01	2.08E-02	PPP3CA
Salvage Pathways of Pyrimidine Ribonucleotides	2.64E-01	2.17E-02	PRKCD,CDK6
VEGF Signaling	2.64E-01	2.04E-02	ACTB,ACTN4
Role of Macrophages, Fibroblasts and Endothelial Cells in Rheumatoid Arthritis	2.62E-01	1.85E-02	FZD4,NFKBIA,PRKCD,DKK1,PPP3CA,WNT5A
Role of PKR in Interferon Induction and Antiviral Response	2.6E-01	2.22E-02	NFKBIA
B Cell Activating Factor Signaling	2.6E-01	2.27E-02	NFKBIA
Neuroprotective Role of THOP1 in Alzheimer's Disease	2.6E-01	2.38E-02	APP
Transcriptional Regulatory Network in Embryonic Stem Cells	2.6E-01	2.5E-02	ZIC3
Fcγ Receptor-mediated Phagocytosis in Macrophages and Monocytes	2.59E-01	2.11E-02	PRKCD,ACTB
Chronic Myeloid Leukemia Signaling	2.59E-01	1.94E-02	TGFBR2,CDK6
PPAR Signaling	2.59E-01	1.94E-02	NFKBIA,HSP90AA1
SAPK/JNK Signaling	2.55E-01	1.98E-02	DUSP4,MAP3K5
MIF Regulation of Innate Immunity	2.53E-01	2.22E-02	NFKBIA
FcγRIIB Signaling in B Lymphocytes	2.53E-01	1.92E-02	FCGR2B
Glioma Signaling	2.5E-01	1.87E-02	PRKCD,CDK6
Mouse Embryonic Stem Cell Pluripotency	2.5E-01	2.02E-02	BMP4,FZD4
UVC-Induced MAPK Signaling	2.46E-01	2.38E-02	PRKCD
Antioxidant Action of Vitamin C	2.46E-01	2E-02	PLA2G16,NFKBIA
Role of RIG1-like Receptors in Antiviral Innate Immunity	2.4E-01	2.13E-02	NFKBIA
p53 Signaling	2.37E-01	2E-02	PERP,DRAM1
iNOS Signaling	2.33E-01	2.08E-02	NFKBIA
Neuropathic Pain Signaling In Dorsal Horn Neurons	2.29E-01	1.94E-02	PRKCD,ITPR1
Role of Oct4 in Mammalian Embryonic Stem Cell Pluripotency	2.27E-01	2.22E-02	NR2F2
MSP-RON Signaling Pathway	2.27E-01	2.13E-02	ACTB
Autoimmune Thyroid Disease Signaling	2.16E-01	1.69E-02	CGA
TNFR1 Signaling	2.16E-01	1.96E-02	NFKBIA
GABA Receptor Signaling	2.16E-01	2.13E-02	GABRB2
Ephrin A Signaling	2.1E-01	2E-02	EPHA7
Assembly of RNA Polymerase II Complex	2E-01	1.82E-02	TAF9B

## Sheet: Uprestream Regulators MCF7s
Upstream Regulators
Upstream Regulator	Molecule Type	p-value of overlap	Target molecules in dataset	Mechanistic Network
TNF	cytokine	1.60E-15	ALDH1A3,BST2,CCL2,CEBPD,COTL1,DUSP1,EGR1,EPHB2,FOS,HBEGF,HSPG2,IER3,IFIT3,IL8,ITGAV,JAK1,JUN,LAMB3,LAMC2,LIF,MMD,NUAK1,OAS1,OAS2,OASL,PLAU,PSMB9,RARRES3,SOX4,TAP1,TIMP2,TM4SF1	Creb,ELK3,ERK,ERK1/2,FOS,IFNG,IRF1,JUN,Jnk,NFkB (complex),P38 MAPK,PPARG,RELA,SMARCA4,SP1,STAT1,STAT2,STAT3,TNF
IFNL1	cytokine	2.60E-15	APOL6,BST2,DDX60,IFIT2,IFIT3,IL8,MX1,OAS1,OAS2,OASL,PSMB9,RARRES3,SAMD9	IFNL1,STAT1,STAT2
TGFB1	growth factor	3.26E-15	CADM1,CCL2,EPHB2,FBLN1,FBN1,FOS,FSCN1,FSTL3,FZD2,HBEGF,IL8,ITGA3,ITGAV,ITGB1,JUN,KRT7,LAMC2,LIF,MFAP2,NT5E,PLAU,RAB31,SEMA7A,SOX4,TBX3,TGFBI,TUBA1A,ZYX	Ap1,CEBPB,Creb,ELK3,ERK,ERK1/2,ESR1,FOS,JUN,NFkB (complex),PPARG,RELA,SMAD3,SP1,SRC,STAT3,TGFB1
IFNG	cytokine	9.63E-12	ALDH1A3,APOL6,CCL2,CD74,DUSP1,FZD2,HSPG2,IFIT2,IFIT3,IL8,ITGAV,JUN,LAMC2,LIF,MX1,OAS1,OAS2,OASL,PELI1,PHLDA1,PLAU,PSMB9,RARRES3,SAMD9,SEMA7A,TAP1,UBD	Creb,IFNG,JUN,NFkB (complex),RELA,SOCS1,SP1,STAT1,STAT2,TNF
PDGF BB	complex	4.40E-11	CCL2,DUSP1,EGR1,FOS,IER3,IL8,JUN,LIF,NR4A1,PHLDA1,PLAU,ZFP36L1	Ap1,Creb,ELK3,ERK,ERK1/2,ESR1,FOS,JUN,Jnk,NFKB1,NFkB (complex),PDGF BB,PPARG,RELA,SP1,SRC,STAT3
TGM2	enzyme	5.85E-11	CCL2,CD36,CD74,CSRNP1,DDX60,IFIT2,IFIT3,IL8,OAS1,OAS2,OASL,PHLDA1,RARRES3,SEMA7A,TAP1,XAF1
Ifnar	group	1.60E-10	BST2,CCL2,CD74,IFIT2,IFIT3,OAS1,OAS2,OASL,PSMB9,TAP1,XAF1	IFNB1,IFNG,IRF1,IRF3,Ifnar,JUN,NFkB (complex),STAT1,STAT2
estrogen receptor	group	1.06E-09	CALD1,CLDN23,FOS,HBEGF,IL8,ITGA3,ITGB1,KRT7,LAMC2,LOXL2,NT5E,PLAU,PLEK2,TIMP2
Cg	complex	1.09E-09	APCDD1,CCL2,CEBPD,DUSP1,EGR1,IER3,IFIT3,IL8,ITGAV,ITGB1,JUN,NR4A1,PHLDA1,PLAU,TFPI2,TM4SF1	Ap1,Cg,EGFR,ERK1/2,FOS,JUN,Mek,NFkB (complex),Pkc(s),RELA,RNA polymerase II,SP1,SP3,STAT3
STAT1	transcription regulator	3.19E-09	ALDH1A3,APOL6,CCL2,EGR1,IFIT2,IFIT3,JUN,MX1,OAS2,OASL,PSMB9,TAP1,UBD	ERK1/2,IFNG,IRF1,JUN,NFkB (complex),RELA,SP1,STAT1,STAT2,STAT3
TRIM24	transcription regulator	8.57E-09	BST2,DDX60,FBN1,IFIT2,IFIT3,OAS1,OASL,PSMB9,TAP1,TGFBI	STAT1,STAT2,TRIM24
ERBB2	kinase	9.64E-09	CADM1,EPHB2,FOS,FSCN1,FSTL3,ITGB1,JUN,KRT7,LAMC2,MFAP2,PLAU,RAB31,SOX4,TUBA1A	Ap1,ERBB2,ESR1,FOS,RELA,SRC
TLR3	transmembrane receptor	1.04E-08	CPM,DUSP1,FOS,IER3,IFIT2,IFIT3,IL8,MX1,NR4A1,OAS1,OASL,PHLDA1,TRIM38	IFNA1/IFNA13,IFNB1,IFNG,IFNL1,IRF1,IRF3,JUN,NFkB (complex),STAT1,STAT2,TLR3
IGF1	growth factor	1.70E-08	EGR1,FOS,IL8,ITGAV,PHLDA1,PLAU,PSMB9,TAP1,TGFBI,TUBB3	Ap1,ERK1/2,ESR1,FOS,IGF1,JUN,NFkB (complex),RELA,RNA polymerase II,SP1,SRC,STAT3
STAT3	transcription regulator	2.39E-08	CCL2,CD74,CD9,EGR1,FOS,FSCN1,IL8,LRP2,OAS1,PHLDA1,PSMB9,SALL4,TAP1,XAF1	IFNG,IL1B,IL6,IRF1,JUN,NFKB1,NFkB (complex),RELA,RNA polymerase II,SP1,SP3,STAT1,STAT2,STAT3
IL1RN	cytokine	3.06E-08	IFIT3,LIF,MX1,OAS1,OAS2,OASL,PELI1,SAMD9,UBD	IFNG,IL1RN,IRF1,JUN,NFkB (complex),STAT1,STAT2
MAPK1	kinase	3.23E-08	APOL6,BST2,DUSP1,IFIT2,IFIT3,ITGAV,LIF,NT5E,OAS1,OAS2,OASL,PSMB9,TAP1,TRIM38
ERK	group	3.51E-08	CCL2,DUSP1,EGR1,FOS,HBEGF,IL8,JUN,LIF,MAP4K4,ODC1	Ap1,Creb,ERK,ERK1/2,FOS,JUN,NFkB (complex),RELA,RPS6KA5,SP1,STAT1,STAT3,TNF
SMARCA4	transcription regulator	3.98E-08	ARHGDIB,CCL2,CD74,COTL1,EPHB2,FBLIM1,FOS,ITGA3,ITGAV,ITGB1,JUN,LOXL2,TXNRD1
FAS	transmembrane receptor	4.66E-08	CCL2,CEBPD,EGR1,FBN1,IER3,IL8,MET,NUAK2,PLAU	Ap1,EGFR,ERK1/2,FAS,IL1B,JUN,Jnk,NFKB1,NFkB (complex),RELA,RNA polymerase II,SP1,SP3,STAT3
TICAM1	other	1.09E-07	CCL2,CEBPD,DUSP1,EGR1,IFIT2,IFIT3,IL8,MET,OASL,PELI1	Creb,ELK3,ERK,FOS,IRF3,JUN,Jnk,NFkB (complex),P38 MAPK,PPARG,RELA,SMARCA4,SP1,STAT1,TICAM1,TNF
IRAK4	kinase	1.48E-07	CSRNP1,EGR1,FOS,IL8,JUN,LIF,NR4A1,PHLDA1	Creb,ELK3,ERK,ERK1/2,FOS,IRAK4,JUN,Jnk,MAPK8,NFkB (complex),P38 MAPK,PPARG,RELA,SMARCA4,SP1,STAT3
TCR	complex	4.85E-07	EGR1,FOS,IFIT2,IFIT3,IL8,JUN,MX1,NR4A1,OAS1,OASL,ODC1	Creb,ELK3,ERK,FOS,IFNG,IKBKE,IL1B,IRF1,IRF3,JUN,Jnk,NFKB1,NFkB (complex),PPARG,RELA,SP1,STAT1,STAT2,STAT3,TCR
IFNA1/IFNA13	cytokine	5.64E-07	IFIT2,MX1,OAS1,OAS2,OASL	IFNA1/IFNA13,STAT1,STAT2
ACKR2	G-protein coupled receptor	6.19E-07	DDX60,IFIT2,IFIT3,OAS1,OAS2,OASL
IFNA2	cytokine	7.26E-07	APOL6,BST2,DDX60,IFIT2,IFIT3,MX1,OAS1,OAS2	IFNA2,IFNAR1,JAK1,STAT1,STAT2
SMAD3	transcription regulator	1.09E-06	CCL2,FBLN1,FOS,FSTL3,HBEGF,ITGB1,JUN,TBX3,ZYX	CEBPA,CEBPB,Creb,ELK3,ERK,ERK1/2,FOS,JUN,NFkB (complex),PPARG,RELA,SMAD3,SP1,STAT3
IFNB1	cytokine	1.15E-06	BST2,CCL2,FBN1,IFIT2,IFIT3,IL8,MX1,NFIX,OAS1,OAS2	IFNAR1,IFNB1,IFNG,IRF1,IRF3,JUN,NFkB (complex),STAT1,STAT2
ITGB1	transmembrane receptor	1.35E-06	CCL2,FOS,IL8,ITGAV,JUN,PLAU	Ap1,CTNNB1,Creb,ERK1/2,ESR1,FOS,ITGB1,JUN,Jnk,NFkB (complex),P38 MAPK,PPARG,RELA,SMAD3,SMARCA4,SP1,SRC,STAT3,TGFB1
FOS	transcription regulator	1.59E-06	ALDH1A3,CADM1,CCL2,FBLIM1,FOS,IL8,ITGB1,JUN,LTBP1,MET,MYH9,ODC1,PHLDA1	Ap1,FOS,JUN,NFkB (complex),SP1
IRF3	transcription regulator	1.67E-06	CCL2,IFIT2,IFIT3,IL8,OAS1,OAS2,OASL,TAP1	Creb,IFNB1,IL27,IRF3,JUN,NFkB (complex),RELA,STAT1,STAT2,STAT3,TNF
IFNLR1	transmembrane receptor	1.79E-06	IFIT2,IFIT3,ITGAV,LIF,MX1,OASL	IFNLR1,STAT1,STAT2
SYVN1	transporter	1.96E-06	ABCC4,AMOTL2,DUSP1,ITGA3,ITGAV,ITGB1,SLC43A2,UNC13D,USP5
TP53	transcription regulator	2.19E-06	ADAMTSL4,AMOTL2,ANXA8L2 (includes others),DUSP1,FOS,FSTL1,FSTL3,HBEGF,HSPG2,IDH2,IL8,LIF,LTBP1,MET,MYH9,OAS1,PACSIN1,PADI2,PHLDA1,PQLC3,TAP1,TGFBI,TIMP2,TSPO,ZFP36L1
F7	peptidase	2.30E-06	EGR1,FOS,HBEGF,IL8,LIF	ERK1/2,F7,JUN,MAPK8,NFkB (complex),RELA,SP1,STAT3
IFIH1	enzyme	3.39E-06	BST2,EGR1,OAS1,OAS2,PHLDA1	IFIH1,IFNB1,IRF3,STAT1,STAT2
TLR4	transmembrane receptor	3.79E-06	CCL2,CEBPD,HBEGF,IFIT2,IFIT3,IL8,MET,MX1,OASL,PELI1,TRIM38	IFNA1/IFNA13,IFNB1,IFNL1,IRF3,STAT1,STAT2,TLR4
RELA	transcription regulator	4.87E-06	ARHGDIB,CCL2,FOS,IL8,JUN,NR4A1,OAS2,PSMB9,TAP1,TFPI2	Creb,HGF,IL6,JUN,NFKB1,NFkB (complex),RELA,RNA polymerase II,SP1,SP3,STAT1,STAT3,TNF
TREM1	transmembrane receptor	5.34E-06	EGR1,HBEGF,IFIT2,IL8,LIF,NT5E,OASL,PHLDA1,SLC1A3,TFPI2	IL1B,JUN,NFKB1,NFkB (complex),RELA,STAT3,TREM1
GAPDH	enzyme	5.74E-06	CCL2,DUSP1,IFIT2,OAS1,OAS2
STAT2	transcription regulator	5.74E-06	IFIT2,IFIT3,MX1,OAS1,OAS2	STAT1,STAT2
MIF	cytokine	5.74E-06	DUSP1,FOS,IL8,JUN,MET	Creb,ERK1/2,JUN,Jnk,MAPK8,MIF,NFkB (complex),P38 MAPK,PPARG,RELA,SMARCA4,SP1,STAT3
ERK1/2	group	5.90E-06	CCL2,EGR1,FOS,HBEGF,IL8,JUN,PLAU,PSMB9,TAP1	Creb,ERK1/2,IGF1,IL1B,IL6,JUN,NFKB1,NFkB (complex),RELA,RNA polymerase II,SP1,STAT1,STAT3,TNF
SP1	transcription regulator	6.23E-06	CCL2,CEBPD,EGR1,IL8,ITGAV,JUN,MET,PLAU,SNCG,TFPI2,TSPO,TXNRD1
JUN	transcription regulator	1.04E-05	CCL2,DUSP1,IL8,ITGAV,JUN,LIF,LTBP1,PLAU,WNT9A	JUN,Jnk,NFkB (complex),RELA,RNA polymerase II,SP1
WHSC1	enzyme	1.16E-05	FOS,JUN,OAS1
F2	peptidase	1.36E-05	EGR1,FOS,IL8,TFPI2	ERK1/2,F2,JUN,MAPK8,NFkB (complex),RELA,SP1,STAT3
SOCS3	phosphatase	1.62E-05	FOS,IFIT2,MX1,OAS1,OAS2	JAK1,SOCS3,STAT1,STAT2
TLR9	transmembrane receptor	1.66E-05	CPM,DUSP1,IER3,IFIT2,IFIT3,IL8,NR4A1,PHLDA1	IFNG,IRF1,JUN,NFkB (complex),STAT1,STAT2,TLR9
IL6	cytokine	1.82E-05	CCL2,CD36,CD74,CEBPD,EGR1,FOS,ITGB1,JUN,PLAU,PSMB9,TAP1	Creb,ERK1/2,IL1B,IL6,JUN,NFKB1,NFkB (complex),RELA,SP1,STAT1,STAT3,TNF
MGEA5	enzyme	1.99E-05	FBLN1,FBP1,FSCN1,IL8,JAK1,JUN,LPHN2,PLAU,TIMP2,TUBA1A
NTRK1	kinase	2.01E-05	EGR1,FOS,NR4A1
SRC	kinase	2.09E-05	DUSP1,FOS,IL8,JUN,PLAU	Creb,ELK3,ERK,ERK1/2,FOS,JUN,Jnk,MAP2K1,NFkB (complex),P38 MAPK,PPARG,RELA,SMARCA4,SP1,SRC,STAT3
LMNB1	other	2.09E-05	FBN1,FSTL1,HBEGF,REEP5,TGFBI
IRF5	transcription regulator	2.09E-05	IFIT2,IFIT3,OAS1,OAS2,OASL	Creb,IRF5,JUN,NFkB (complex),RELA,STAT1,TNF
APOE	transporter	2.15E-05	CD36,EGR1,HSPG2,ITGA3,JAK1,JUN,LTBP1,PHLDA1,PLAU,ZYX	APOE,IL1B,IL6,JUN,NFKB1,NFkB (complex),RELA,RNA polymerase II,SP1,STAT1,STAT3
RCE1	peptidase	2.36E-05	FBN1,FSTL1,HBEGF,REEP5,TGFBI
SOX11	transcription regulator	3.01E-05	BST2,CD9,EGR1,ITGB1,TUBA1A,TUBB3
IFNAR1	transmembrane receptor	3.68E-05	IFIT2,IFIT3,ITGAV,LIF,OAS1,OAS2,OASL	IFNA1/IFNA13,IFNAR1,IFNB1,IFNG,IRF1,IRF3,JUN,NFkB (complex),STAT1,STAT2
MAVS	other	3.75E-05	IFIT2,IFIT3,OAS1,OAS2,OASL	DDX58,IFNB1,IRF3,IRF7,MAVS,STAT1,STAT2
EIF2AK2	kinase	3.81E-05	CEBPD,EGR1,FOS,IL8,OAS1,TUBA1A	Creb,EIF2AK2,ERK1/2,FOS,IL1,JUN,Jnk,NFKB1,NFkB (complex),P38 MAPK,PPARG,RELA,SMARCA4,SP1,STAT3
IL1B	cytokine	3.86E-05	CCL2,CSRNP1,DUSP1,EGR1,FOS,IL8,JUN,LIF,NR4A1,PHLDA1,PLAU	Ap1,Creb,ELK3,ERK,ESR1,FOS,IL1B,IRAK4,JUN,Jnk,MAPK8,PPARG,RELA,SP1,SRC,STAT3
NFkB (complex)	complex	4.14E-05	CCL2,CD74,IER3,IL8,LIF,PLAU,PSMB9,TAP1,TFPI2,TRIM38	Creb,IL1B,IL6,JUN,NFKB1,NFkB (complex),RELA,RNA polymerase II,SP1,STAT1,STAT3,TNF
IRF7	transcription regulator	4.44E-05	IFIT2,IFIT3,OAS1,OAS2,OASL,TAP1	IFNB1,IRF3,IRF7,STAT1,STAT2
EGF	growth factor	5.14E-05	CEBPD,DUSP1,EGR1,FOS,IL8,TFPI2	Cg,Creb,EGF,ELK3,ERK,FOS,JUN,Jnk,NFkB (complex),P38 MAPK,PPARG,RELA,SMARCA4,SP1
Sos	group	5.23E-05	ALDH1A3,CADM1,FBLIM1,FOS,ITGB1,MET,MYH9,ODC1,PHLDA1
ICMT	enzyme	5.38E-05	FSTL1,HBEGF,REEP5,TGFBI
Hdac	group	5.81E-05	EGR1,FOS,IL8,JUN,LRP2,NR4A1,TBX3	ESR1,Hdac
P38 MAPK	group	6.29E-05	CCL2,DUSP1,EGR1,FOS,IL8,ITGAV,JUN,MAP4K4	CEBPB,Creb,EGF,ELK3,ERK,ERK1/2,FOS,IL1B,JUN,NFKB1,NFkB (complex),P38 MAPK,PPARG,RELA,SP1,STAT3
RPS6KA4	kinase	6.77E-05	DUSP1,FOS,JUN
Gpcr	group	7.07E-05	FOS,JUN	ERK1/2,Gpcr,JUN,Jnk,NFkB (complex),RELA,SP1,STAT3
RAB7A	enzyme	7.07E-05	EGR1,FOS	Creb,ERK1/2,JUN,NFkB (complex),P38 MAPK,PPARG,RAB7A,RELA,SMARCA4,SP1,STAT3
EMD	other	7.07E-05	EGR1,IER3
AR	ligand-dependent nuclear receptor	7.08E-05	ABCC4,EGR1,GUCY1A3,LRRK1,MRAS,ODC1,PLAU,PLS3,TUBB3,ZYX
CXCL12	cytokine	7.60E-05	CCL2,FOS,IL8,JUN,LOXL2	Ap1,CXCL12,Creb,ELK3,ERK,ERK1/2,FOS,JUN,NFkB (complex),PPARG,RELA,SP1,STAT3
MAP3K7	kinase	7.80E-05	HBEGF,IFIT2,IL8,ITGB1,JUN,XAF1	Ap1,CEBPB,Creb,ELK3,ERK,ERK1/2,FOS,JUN,MAP3K7,NFkB (complex),PPARG,RELA,SMAD3,SP1,STAT3
Creb	group	8.00E-05	CEBPD,DUSP1,EGR1,FOS,IER3,PRKAA2,SOX4
INSR	kinase	8.10E-05	CCL2,CD36,DUSP1,EGR1,FBLN1,FBP1,HBEGF,IER3,IQGAP1,PHLDA1,TNNI1	Creb,ELK3,ERK,FOS,INSR,JUN,PPARG
MEF2A	transcription regulator	9.25E-05	FOS,JUN,NR4A1
SOCS1	other	9.49E-05	DUSP1,IFIT2,IFIT3,MX1,OAS1,OAS2	IFNB1,IFNG,IRF1,IRF3,JUN,NFkB (complex),SOCS1,STAT1,STAT2
FOXL2	transcription regulator	9.97E-05	CPM,FOS,IER3,LIF,SOX4
Pkc(s)	group	1.09E-04	CCL2,FOS,IL8,ITGB1,JUN	Ap1,Creb,ELK3,ERK,ERK1/2,FOS,JUN,Jnk,Mek,NFkB (complex),P38 MAPK,PPARG,Pkc(s),RELA,SMARCA4,SP1,STAT3
CNOT7	transcription regulator	1.13E-04	BST2,OAS1,OAS2,TAP1
PGR	ligand-dependent nuclear receptor	1.14E-04	ALDH1A3,CALD1,GAL,IER3,ITGB1,PLAU,SLC31A2
IRF1	transcription regulator	1.15E-04	CCL2,IL8,ODC1,PSMB9,RARRES3,TAP1	IFNG,IRF1,JUN,NFkB (complex),RELA,RNA polymerase II,STAT1,STAT2
BGN	other	1.23E-04	CCL2,FBN1,IL8	BGN,CTNNB1,JUN,SMAD3,TGFB1
PLAUR	transmembrane receptor	1.23E-04	CCL2,ITGB1,PLAU	IL6,PLAUR,RELA,RNA polymerase II,SP1,STAT1,STAT3
RPS6KA5	kinase	1.23E-04	DUSP1,FOS,JUN	Creb,RPS6KA5
MEF2D	transcription regulator	1.23E-04	FOS,JUN,NR4A1
THRB	ligand-dependent nuclear receptor	1.25E-04	CCL2,FOS,FSTL1,JUN,NR4A1,TGFBI,TLE2	NFkB (complex),PPARG,RELA,STAT3,THRB
PDLIM2	other	1.29E-04	FBP1,FSTL1,HBEGF,IFIT3,IL8,PHLDA1	PDLIM2,TP53
Jnk	group	1.55E-04	CCL2,DUSP1,EGR1,FOS,IL8,JUN	Creb,ERK1/2,JUN,Jnk,MAPK8,NFkB (complex),P38 MAPK,PPARG,RELA,SMARCA4,SP1,STAT1,STAT3,TNF
Ifna	other	1.58E-04	FOS,IFIT2,OAS1
Mek	group	1.64E-04	EPHB2,IL8,ITGB1,JUN,PHLDA1,SNCG	Ap1,FOS,JUN,Mek
BDNF	growth factor	1.73E-04	DUSP1,EGR1,FOS,FSCN1,LYPD1,REEP5
MYD88	other	1.80E-04	CCL2,CEBPD,DUSP1,EGR1,IFIT2,IL8,MET,OASL	Creb,IL1B,IRF3,JUN,Jnk,MYD88,NFKB1,NFkB (complex),P38 MAPK,PPARG,RELA,SMARCA4,SP1,STAT1,STAT3,TNF
NFIB	transcription regulator	2.09E-04	ADAMTSL4,GRIK1,KIAA1462,NT5E
DGKH	kinase	2.11E-04	CCL2,IL8	DGKH,JUN,Jnk,NFkB (complex),SP1
AP2M1	transporter	2.11E-04	BST2,CD74
HSPB3	other	2.11E-04	CCL2,IL8
HSPB6	other	2.11E-04	CCL2,IL8	Creb,HSPB6,P38 MAPK,PPARG,RELA,SMARCA4,SP1
F2RL3	G-protein coupled receptor	2.11E-04	EGR1,FOS	ERK1/2,F2RL3,JUN,NFkB (complex),RELA,SP1,STAT3
ADAM9	peptidase	2.11E-04	ITGA3,ITGB1
KRAS	enzyme	2.21E-04	IER3,IL8,JUN,LAMB3,NT5E
GNB1	enzyme	2.33E-04	DUSP1,IER3,NR4A1,PLAU
Tlr	group	2.60E-04	CCL2,DUSP1,HBEGF,IL8	Creb,IRF3,JUN,Jnk,MYD88,NFkB (complex),RELA,SP1,STAT1,TNF,Tlr
GNB2	enzyme	2.60E-04	DUSP1,IER3,NR4A1,PLAU
IFN Beta	group	2.88E-04	CD74,MX1,OAS2,TXNRD1
COL18A1	other	2.93E-04	CCL2,EPHB2,FOS,JUN,PLAU	COL18A1,JUN,Jnk,NFkB (complex),RELA,SP1,STAT3
PGF	growth factor	3.04E-04	CCL2,EGR1,IL8	ERK1/2,JUN,NFkB (complex),PGF,RELA,SP1,STAT3
CEBPB	transcription regulator	3.08E-04	APCDD1,CEBPD,FBLN1,FOS,IER3,IL8,JUN,TUBB3,ZYX	CEBPA,CEBPB
MAP2K1/2	group	3.19E-04	DUSP1,EGR1,JAK1,PHLDA1
SASH1	other	3.35E-04	IFIT2,IFIT3,MET,OASL,PELI1
RAC2	enzyme	3.88E-04	CD74,FOS,NR4A1,ZYX
ESR1	ligand-dependent nuclear receptor	3.94E-04	CCL2,FOS,GAL,GUCY1A3,IER3,IL8,JUN,LTBP1,MMD,TM4SF1	Ap1,Creb,ELK3,ERK,ERK1/2,ESR1,FOS,IL1B,JUN,NFKB1,NFkB (complex),PPARG,Pkc(s),RELA,SP1,SRC,STAT3
HDL	complex	4.19E-04	ITGAV,ITGB1
IRGM	other	4.67E-04	IFIT2,IFIT3,OAS2,OASL	IFNG,IRF1,IRGM,JUN,NFkB (complex),STAT1,STAT2
SP3	transcription regulator	5.00E-04	EGR1,JUN,MET,PLAU,TSPO,TXNRD1
IFNAR2	transmembrane receptor	5.17E-04	OAS1,PSMB9,UBD	IFNAR2,IFNG,IRF1,JUN,NFkB (complex),STAT1,STAT2
PPRC1	transcription regulator	5.56E-04	IL8,LAMB3,PHLDA1,ZFP36L1
PTPRJ	phosphatase	5.56E-04	CEBPD,HBEGF,MET,OASL
PI3K (complex)	complex	5.96E-04	ABCC4,DUSP1,HBEGF,IL8,ITGB1,SNCG	Creb,ELK3,ERK,FOS,JUN,PI3K (complex),PPARG
TNFSF10	cytokine	6.05E-04	FOS,IL8,JUN	Ap1,Creb,ERK1/2,FOS,JUN,Jnk,NFkB (complex),P38 MAPK,PPARG,RELA,SMARCA4,SP1,STAT3,TNFSF10
TGFB2	growth factor	6.05E-04	EGR1,FOS,HSPG2
MAPK8	kinase	6.51E-04	DUSP1,EGR1,FOS,JUN,LIF	Creb,ELK3,ERK,FOS,IL1B,JUN,Jnk,MAPK8,MAPK9,NFKB1,NFkB (complex),P38 MAPK,PPARG,RELA,SMARCA4,SP1,STAT3
C1q	complex	6.95E-04	CCL2,IL8
RNF187	enzyme	6.95E-04	HBEGF,JUN
SPTAN1	other	6.95E-04	ITGA3,ITGAV
HSPB2	other	6.95E-04	CCL2,IL8
MED14	transcription regulator	6.95E-04	CD36,DUSP1
KIDINS220	transcription regulator	6.95E-04	EGR1,FOS	Creb,ELK3,ERK,ERK1/2,FOS,JUN,KIDINS220,NFkB (complex),PPARG,RELA,SP1,STAT3
PPM1A	phosphatase	6.95E-04	ITGAV,ITGB1
ELK3	transcription regulator	6.95E-04	EGR1,FOS
Collagen type V	complex	6.95E-04	ITGAV,ITGB1
NGF	growth factor	7.01E-04	EGR1,FOS,NR4A1	IL1B,JUN,NFKB1,NFkB (complex),NGF,RELA,STAT3
SND1	enzyme	7.01E-04	LTBP1,QPCT,SOX4
Ap1	complex	7.12E-04	IL8,JUN,MET,SNCG
ADCYAP1	other	7.27E-04	DCDC2,EDIL3,EGR1,TGFBI,UGT1A6
IL1	group	8.07E-04	CCL2,FOS,IL8	Ap1,Creb,ERK1/2,FOS,IL1,JUN,Jnk,NFkB (complex),P38 MAPK,PPARG,RELA,SMARCA4,SP1,STAT3
TAB1	enzyme	8.07E-04	IL8,JUN,XAF1	Ap1,JUN,Jnk,MAP3K7,SMAD3,SP1,TAB1
TRAF2	enzyme	8.32E-04	CCL2,IL8,PLBD1,PTPN14	CD40,IRF1,JUN,Jnk,NFkB (complex),RELA,SP1,STAT3,TRAF2
MAPK9	kinase	8.66E-04	CCL2,EGR1,FOS,JUN,LIF,ZYX	Creb,ERK1/2,IL1B,JUN,Jnk,MAPK8,MAPK9,NFKB1,NFkB (complex),P38 MAPK,PPARG,RELA,SMARCA4,SP1,STAT3
SAMSN1	other	8.98E-04	HBEGF,IFIT2,IFIT3,OASL,PELI1
CTNNB1	transcription regulator	9.11E-04	EDIL3,EPHB2,FOXC1,FSTL3,GRIK1,ITGB1,JUN,PLAU,PLS3,QPCT,SOX4	Ap1,CTNNB1,FOS,Mek
SUPT16H	transcription regulator	9.22E-04	EGR1,LOXL2,PLAU
CD44	enzyme	9.37E-04	CD36,ITGA3,JUN,LTBP1,PLAU,ZYX	CD44,FGF2,IL6,MYC,RELA,RNA polymerase II,SP1,STAT1,STAT3
SERCA	group	1.04E-03	EGR1,JUN	Creb,ELK3,ERK,FOS,JUN,PPARG,SERCA
Collagen type III	complex	1.04E-03	ITGAV,ITGB1
Cdk	group	1.04E-03	CCL2,IL8
DAB2	other	1.04E-03	FOS,LRP2
PRTN3	peptidase	1.04E-03	CCL2,IL8	IL1B,JUN,NFKB1,NFkB (complex),PRTN3,RELA,STAT3
PPM1B	phosphatase	1.04E-03	CEBPD,HBEGF
PTPRR	phosphatase	1.04E-03	FOS,JUN
ISG15	other	1.04E-03	MX1,OAS1
KLB	enzyme	1.04E-03	EGR1,FOS	ERK1/2,JUN,KLB,NFkB (complex),RELA,SP1,STAT3
PTGER1	G-protein coupled receptor	1.04E-03	FOS,IL8
HLX	transcription regulator	1.05E-03	EGR1,IL8,JUN
RBPJ	transcription regulator	1.15E-03	DUSP1,FOS,JUN,LIF,MDK
CEBPA	transcription regulator	1.16E-03	APCDD1,CEBPD,GAL,IER3,IL8,JUN,OAS2,RAB31
ITGB3	transmembrane receptor	1.18E-03	CD36,FOS,ITGAV
IRF9	transcription regulator	1.18E-03	IFIT2,MX1,OAS2	IRF9,STAT1,STAT2
MITF	transcription regulator	1.28E-03	FOS,IL8,ITGA3,MET
RHO	G-protein coupled receptor	1.28E-03	CD74,CEBPD,FBLN1,NT5E
Calcineurin A	group	1.44E-03	FOS,JUN	Calcineurin A,Creb,ELK3,ERK,FOS,JUN,PPARG
MAFF	transcription regulator	1.44E-03	ABCC4,TXNRD1
TNFRSF25	transmembrane receptor	1.44E-03	CCL2,IL8	JUN,NFkB (complex),RELA,RNA polymerase II,TNFRSF25
VIM	other	1.44E-03	ITGB1,PLAU
AFP	transporter	1.44E-03	EGR1,FOS
CYR61	other	1.44E-03	ITGAV,ITGB1
PRKCA	kinase	1.45E-03	ARHGDIB,CCL2,EGR1,JUN	Creb,ELK3,ERK,ERK1/2,FOS,JUN,Jnk,NFkB (complex),P38 MAPK,PPARG,PRKCA,RELA,SMARCA4,SP1,STAT3
JAK1	kinase	1.49E-03	CCL2,IFIT2,MX1	JAK1,STAT1,STAT2
SSRP1	other	1.49E-03	EGR1,LOXL2,PLAU
HOXD10	transcription regulator	1.65E-03	CAPN6,HBEGF,ITGA3,TIMP2
HDAC6	transcription regulator	1.65E-03	JUN,PLAU,TGFBI
IL17A	cytokine	1.74E-03	CEBPD,COTL1,HBEGF,IL8,TIMP2	Creb,IL17A,JUN,NFkB (complex),RELA,STAT1,TNF
DICER1	enzyme	1.74E-03	EGR1,FOS,IL8,JUN,PLAU,TM4SF1	Ap1,DICER1,EGFR,MITF,SP1,SP3
ERG	transcription regulator	1.74E-03	ABCC4,CAMK1D,EGFL7,GUCY1A3,MET,SVIL
BSCL2	other	1.75E-03	CD36,CD74,IER3,PSMB9
GH1	growth factor	1.83E-03	EGR1,FOS,JUN	Creb,ELK3,ERK,ERK1/2,FOS,GH1,JUN,NFkB (complex),PPARG,RELA,SP1,STAT3
IL1A	cytokine	1.89E-03	ALDH1A3,CCL2,FOS,IL8,PLAU	Creb,ERK1/2,IGF1,IL1A,JUN,Jnk,NFkB (complex),P38 MAPK,PPARG,RELA,RNA polymerase II,SMARCA4,SP1,STAT3
MEMO1	other	1.91E-03	FOS,JUN
MAP3K3	kinase	1.91E-03	IL8,JUN	Creb,ELK3,ERK,ERK1/2,FOS,JUN,Jnk,MAP3K3,NFkB (complex),P38 MAPK,PPARG,RELA,SMARCA4,SP1,STAT3
PDCD4	other	1.91E-03	JUN,PLAU	JUN,NFkB (complex),PDCD4,SP1
FADD	other	1.98E-03	EGR1,FOS,IFIT2,JUN	Ap1,ESR1,FADD,FOS,RELA,SRC
Tgf beta	group	2.02E-03	FSTL1,JAK1,TGFBI
SELPLG	other	2.02E-03	CCL2,FOS,IL8	CTNNB1,JUN,SELPLG,SMAD3,TGFB1
SRF	transcription regulator	2.02E-03	CALD1,EGR1,FOS,ITGB1,MYH9,NR4A1,SVIL
TLR2	transmembrane receptor	2.06E-03	CCL2,DUSP1,IL8,ITGB1,TRIM38	Creb,ELK3,ERK,FOS,JUN,Jnk,NFkB (complex),P38 MAPK,PPARG,RELA,RNA polymerase II,SMARCA4,SP1,TLR2
EZH2	transcription regulator	2.06E-03	IL8,PRICKLE1,RARRES3,SLC1A3,UBD
Lh	complex	2.14E-03	DUSP1,ITGA3,MAP4K4,PTPN21,RAB31,TFPI2,TUBA1A
HGF	growth factor	2.14E-03	CCL2,EGR1,FOS,IL8,PLAU	Ap1,Creb,EGFR,ELK3,ERK,ERK1/2,FOS,HGF,IL6,JUN,NFkB (complex),P38 MAPK,PPARG,RELA,RNA polymerase II,SMARCA4,SP1,SP3,STAT1,STAT3
ADORA2A	G-protein coupled receptor	2.42E-03	DUSP1,FOS,NR4A1,TUBB3,USP5
IL8	cytokine	2.44E-03	CD74,HSPG2,IL8
FAT1	other	2.45E-03	JUN,PLAU	FAT1,JUN,NFkB (complex),SP1
KISS1	other	2.45E-03	EGR1,FOS
ELK4	transcription regulator	2.45E-03	EGR1,NR4A1
HSPB8	kinase	2.45E-03	CCL2,IL8	Creb,HSPB8,P38 MAPK,PPARG,RELA,SMARCA4,SP1
IL2RB	transmembrane receptor	2.45E-03	FOS,JUN
INS	other	2.76E-03	CD36,EGR1,FOS,JUN	Creb,ELK3,ERK,ERK1/2,FOS,INS,JUN,Jnk,NFkB (complex),P38 MAPK,PPARG,RELA,SMARCA4,SP1,STAT3
IRS1	enzyme	2.82E-03	CEBPD,EGR1,FOS,TGFBI,TNNI1
PTGS2	enzyme	2.82E-03	CCL2,DUSP1,EGR1,FOS,IL8	Creb,IL1B,IL6,JUN,NFKB1,NFkB (complex),PTGS2,RELA,RNA polymerase II,SP1,STAT1,STAT3,TNF
FSH	complex	2.84E-03	AMOTL2,DUSP1,ITGA3,MAP4K4,PTPN21,RAB31,TFPI2,TUBA1A
IRS2	enzyme	2.91E-03	EGR1,FOS,MX1
WISP2	growth factor	2.91E-03	JUN,LAMB3,LAMC2
MYC	transcription regulator	2.92E-03	DUSP1,FBN1,ITGA3,ITGB1,JUN,LAMB3,ODC1,PLAU,TPI1
HOTAIR	other	3.04E-03	MX1,OAS1
F2R	G-protein coupled receptor	3.04E-03	EGR1,FOS	ERK1/2,F2R,JUN,NFkB (complex),RELA,SP1,STAT3
TSC22D3	transcription regulator	3.04E-03	DUSP1,SALL4
MAFG	transcription regulator	3.04E-03	ABCC4,TXNRD1
CSF2RA	transmembrane receptor	3.04E-03	FOS,JUN
PKNOX1	transcription regulator	3.04E-03	CCL2,PLAU
IL32	cytokine	3.04E-03	IL8,MX1
TCOF1	transporter	3.06E-03	ARL4D,IQGAP1,TERF2,TXNRD1
EGFR	kinase	3.06E-03	EGR1,IL8,MET,PLAU	Ap1,EGFR,ERK1/2,FAS,JUN,NFkB (complex),RELA,SP1,SP3,STAT3
ATM	kinase	3.16E-03	DUSP1,IL8,JUN	ATM,Ap1,JUN,Jnk,MAP3K7,MAPK8,NFkB (complex),SMAD3,SP1
IKBKE	kinase	3.43E-03	IFIT2,IFIT3,IL8	IFNB1,IKBKE,IRF3,STAT1,STAT2
WNT5A	cytokine	3.43E-03	ARHGDIB,IL8,LAMB3
TNFSF11	cytokine	3.43E-03	FOS,ITGAV,JUN	Creb,JUN,Jnk,MAPK8,P38 MAPK,PPARG,RELA,SMARCA4,SP1,TNFSF11
CSF2	cytokine	3.45E-03	CCL2,CD74,IER3,IL8,MMD,TRIP13,UBD
IL27	cytokine	3.55E-03	CCL2,FOS,IL8,TAP1	Creb,IL27,IL6,JUN,NFKB1,NFkB (complex),RELA,RNA polymerase II,SP1,STAT1,STAT3,TNF
Tnf receptor	group	3.70E-03	IL8,UBD
RGS2	other	3.70E-03	CEBPD,HBEGF
NOD1	other	3.70E-03	DUSP1,IL8	Creb,JUN,Jnk,NOD1,P38 MAPK,PPARG,RELA,SMARCA4,SP1
F2RL1	G-protein coupled receptor	3.70E-03	FOS,IL8	ERK1/2,F2RL1,JUN,NFkB (complex),RELA,SP1,STAT3
BAG1	other	3.70E-03	FOS,JUN	BAG1,ESR1
ETV5	transcription regulator	3.71E-03	FXYD5,ITGB1,KRT7
LDLR	transporter	3.91E-03	CD36,EGR1,HSPG2,PSMB9
miR-155-5p (miRNAs w/seed UAAUGCU)	mature microRNA	4.00E-03	IL8,MET,PELI1
IgG	complex	4.05E-03	CCL2,CD9,CEBPD,DUSP1,PLS3
FOXO3	transcription regulator	4.10E-03	FOS,IER3,IL8,PRKAA2	ESR1,FOXO3
HTT	transcription regulator	4.22E-03	CD74,FOS,HUNK,ITGB1,JUN,NR4A1,PSMB9,SLC1A3,TGFBI,TPI1
BCR (complex)	complex	4.29E-03	EGR1,FOS,ITGB1,JAK1	BCR (complex),IL6,JUN,Jnk,MAPK8,MAPK9,RELA,RNA polymerase II,SP1,STAT1,STAT3
DYSF	other	4.29E-03	CD74,GABARAPL1,ITGB1,UGT1A6
Gm-csf	group	4.31E-03	FOS,IL8,JUN	Gm-csf,IL1B,JUN,NFKB1,NFkB (complex),RELA,STAT3
NCOA2	transcription regulator	4.31E-03	EGR1,IFIT2,OASL	NCOA2,STAT1,STAT2
CSF2RB	transmembrane receptor	4.41E-03	FOS,JUN	CSF2RB,ERK1/2,JUN,NFkB (complex),RELA,SP1,STAT3
TLR7	transmembrane receptor	4.49E-03	CCL2,IER3,PLAU,TRIM38	JUN,NFkB (complex),RELA,RNA polymerase II,TLR7
CLDN7	other	4.91E-03	ARHGDIB,IL8,MRPL36,PQLC3
Fcer1	complex	4.97E-03	CCL2,IFIT2,IL8	Ap1,Creb,Fcer1,IRF3,JUN,Jnk,P38 MAPK,PI3K (family),PPARG,Pkc(s),RELA,SMARCA4,SP1
mir-146	microRNA	5.19E-03	CCL2,IL8	IL1B,JUN,NFKB1,NFkB (complex),RELA,STAT3,mir-146
CCL21	cytokine	5.19E-03	CCL2,IL8	CCL21,Creb,ELK3,ERK,ERK1/2,FOS,JUN,NFKB1,NFkB (complex),PPARG,RELA,RNA polymerase II,SP1,STAT3
NFKB1	transcription regulator	5.27E-03	EGR1,FSCN1,IL8,NR4A1,PLAU
BIRC5	other	5.32E-03	CD74,FBLN1,FBN1
IGF1R	transmembrane receptor	5.57E-03	ABCC4,CD36,FOS,SNCG,TGFBI,TNNI1
CD40	transmembrane receptor	5.61E-03	CCL2,IL8,ITGB1,PSMB9,TAP1	CD40,ERK1/2,IL6,IRF1,JUN,NFkB (complex),RELA,RNA polymerase II,SP1,STAT1,STAT3
VEGFA	growth factor	5.68E-03	EGR1,ITGB1,NR4A1
FGF2	growth factor	5.82E-03	EGR1,ITGA3,JUN,PLAU	Ap1,ERK1/2,ESR1,FGF2,FOS,IL6,JUN,MYC,NFkB (complex),RELA,RNA polymerase II,SP1,SRC,STAT1,STAT3
TMSB4	group	6.02E-03	ITGA3,ITGB1
COL9A1	other	6.02E-03	HSPG2,TGFBI
ITGA5	transmembrane receptor	6.02E-03	FOS,JUN	Creb,ERK1/2,ITGA5,JUN,NFkB (complex),P38 MAPK,PPARG,RELA,SMARCA4,SP1,STAT3
NFIX	transcription regulator	6.02E-03	IL8,NFIX
MAFK	transcription regulator	6.02E-03	ABCC4,TXNRD1
PF4	cytokine	6.02E-03	CCL2,IL8	Creb,ERK1/2,JUN,Jnk,NFkB (complex),P38 MAPK,PF4,PPARG,RELA,SMARCA4,SP1,STAT3
PTEN	phosphatase	6.30E-03	FOS,IDH2,IL8,MET,SDHA,SOX4	PTEN,TP53
LIF	cytokine	6.32E-03	CD9,FBP1,HBEGF,PELI1
HNRNPA2B1	other	6.34E-03	CADM1,FSCN1,MMD,OAS1,TFPI2
DDX58	enzyme	6.45E-03	IFIT2,IFIT3,OAS1	DDX58,IFNB1,IRF3,STAT1,STAT2
HSF1	transcription regulator	6.73E-03	BST2,FBLN1,LIF,RARRES3,XAF1
PAF1	other	6.86E-03	IFIT3,OAS2,OASL
HRAS	enzyme	6.86E-03	IL8,ITGB1,MET	Ap1,HRAS,Pkc(s),SP1
CSF1R	kinase	6.91E-03	FOS,JUN	CSF1R,Creb,ELK3,ERK,FOS,JUN,PPARG
TNFRSF12A	transmembrane receptor	6.91E-03	CCL2,IL8	JUN,NFkB (complex),RELA,RNA polymerase II,TNFRSF12A
NLRC5	transcription regulator	6.91E-03	PSMB9,TAP1
IL15	cytokine	7.11E-03	CCL2,IL8,JUN,PSMB9	Creb,ERK1/2,IL15,JUN,Jnk,NFkB (complex),P38 MAPK,PPARG,RELA,SMARCA4,SP1,STAT3
PI3K (family)	group	7.72E-03	CCL2,IL8,ITGB1	Creb,IRF3,P38 MAPK,PI3K (family),PPARG,RELA,SMARCA4,SP1,STAT1
MAP2K1	kinase	7.72E-03	DUSP1,FOS,JUN	Creb,ELK3,ERK,FOS,JUN,MAP2K1,PPARG
CDX2	transcription regulator	7.72E-03	JUN,LAMC2,SALL4
CCL5	cytokine	7.72E-03	CCL2,DUSP1,IL8	CCL5,IFNG,IRF1,JUN,NFkB (complex),STAT1,STAT2
KITLG	growth factor	7.72E-03	CCL2,EGR1,FOS	Creb,ELK3,ERK,ERK1/2,FOS,IL6,JUN,KITLG,NFKB1,NFkB (complex),P38 MAPK,PPARG,RELA,RNA polymerase II,SMARCA4,SP1,STAT1,STAT3
SERPINE1	other	7.85E-03	FOS,ITGAV
CAMK4	kinase	7.85E-03	FOS,JUN
FABP5	transporter	7.85E-03	IFIT3,IL8
SNAI2	transcription regulator	7.85E-03	ITGA3,ITGB1
CITED2	transcription regulator	7.85E-03	DUSP1,SLC1A3
RNA polymerase II	complex	8.16E-03	FOS,FOXC1,IL8,OASL,PSMB9,TAP1
FOLR1	transporter	8.27E-03	ARHGDIB,CD9,MDK,TPI1
SHP	group	8.43E-03	EGR1
Rsk	group	8.43E-03	IL8
G protein alpha	group	8.43E-03	FOS
15-LOX	group	8.43E-03	CD36
MSK1/2	group	8.43E-03	FOS
IFNA10	cytokine	8.43E-03	MX1
IFNA21	cytokine	8.43E-03	MX1
IFNA5	cytokine	8.43E-03	MX1
SLC17A6	transporter	8.43E-03	NR4A1
DUOX1	enzyme	8.43E-03	IL8
IFNA17	cytokine	8.43E-03	MX1
SOX12	transcription regulator	8.43E-03	TUBB3
FGF14	growth factor	8.43E-03	FOS
Sapk	group	8.43E-03	FOS
AFAP1L2	other	8.43E-03	IL8
MAPK8IP3	other	8.43E-03	JUN
GCG	other	8.43E-03	FOS
IFNA7	cytokine	8.43E-03	MX1
NTF4	growth factor	8.43E-03	FOS
EHD1	other	8.43E-03	ITGB1
OPRK1	G-protein coupled receptor	8.43E-03	FOS
OCRL	phosphatase	8.43E-03	MET
CHRM1	G-protein coupled receptor	8.43E-03	JUN
NTS	other	8.43E-03	FOS
AFAP1	other	8.43E-03	ITGB1
KSR2	kinase	8.43E-03	IL8
miR-616-3p (miRNAs w/seed GUCAUUG)	mature microRNA	8.43E-03	TFPI2
mir-663	microRNA	8.43E-03	HSPG2
SCN1B	ion channel	8.43E-03	FOS
MYH10	other	8.43E-03	MYH9
DARC	G-protein coupled receptor	8.43E-03	CCL2
TPSD1	peptidase	8.43E-03	IL8
IFNA8	cytokine	8.43E-03	MX1
SCN7A	ion channel	8.43E-03	FOS
RNF7	enzyme	8.43E-03	JUN
IFNA14	cytokine	8.43E-03	MX1
IFNA4	cytokine	8.43E-03	MX1
IFNA6	cytokine	8.43E-03	MX1
POU4F3	transcription regulator	8.43E-03	FOS
BMX	kinase	8.43E-03	IL8
MAP3K10	kinase	8.43E-03	IL8
HOXA4	transcription regulator	8.43E-03	ITGB1
KRT18	other	8.43E-03	KRT7
RSL1D1	other	8.43E-03	PLAU
RAMP3	transporter	8.43E-03	FOS
VPS18	transporter	8.43E-03	ITGB1
FXYD5	ion channel	8.43E-03	CCL2
DIDO1	other	8.43E-03	ITGAV
SOD1	enzyme	8.70E-03	FOS,JUN,MET,PTPN21,SNCG	Ap1,SOD1
ALOX5	enzyme	8.85E-03	CD36,ITGAV
TNFRSF18	transmembrane receptor	8.85E-03	CCL2,IL8	Creb,JUN,Jnk,NFkB (complex),P38 MAPK,PPARG,RELA,RNA polymerase II,SMARCA4,SP1,TNFRSF18
miR-124-3p (and other miRNAs w/seed AAGGCAC)	mature microRNA	8.85E-03	EGR1,IQGAP1
FBXW7	transcription regulator	8.85E-03	CD36,JUN
IL12 (complex)	complex	9.22E-03	CCL2,FOS,IFIT2,PLAU
FANCC	other	9.62E-03	MX1,NUAK1,OAS1
IL2RA	transmembrane receptor	9.90E-03	FOS,JUN	IL2RA,IL6,JUN,MAPK8,MAPK9,RELA,RNA polymerase II,SP1,STAT1,STAT3
FBN1	other	9.90E-03	FBN1,LTBP1
SOCS6	other	9.90E-03	CEBPD,HBEGF
USP18	peptidase	9.90E-03	MX1,OAS1
PPARG	ligand-dependent nuclear receptor	1.00E-02	ARL4D,CCL2,CD36,IL8,JUN,LAMB3,NR4A1	Ap1,FOS,NFkB (complex),PPARG,RELA,STAT3,TNFSF10
PPARA	ligand-dependent nuclear receptor	1.05E-02	CD36,CEBPD,FOS,LAMB3,MMD,PHLDA1,QPCT,TSPO
CREM	transcription regulator	1.06E-02	CSRNP1,EGR1,FOS,NR4A1
HIF1A	transcription regulator	1.08E-02	FOS,IL8,ITGAV,JUN,LOXL2,MET
REL	transcription regulator	1.09E-02	EPHB2,FOS,IL8,NR4A1
NFATC2	transcription regulator	1.09E-02	IFIT2,IFIT3,OASL,PELI1
LRP1	transmembrane receptor	1.10E-02	ITGB1,MRC2
TIMP1	other	1.10E-02	PLAU,TIMP2
RET	kinase	1.10E-02	FOS,MET
TP63	transcription regulator	1.13E-02	BST2,FBN1,IL8,ITGA3,PLAU
GATA1	transcription regulator	1.13E-02	ABCC4,CD36,EGR1,PLXNA1
CREBBP	transcription regulator	1.17E-02	FOS,IL8,NR4A1,PSMB9
IL4	cytokine	1.18E-02	BPGM,CCL2,FOS,IER3,IFIT3,IL8,JUN,TIMP2
MED1	transcription regulator	1.18E-02	LIF,MET,TNNI1
NFATC3	transcription regulator	1.22E-02	FOS,JUN
ZEB1	transcription regulator	1.22E-02	LAMC2,PLAU
LIPG	enzyme	1.22E-02	CCL2,CD36
THRA	ligand-dependent nuclear receptor	1.24E-02	CCL2,FOS,JUN
RUNX2	transcription regulator	1.24E-02	ALPP,PLAU,SVIL
CREB1	transcription regulator	1.33E-02	CSRNP1,EGR1,FOS,NR4A1
Hsp27	group	1.34E-02	FOS,IL8
GDF9	growth factor	1.34E-02	ITGAV,PLAU
NOD2	other	1.34E-02	CCL2,IL8
IL25	cytokine	1.34E-02	CCL2,IL8
CCR1	G-protein coupled receptor	1.34E-02	FOS,ITGAV
FOSL1	transcription regulator	1.34E-02	FOS,IL8
DRD2	G-protein coupled receptor	1.34E-02	FOS,JUN
DCN	other	1.34E-02	FBN1,ITGB1
Growth hormone	group	1.36E-02	FOS,IER3,WNT9A
PARP1	enzyme	1.36E-02	FOS,JUN,TIMP2
CXCR4	G-protein coupled receptor	1.46E-02	CCL2,IL8
ELF4	transcription regulator	1.46E-02	DUSP1,IL8
OSM	cytokine	1.48E-02	ABCC4,CCL2,FOS
BMP6	growth factor	1.55E-02	HBEGF,LPHN2,TXNRD1
NR3C1	ligand-dependent nuclear receptor	1.56E-02	CCL2,CSRNP1,DUSP1,EGR1,FOS,IER3,IFIT2,IL8,OASL,SOX4
IKBKG	kinase	1.59E-02	CEBPD,CLDN23,FOS,IL8
Mapk	group	1.59E-02	FBLN1,FOS
SRC (family)	group	1.59E-02	CD36,ITGAV
ZBTB16	transcription regulator	1.59E-02	ALPP,ITGAV
PTGER4	G-protein coupled receptor	1.59E-02	EGR1,IL8
HRG	other	1.59E-02	CCL2,CD74
FASLG	cytokine	1.59E-02	CCL2,EGR1
Vegf	group	1.62E-02	IL8,LRP2,MET
JUNB	transcription regulator	1.62E-02	ITGAV,PLAU,TBX3
NFKBIA	transcription regulator	1.62E-02	IL8,LIF,PLAU
Ikb	group	1.68E-02	NR4A1
lipoxygenase	group	1.68E-02	CCL2
L-type Calcium Channel	complex	1.68E-02	FOS
SFTPA2	other	1.68E-02	LTBP1
SENP7	peptidase	1.68E-02	IL8
PIP5K1A	kinase	1.68E-02	IL8
TCF/LEF	group	1.68E-02	ITGB1
FAM132B	other	1.68E-02	CD36
ZDHHC2	enzyme	1.68E-02	CD9
VAX2	transcription regulator	1.68E-02	EPHB2
SENP5	peptidase	1.68E-02	IL8
CYSLTR2	G-protein coupled receptor	1.68E-02	IL8
hemoglobin	complex	1.68E-02	IL8
ATP1A2	transporter	1.68E-02	FOS
MAPK8IP1	other	1.68E-02	FOS
MAPK8IP2	other	1.68E-02	FOS
PDE6B	enzyme	1.68E-02	FOS
GNA14	enzyme	1.68E-02	IL8
SP100	transcription regulator	1.68E-02	PLAU
LAMA1	other	1.68E-02	PLAU
DAB2IP	other	1.68E-02	EGR1
BCAP31	transporter	1.68E-02	CD9
miR-183-5p (miRNAs w/seed AUGGCAC)	mature microRNA	1.68E-02	IDH2
miR-133a-3p (and other miRNAs w/seed UUGGUCC)	mature microRNA	1.68E-02	FSCN1
mir-133	microRNA	1.68E-02	FSCN1
TIAM1	other	1.68E-02	JUN
MAPK10	kinase	1.68E-02	JUN
WWP1	enzyme	1.68E-02	PRKAA2
ARAF	kinase	1.68E-02	FOS
IFNE	cytokine	1.68E-02	RARRES3
MKNK2	kinase	1.68E-02	IFIT2
Ifi202b	other	1.68E-02	ODC1
B4GALNT1	enzyme	1.68E-02	FOS
MLST8	other	1.68E-02	IFIT2
TRAF7	enzyme	1.68E-02	JUN
GABRG2	ion channel	1.68E-02	FOS
TEK	kinase	1.68E-02	TUBB3
RAD9A	enzyme	1.68E-02	ITGB1
TMEM9B	other	1.68E-02	IL8
VCP	enzyme	1.68E-02	IL8
MVP	other	1.68E-02	JUN
ILF3	transcription regulator	1.68E-02	PLAU
TH	enzyme	1.68E-02	FOS
GTF2IRD1	transcription regulator	1.68E-02	TNNI1
VSNL1	other	1.68E-02	ITGAV
MED6	transcription regulator	1.68E-02	IFIT2
GRAP	other	1.68E-02	FOS
CDON	other	1.68E-02	TUBB3
PBX2	transcription regulator	1.68E-02	CCL2
RASA1	transporter	1.68E-02	PLAU
NR5A2	ligand-dependent nuclear receptor	1.69E-02	CEBPD,FOS,JUN
RAF1	kinase	1.73E-02	FOS,ITGB1
NLRP12	other	1.73E-02	IL8,JUN
LIPE	enzyme	1.73E-02	CD74,EGR1,FOS,NR4A1
IL5	cytokine	1.76E-02	CCL2,IER3,ITGAV,MMD,TPI1
NCOR2	transcription regulator	1.87E-02	FOS,IL8
SYK	kinase	1.87E-02	CCL2,IL8
IL2RG	transmembrane receptor	1.87E-02	FOS,JUN
POR	enzyme	1.88E-02	APCDD1,CD36,CD74,FOXC1,UBD
IL13	cytokine	1.89E-02	CCL2,CD36,EGR1,IL8,PHLDA1,TIMP2
TNFSF12	cytokine	1.90E-02	CCL2,IL8,SDHA
CSF1	cytokine	1.98E-02	CCL2,ITGB1,JUN
JAK2	kinase	1.98E-02	CD36,FOS,ODC1
NRG1	growth factor	2.01E-02	FOS,ITGAV
DUSP1	phosphatase	2.01E-02	DUSP1,IL8
TRAF6	enzyme	2.01E-02	CCL2,IL8
ASAH1	enzyme	2.01E-02	NR4A1,TSPO
TCF4	transcription regulator	2.01E-02	JUN,PLAU
HMGB1	transcription regulator	2.01E-02	CCL2,IL8
DOCK8	other	2.06E-02	IFIT2,IFIT3,PELI1
APOB	transporter	2.16E-02	CD36,PSMB9
PTX3	other	2.16E-02	FOS,JUN
SLC9A3	ion channel	2.16E-02	CD74,PSMB9
PRKCB	kinase	2.16E-02	EGR1,FOS
ELK1	transcription regulator	2.16E-02	EGR1,FOS
NR1I2	ligand-dependent nuclear receptor	2.27E-02	CD36,JUN,LTBP1,UGT1A6
MTTP	transporter	2.31E-02	CD36,JUN
MAP3K8	kinase	2.33E-02	CEBPD,FSCN1,IER3,IL8
ETS1	transcription regulator	2.33E-02	ARHGDIB,JAK1,MET,PLAU
NUPR1	transcription regulator	2.44E-02	HBEGF,HIST1H3A (includes others),IFIT2,IL8,LIF,MMD,PHLDA1,SGK223,ZFP36L1
CHUK	kinase	2.44E-02	CEBPD,CLDN23,FOS,IL8
Retnlb	other	2.47E-02	CCL2,JAK1,NR4A1
NR3C2	ligand-dependent nuclear receptor	2.47E-02	EGR1,GUCY1A3,TUBB3
RPSA	translation regulator	2.47E-02	DUSP1,TAP1
BMI1	transcription regulator	2.47E-02	CADM1,MET
AGTR1	G-protein coupled receptor	2.47E-02	DUSP1,FOS
KMT2A	transcription regulator	2.47E-02	EGR1,FOXC1
CD300LF	other	2.51E-02	IL8
TFIIA	complex	2.51E-02	FOS
ATOH7	other	2.51E-02	SOX4
PRR7	other	2.51E-02	JUN
MTCH2	other	2.51E-02	MET
KLHL2	other	2.51E-02	JUN
P2RY6	G-protein coupled receptor	2.51E-02	IL8
NKRF	transcription regulator	2.51E-02	IL8
PPP1R1B	phosphatase	2.51E-02	FOS
FLII	other	2.51E-02	IL8
EWSR1	other	2.51E-02	FOS
IRS4	other	2.51E-02	EGR1
HMGN1	transcription regulator	2.51E-02	FOS
mir-183	microRNA	2.51E-02	EGR1
mir-101	microRNA	2.51E-02	DUSP1
CALCR	G-protein coupled receptor	2.51E-02	FOS
TSC22D1	transcription regulator	2.51E-02	IL8
ADAMTS1	peptidase	2.51E-02	LAMC2
GNAO1	enzyme	2.51E-02	FOS
DLG4	kinase	2.51E-02	FOS
P2RY1	G-protein coupled receptor	2.51E-02	FOS
LCOR	transcription regulator	2.51E-02	TFPI2
LPA	other	2.51E-02	IL8
IAPP	other	2.51E-02	FOS
IQGAP2	other	2.51E-02	IQGAP1
OTUD7B	peptidase	2.51E-02	IL8
DNAJA3	other	2.51E-02	IL8
N4BP1	other	2.51E-02	JUN
DYNLL1	other	2.51E-02	FOS
CHRM4	G-protein coupled receptor	2.51E-02	ITGAV
CXCL1	cytokine	2.51E-02	MRAS
GFRA2	transmembrane receptor	2.51E-02	EGR1
CCKAR	G-protein coupled receptor	2.51E-02	EGR1
GNA13	enzyme	2.51E-02	IL8
Palld	other	2.51E-02	ITGB1
HLA-B	transmembrane receptor	2.51E-02	OAS2
Nrg1	growth factor	2.51E-02	FOS
LPAR3	G-protein coupled receptor	2.51E-02	IL8
CD300C	transmembrane receptor	2.51E-02	IL8
ELAVL3	other	2.51E-02	TUBB3
PPP5C	phosphatase	2.51E-02	DUSP1
PCYT2	enzyme	2.51E-02	CD36
Farnesyl Transferase	complex	2.51E-02	HBEGF
TBPL1	transcription regulator	2.51E-02	FOS
MAP3K11	kinase	2.51E-02	IL8
HERC5	enzyme	2.51E-02	IFIT2
LILRB1	transmembrane receptor	2.51E-02	IL8
CLDN2	other	2.51E-02	ITGB1
IKBKB	kinase	2.55E-02	CCL2,CEBPD,FOS,IL8,TIMP2
CDK4	kinase	2.76E-02	CPNE3,HIST2H2BE (includes others),NT5E,TRIP13
ALDH1A2	enzyme	2.80E-02	ALDH1A3,TGFBI
ATF3	transcription regulator	2.80E-02	FBP1,JUN
TBP	transcription regulator	2.80E-02	FOS,IER3
EBI3	cytokine	2.80E-02	FOS,TAP1
RAB1B	other	2.97E-02	IL8,JUN
TMEM173	other	2.97E-02	LIF,OASL
miR-29b-3p (and other miRNAs w/seed AGCACCA)	mature microRNA	2.97E-02	LOXL2,ZFP36L1
LPL	enzyme	2.97E-02	CCL2,CD36
DNASE2	enzyme	2.97E-02	IFIT3,OAS1
ETS2	transcription regulator	2.97E-02	JUN,PLAU
EP300	transcription regulator	3.11E-02	CCL2,EPHB2,MMD
Gsk3	group	3.15E-02	IL8,JUN
PSEN1	peptidase	3.21E-02	CD74,CD9,DUSP1,FOS,TPI1,TUBA1A,TUBB3
CD14	transmembrane receptor	3.32E-02	CCL2,ITGB1
ATF2	transcription regulator	3.32E-02	DUSP1,JUN
COL17A1	other	3.33E-02	IL8
Pkg	group	3.33E-02	JUN
DRD3	G-protein coupled receptor	3.33E-02	FOS
TNIP3	other	3.33E-02	IL8
Meg3	other	3.33E-02	IQGAP1
IFNA16	cytokine	3.33E-02	MX1
STK40	kinase	3.33E-02	IL8
FANCA	other	3.33E-02	EGR1
MAP3K12	kinase	3.33E-02	JUN
TRPM2	ion channel	3.33E-02	IL8
CTNNBIP1	other	3.33E-02	TUBB3
FBLN2	other	3.33E-02	FBLN1
GAL3ST1	enzyme	3.33E-02	ITGB1
HDAC9	transcription regulator	3.33E-02	NR4A1
AATF	transcription regulator	3.33E-02	JUN
FANCD2	other	3.33E-02	TXNRD1
ANGPT2	growth factor	3.33E-02	TUBB3
UBA7	enzyme	3.33E-02	OAS1
MMP8	peptidase	3.33E-02	IL8
CLTC	other	3.33E-02	CD74
GRM3	G-protein coupled receptor	3.33E-02	SLC1A3
ITGAX	transmembrane receptor	3.33E-02	IL8
PLA2G2A	enzyme	3.33E-02	IL8
FOXH1	transcription regulator	3.33E-02	ALDH1A3
DACH1	transcription regulator	3.33E-02	JUN
PELI2	other	3.33E-02	IL8
RPS6KA3	kinase	3.33E-02	FOS
HIVEP2	transcription regulator	3.33E-02	FOS
AGO2	translation regulator	3.33E-02	FOS
CAMK2A	kinase	3.33E-02	FOS
TNFRSF10B	transmembrane receptor	3.33E-02	IL8
ZYX	other	3.33E-02	ITGB1
GNA15	enzyme	3.33E-02	IL8
TNFRSF1A	transmembrane receptor	3.42E-02	CCL2,IL8,JUN
SQSTM1	transcription regulator	3.51E-02	HBEGF,JUN
PITX2	transcription regulator	3.51E-02	TBX3,WNT9A
SBDS	other	3.52E-02	EGR1,FOS,UBE2QL1
BRCA1	transcription regulator	3.52E-02	ANXA8L2 (includes others),EGR1,PHLDA1
HIST1H1T	other	3.62E-02	CD36,FOS,PHLDA1
SMARCB1	transcription regulator	3.62E-02	FBP1,MX1,OAS1
HDAC1	transcription regulator	3.68E-02	EGR1,GABARAPL1,IL8,TUBB3
SMAD2	transcription regulator	3.69E-02	FSTL3,ITGB1
BMP7	growth factor	3.69E-02	CCL2,IL8
HIST1H1A	other	3.73E-02	CD36,FOS,PHLDA1
MMP9	peptidase	3.88E-02	FOS,ITGB1
CAMP	other	3.88E-02	CCL2,IL8
EPAS1	transcription regulator	3.95E-02	FOS,ITGAV,LOXL2
PTPN1	phosphatase	4.08E-02	DUSP1,MET
Angiotensin II receptor type 1	group	4.14E-02	FOS
BICC1	other	4.14E-02	HBEGF
ISGF3	complex	4.14E-02	IFIT2
MLYCD	enzyme	4.14E-02	CD36
ZNF536	other	4.14E-02	TUBB3
EGLN2	enzyme	4.14E-02	IL8
RPE65	enzyme	4.14E-02	FOS
MTORC2	complex	4.14E-02	IFIT2
FGFR4	kinase	4.14E-02	FOS
DEF6	other	4.14E-02	FOS
DUSP4	phosphatase	4.14E-02	DUSP1
CHRM3	G-protein coupled receptor	4.14E-02	ITGA3
miR-132-3p (and other miRNAs w/seed AACAGUC)	mature microRNA	4.14E-02	HBEGF
mir-145	microRNA	4.14E-02	FSCN1
PDE3A	enzyme	4.14E-02	DUSP1
KCNMA1	ion channel	4.14E-02	IL8
MFGE8	other	4.14E-02	EDIL3
ITGA6	transmembrane receptor	4.14E-02	ITGA3
USP8	peptidase	4.14E-02	MET
NME3	kinase	4.14E-02	ITGB1
GDNF	growth factor	4.14E-02	EGR1
TIMP3	other	4.14E-02	LAMC2
SENP6	peptidase	4.14E-02	IL8
PSMD4	other	4.14E-02	CD36
TAPBP	transporter	4.14E-02	TAP1
PRKD1	kinase	4.14E-02	NR4A1
GRN	growth factor	4.14E-02	FZD2
XPA	other	4.14E-02	FOS
NFKBIE	transcription regulator	4.14E-02	LIF
PARK7	enzyme	4.14E-02	IL8
S100A7	other	4.14E-02	IL8
IL17F	cytokine	4.14E-02	CCL2
EGR1	transcription regulator	4.18E-02	CCL2,IL8,JUN
IL33	cytokine	4.27E-02	CD36,IL8
IL1R1	transmembrane receptor	4.27E-02	FOS,IL8
AGER	transmembrane receptor	4.27E-02	CCL2,EGR1
E2F1	transcription regulator	4.36E-02	DUSP1,EGR1,FOS,PSMB9,TAP1
ESRRA	ligand-dependent nuclear receptor	4.41E-02	BPGM,FBP1,TPI1
CYP1A1	enzyme	4.41E-02	KRT7,ODC1,UGT1A6
CCND1	other	4.59E-02	CPNE3,HIST2H2BE (includes others),NT5E,TRIP13
PPIF	enzyme	4.64E-02	CCL2,HIST2H2BE (includes others),LIF
KCNK9	ion channel	4.68E-02	GAL,SNCG
SPARC	other	4.77E-02	ABCC4,CEBPD,HIST1H3A (includes others)
WT1	transcription regulator	4.77E-02	HBEGF,ODC1,TM4SF1
Igm	complex	4.88E-02	EGR1,ZFP36L1
PRKCE	kinase	4.88E-02	EGR1,ODC1
ESR2	ligand-dependent nuclear receptor	4.94E-02	CCL2,FOS,LTBP1,TIMP2
ACTA2	other	4.95E-02	MET
Ifn	group	4.95E-02	OAS2
Cebp	complex	4.95E-02	IL8
PRRX1	transcription regulator	4.95E-02	FOS
miR-199a-3p (and other miRNAs w/seed CAGUAGU)	mature microRNA	4.95E-02	MET
AMBP	transporter	4.95E-02	PLAU
H2AFY	other	4.95E-02	CD36
IL1R2	transmembrane receptor	4.95E-02	IL8
F10	peptidase	4.95E-02	EGR1
EIF2S1	translation regulator	4.95E-02	PHLDA1
PTGES3	enzyme	4.95E-02	TM4SF1
LIMS2	other	4.95E-02	ITGB1
S100A8	other	4.95E-02	IL8
ITGA2	transmembrane receptor	4.95E-02	ITGB1
ATXN7	other	4.95E-02	SLC1A3
S100A4	other	4.95E-02	TIMP2
CKS1B	kinase	4.95E-02	IL8
LPAR2	G-protein coupled receptor	4.95E-02	IL8
CCNT1	transcription regulator	4.95E-02	IL8
DDX17	enzyme	4.95E-02	JUN
IL18RAP	transmembrane receptor	4.95E-02	IL8
GTF2I	transcription regulator	4.95E-02	FOS
ENTPD1	enzyme	4.95E-02	IL8
CIDEC	other	4.95E-02	CCL2
TAF6	transcription regulator	4.95E-02	JUN
MST1R	kinase	4.95E-02	FOS
SERPIND1	other	4.95E-02	EGR1
PELP1	other	4.95E-02	FOS

## Sheet: Upstream Regulators LTEDs
Upstream Regulators
Upstream Regulator	Molecule Type	p-value of overlap	Target molecules in dataset	Mechanistic Network
SREBF2	transcription regulator	6.46E-22	ACACA,ACLY,ACSS2,CYB5A,CYP51A1,DHCR7,EBP,ELOVL6,FASN,FDPS,HMGCR,HMGCS1,IDI1,INSIG1,MSMO1,MVD,MVK,NSDHL,SCD,SQLE	MYC,SREBF2,TP53
SCAP	other	9.19E-21	ACACA,ACLY,ACSL4,ACSS2,CYB5A,CYP51A1,DHCR7,ELOVL6,FASN,FDPS,HMGCR,IDI1,INSIG1,MSMO1,MVD,MVK,NSDHL,SCD,SQLE
INSIG1	other	1.68E-17	ACACA,ACLY,ACSL4,ACSS2,CXCR4,CYP51A1,DHCR7,ELOVL6,FADS1,FASN,FDPS,G6PD,HMGCR,HMGCS1,IDI1,LIPA,LPIN1,MVK,RAB27A,SCD,SQLE	INSIG1,SREBF1,SREBF2,TP53
SREBF1	transcription regulator	9.51E-16	ACACA,ACLY,ACSL4,ACSS2,CYB5A,CYP51A1,DHCR7,ELOVL6,FASN,FDPS,G6PD,HMGCR,HMGCS1,IDI1,INSIG1,LPIN1,MSMO1,MVD,NSDHL,SCD,SQLE	SREBF1,SREBF2,TP53
ATP7B	transporter	9.67E-14	ACLY,APP,CYP51A1,ELOVL6,FASN,FDPS,H19,HMGCR,HMGCS1,IDI1,LPIN1,MSMO1,SQLE
POR	enzyme	2.04E-12	ACLY,AHR,ANXA5,CYP51A1,DHCR7,ELOVL6,FDPS,FLVCR2,HMGCR,HMGCS1,HSD17B11,HSD17B12,IDI1,INSIG1,MSMO1,MVD,MVK,NSDHL,POR,SCD,SQLE,UGDH
PPARA	ligand-dependent nuclear receptor	2.70E-12	ACACA,ACSS2,CCNA2,CD63,CPS1,CYP51A1,DBI,DHCR7,ELOVL6,FADS1,FASN,FDPS,G6PD,HMGCR,HMGCS1,HSD17B11,IDI1,MSMO1,MVD,MVK,NFKBIA,NSDHL,POR,SAT1,SCD,SELENBP1,SLC27A2,SOCS2,SQLE,UCP2	ADIPOQ,MLXIPL,PPARA
INSIG2	other	2.91E-11	ACACA,ACLY,ELOVL6,FASN,FDPS,G6PD,HMGCR,SCD
TP53	transcription regulator	2.39E-09	ACLY,ACSL3,ACTB,ACTN4,APP,ARHGAP5,BCAP31,CCNA2,CDC42BPA,COL2A1,CSRP1,CYB5A,CYP51A1,DBI,DHCR7,DKK1,DRAM1,DSTN,DUSP4,EPHX1,FASN,FDPS,G6PD,GNA14,GNAI1,GPX3,HMGCR,HMGCS1,HSP90AA1,LAMB2,LPIN1,MVD,MVK,NFKBIA,PEG10,PERP,PPIC,PPP3CA,PRODH,PTPRE,PTPRU,SAT1,SEMA3C,SH3BGRL2,SQLE,TGFBR2,TIMP3,UGDH	MYC,TP53
FOXO4	transcription regulator	4.41E-08	ACACA,CYP51A1,ELOVL6,FASN,HMGCR,HMGCS1,IDI1,SCD
ACLY	enzyme	1.05E-07	ACACA,ACSS2,FASN,SCD
CFTR	ion channel	1.18E-07	CYP4V2,FADS1,FDPS,HSD17B11,IDI1,ITPR1,OXCT1,POR,SCD,SLC27A2,SQLE
ACACB	enzyme	2.31E-07	ACACA,ACLY,FASN,HMGCR,MVD,SCD
NPPB	other	5.20E-07	CYP19A1,EBP,HMGCR,HMGCS1,IDI1,MSMO1
MGEA5	enzyme	6.67E-07	ACSS2,ACTN4,DAB2,DHCR7,FDPS,G6PD,HMGCR,HMGCS1,KRT81,LRP4,MSMO1,NSDHL,PLA2G16,RAB27A,TGFBR2,TIMP3,TSPAN5
MBTPS1	peptidase	1.35E-06	ACACA,FASN,FDPS,HMGCR,SCD	MBTPS1,SREBF1,SREBF2,TP53
CYP51A1	enzyme	2.15E-06	EBP,HMGCR,MSMO1,NSDHL,SQLE
PEX5L	ion channel	2.15E-06	DHCR7,FDPS,HMGCR,IDI1,MVK
IL13	cytokine	3.06E-06	ACKR3,BZW2,CTSH,CXCR4,FADS1,FLOT1,G6PD,GPNMB,GPX3,LIPA,MAOA,MSMO1,PITRM1,RORC,SERPINA1,SLPI,WNT5A
ELOVL5	enzyme	3.30E-06	ACACA,ELOVL6,FADS1,FASN,SCD	ELOVL5,SREBF1,SREBF2
LPIN1	phosphatase	6.99E-06	ACACA,FASN,FDPS,HMGCR,SCD	LPIN1,SREBF1,SREBF2,TP53
HMGA1	transcription regulator	7.23E-06	DHCR7,HMGCR,IDI1,INSIG1,MVD,MVK
LEP	growth factor	8.04E-06	ACACA,ACLY,AKR1C1/AKR1C2,ASAH1,CD63,CPS1,CYB5A,ELOVL6,FASN,HMGCR,LIPA,MSMO1,SCD,TIMP3,UCP2,VGF	FOXO1,IRS2,LEP
HOXA10	transcription regulator	1.49E-05	ACTB,ARL4A,B3GALNT1,DKK1,HMGCR,NDRG2,PCP4,PTGER4,SCD,THBD
NMNAT1	enzyme	2.03E-05	PEG10,RAPGEF4,SOCS2,TFPI
ADIPOQ	other	2.10E-05	ACACA,ACLY,ADIPOR2,CYP19A1,FASN,NFKBIA,SCD,SLC27A2,UCP2	ADIPOQ,MLXIPL
MLXIPL	transcription regulator	2.34E-05	ACACA,ACLY,ELOVL6,FASN,SCD
CEBPA	transcription regulator	4.35E-05	ACACA,ACLY,CCNA2,CPS1,CXCR4,CYP19A1,DHCR7,EPHA7,EPHX1,FASN,HMGCR,LITAF,SCD,THBD,VDR	CEBPA,FOXO1,PPARG
ACACA	enzyme	5.71E-05	ACLY,ELOVL6,FASN
PPARG	ligand-dependent nuclear receptor	5.83E-05	ACACA,APP,CTSL,CYP19A1,ELOVL6,EPHX1,FASN,FDPS,NR2F2,PPIC,PRODH,SCD,SERPINA1,TGFBR2,UCP2,VDR	ADIPOQ,FOXO1,MLXIPL,PPARG
SP1	transcription regulator	7.48E-05	ATP2A3,BMP4,CDK6,COL2A1,CYP19A1,CYP51A1,GHR,HMGCR,KRT81,LIPA,MAOA,PCYT1A,PREX1,SLC39A8,TGFBR2,UGDH
NFE2L2	transcription regulator	8.78E-05	AHR,ALDH3A1,ATP1A1,CBR1,DHCR7,DSTN,EPHX1,G6PD,GHR,GNA14,HSP90AA1,KCNMB4,LY6E,MEF2C,MSMO1,SLC16A2,UGDH
NR1H2	ligand-dependent nuclear receptor	9.11E-05	ACACA,ELOVL6,FASN,FDPS,HMGCR,NFKBIA,SCD
NR3C1	ligand-dependent nuclear receptor	1.27E-04	ACTB,APP,ATP6AP1,CGA,CORO2A,CPS1,CYP19A1,DBI,DUSP16,GLP2R,GPX3,HSD17B12,MAOA,NFKBIA,PPP3CA,PRKCD,RAPGEF4,SEMA3C,SERPINA1,THBD,TIMP3,VDR,WNT5A
NR1H3	ligand-dependent nuclear receptor	1.87E-04	ACACA,ACSL3,FASN,FDPS,HMGCR,NFKBIA,SCD	NR1H3,SREBF1,SREBF2
NR1I3	ligand-dependent nuclear receptor	1.94E-04	AHR,EPHX1,FAM107B,INSIG1,PAPSS2,POR,SAT1,STEAP4
NR4A1	ligand-dependent nuclear receptor	1.94E-04	ACACA,ACLY,ACSL4,ADIPOR2,FASN,IKZF2,LY6E,SAT1
estrogen receptor	group	2.16E-04	CXCR4,FGFR3,HSP90AA1,LY6E,MAN1A1,PCDH1,PCDH10,POR,SAT1,TGFBR2,TIMP3,WNT5A
ZBTB20	other	2.44E-04	ACSS2,FASN,GHR,NFKBIA,SOCS2,UGDH
RAB1B	other	2.54E-04	ARF4,COPZ2,RABAC1,SEC22B,SEC24D
NR0B2	ligand-dependent nuclear receptor	2.54E-04	ACACA,ACLY,CYP51A1,FASN,SCD
MPZ	other	2.64E-04	HMGCR,HMGCS1,MVD,SQLE
PAX7	transcription regulator	2.95E-04	AHR,CXCR4,FAM107B,LIX1,PARM1,RNF128,SLC44A1
TRIB1	kinase	3.07E-04	ACACA,FASN,SCD	CEBPA,PPARG,TRIB1
miR-217-5p (and other miRNAs w/seed ACUGCAU)	mature microRNA	3.07E-04	ACACA,FASN,SCD
RGS19	other	3.07E-04	BMP4,DKK1,MEF2C
MTORC1	complex	3.29E-04	FASN,FDPS,HMGCR,SCD	MTORC1,SREBF1,SREBF2,TP53
OTX2	transcription regulator	3.40E-04	BMP4,DKK1,FLVCR2,GPNMB,RDH10,SEMA3C
NR1D1	ligand-dependent nuclear receptor	4.06E-04	MEF2C,NUPR1,PDE8A,RORC
TGFB1	growth factor	4.26E-04	AKR1C1/AKR1C2,CCNA2,CXCR4,ENPP1,GLDN,GNA14,GNB5,ITGA6,KRT81,NFKBIA,NUPR1,RALB,RORC,SCD,SELENBP1,SERPINA1,SLC16A9,SLC39A8,TGFBR2,VAT1L,WNT5A
HTT	transcription regulator	4.45E-04	ADCY5,APP,ARPP19,ATP1A1,BCAP31,CBR1,CYP51A1,DHCR7,GNB5,GPC1,GPX3,HMGCR,ITPR1,MAN1A1,PCP4,POR,PPP3CA,SERPINA1,TIMP3
Lh	complex	4.87E-04	ACTB,ARL6IP5,CXCR4,CYP19A1,DAB2,DHCR7,ITPR1,MAP3K5,MSMO1,PTPRE,RAB27A,TMBIM6
NR1I2	ligand-dependent nuclear receptor	5.13E-04	AHR,CYP4V2,ELOVL6,FASN,HMGCS1,INSIG1,PAPSS2,POR,SCD
ATXN1	transcription regulator	6.41E-04	APP,INPP5A,ITPR1
KIAA1524	other	6.76E-04	C9orf169,GPNMB,LRP4,LXN,S100A16,SAT1
FOXO1	transcription regulator	6.77E-04	ACACA,ACLY,BANK1,CCNA2,ELOVL6,FASN,FDPS,IKZF2,MVD,SCD,SEMA6D,SQLE	FOXO1,PPARG
CEBPB	transcription regulator	7.49E-04	ARPP19,CCNA2,CYB5A,CYP19A1,DHCR7,EPHA7,HSP90AA1,LIX1,NUPR1,PRKCD,PTGER4,SCD,SLC12A2	CEBPA,CEBPB,PPARG
CREB1	transcription regulator	7.78E-04	CGA,CYP51A1,HMGCR,HMGCS1,IDI1,MSMO1,MVK,SIK1	CREB1,CREM
Histone h4	group	9.46E-04	CYP19A1,DKK1,DUSP16,FASN,G6PD,PREX1,TGFBR2
HNF4A	transcription regulator	1.00E-03	CCNA2,DUSP16,EBP,EPPK1,FUT8,PERP,RORC,SCD,SERPINA1,TIMP3,VTN
ACOX1	enzyme	1.09E-03	CBR1,CD63,FAM214A,FASN,NUPR1,SELENBP1,SERPINA1,SLC27A2,UCP2	ACOX1,PPARA
PPARGC1B	transcription regulator	1.15E-03	ACACA,FASN,HMGCR,SCD
POU5F1	transcription regulator	1.27E-03	CGA,DLX1,HOPX,MEF2C,ZIC3
SP3	transcription regulator	1.38E-03	COL2A1,CYP51A1,GHR,KRT81,PCYT1A,PREX1,SLC39A8,TGFBR2
GPER1	G-protein coupled receptor	1.47E-03	ASAH1,CYP19A1,FASN	ADIPOQ,GPER1,MLXIPL
PLIN1	other	1.47E-03	ACACA,FASN,UCP2
GATA6	transcription regulator	1.53E-03	CYP19A1,DAB2,MEF2C,SEMA3C
CTNNB1	transcription regulator	1.80E-03	ACTB,AIM1,ARL4A,BMP4,CCNA2,CTSZ,CYB5A,CYP51A1,ENPP1,GHR,LIPA,NDRG2,PPP3CA,SCD,SEMA3C,SERPINA1,TIMP3
PRLR	transmembrane receptor	1.84E-03	ELF5,GHR,VDR
p70 S6k	group	1.91E-03	FASN,SCD
PSME3	peptidase	1.91E-03	ACACA,FASN	NR1H3,PSME3,SREBF1,SREBF2
IFNG	cytokine	2.02E-03	ACTB,AHR,ATP1A1,CCNA2,CTSH,CXCR4,FCGR2B,GLDN,GNA14,GNB5,ITPR1,LAMB2,LY6E,NFKBIA,PLA2G16,PRKCD,RORC,SLC16A9,SLPI,SOCS2,TGFBR2,TIMP3,VDR
FSH	complex	2.05E-03	ACTB,ARL6IP5,CXCR4,CYP19A1,DAB2,DHCR7,ITPR1,MAP3K5,MSMO1,PTPRE,RAB27A,TMBIM6,VGF
ESR1	ligand-dependent nuclear receptor	2.14E-03	ABCC5,ACKR3,BMP4,CCNA2,CGA,CYP19A1,EFEMP1,G6PD,ITGA6,PCP4,POR,PRKCD,SLC39A8,SOCS2	ESR1,ESR2
CREM	transcription regulator	2.41E-03	CYP51A1,HMGCR,HMGCS1,IDI1,MSMO1,MVK,SIK1
SMAD4	transcription regulator	2.43E-03	AGR2,BMP4,CAB39,ITGA6,NFKBIA,POR,PRODH,TIMP3
TP63	transcription regulator	2.49E-03	CCNA2,CDK6,CSTA,DKK1,FASN,PERP,TIMP3,ULBP2,WNT5A
FGF21	growth factor	2.54E-03	ACACA,ACLY,FASN,GHR
TREM1	transmembrane receptor	2.59E-03	ACKR3,ACSL3,ASPH,CXCR4,DUSP4,NFKBIA,RHOU,TARP,THBD,WNT5A
PIAS1	transcription regulator	2.76E-03	ACACA,FASN,SCD	NR1H2,NR1H3,PIAS1,SREBF1,SREBF2
EGF	growth factor	2.89E-03	ACSL4,CGA,FASN,SERPINA1,ST3GAL1,TGFBR2	EGF,MYC,TP53
SYVN1	transporter	2.94E-03	ACSL3,AHR,APP,ATP1A1,ATP6AP1,DAB2,FASN,ITGA6
ESR2	ligand-dependent nuclear receptor	2.94E-03	BMP4,CGA,CYP19A1,LIMCH1,NDRG2,PERP,SOCS2,TMEM182,TSPAN13
PPARGC1A	transcription regulator	2.99E-03	ACACA,FASN,LIPA,LPIN1,OXCT1,SCD,UCP2
NFATC4	transcription regulator	3.15E-03	APP,CGA
SFRP1	transmembrane receptor	3.15E-03	DKK1,SDC2
Clu	other	3.15E-03	APP,NFKBIA
SIK1	kinase	3.15E-03	ACACA,FASN
EZH2	transcription regulator	3.16E-03	ACKR3,BMP4,DKK1,KRT81,LYPD6B,NFKBIA,SERPINA1	ESR1,EZH2,Histone h3
IRS2	enzyme	3.18E-03	ACACA,ACLY,FASN,HMGCR	FOXO1,IRS2,PPARG
CLOCK	transcription regulator	3.22E-03	ACSL4,CBR1,CYP51A1,ELOVL6,FASN,LPIN1,POR,ST3GAL5
SOX2	transcription regulator	3.38E-03	DLX1,HOPX,MEF2C,TIMP3,ZIC3	POU5F1,SOX2
LEPR	transmembrane receptor	3.52E-03	ANXA5,CD63,FASN,SOCS2,TGFBR2,TIMP3,UCP2,VGF
Sos	group	3.60E-03	COBLL1,ELOVL6,ITGA6,MAOA,NSDHL,QKI,RALB,SCD,SEMA6D,SLPI
HNRNPA2B1	other	3.68E-03	ARSJ,CPS1,GABRB2,H19,HMGB3,KRT4,PEG10,SERPINA1
Histone h3	group	3.69E-03	ACKR3,ADCY5,BMP4,CCNA2,CYP19A1,DKK1,DUSP16,G6PD,GHR,NFKBIA,RUNX1T1,WDR1	ESR1,ESR2,Histone h3
KMT2D	transcription regulator	4.04E-03	ADCY5,DKK1,GPRC5C,IKZF2,KDELC2,PPIC,SH3BGRL2,TRIQK,VTN
NAMPT	cytokine	4.59E-03	PEG10,SOCS2,TFPI
CDK9	kinase	4.59E-03	G6PD,NFKBIA,NMD3
CYP27A1	enzyme	4.59E-03	ACACA,HMGCR,HMGCS1
BATF	transcription regulator	4.59E-03	AHR,IKZF2,RORC
CYP3A	group	4.66E-03	HMGCS1,SQLE	CYP3A,SREBF2,TP53
LRP2	transporter	4.66E-03	BMP4,DAB2
Obp2a	other	4.66E-03	FASN,SCD
SOAT1	enzyme	4.66E-03	FASN,HMGCR
NKX3-2	transcription regulator	4.66E-03	COL2A1,FGFR3
TFF2	other	4.66E-03	CCNA2,SLC9A2
IRS1	enzyme	4.72E-03	ACACA,FASN,HMGCR,MEF2C,RHOU,UCP2,WNT5A	FOXO1,IRS1,IRS2
MYC	transcription regulator	4.77E-03	ACACA,ACSL4,CCNA2,CDK6,COL2A1,FASN,HSP90AA1,ITGA6,LAMB2,NFKBIA,PERP,PRODH,SAT1,ST3GAL1	MYC,TP53
GATA4	transcription regulator	4.89E-03	CYP19A1,DAB2,EPHX1,MEF2C,SIK1
Hdac	group	5.19E-03	AHR,CXCR4,LRP4,PREX1,SEMA3C,SPRY1,TGFBR2
INSR	kinase	5.23E-03	ACSL4,ACTN4,ARL4A,ATP2A3,CBR1,CXCR4,DHCR7,DLX1,SAT1,SEZ6L2,SKAP2,SOCS2,UCP2
LIPE	enzyme	5.43E-03	ACSS2,FASN,ITGA6,MEF2C,PDE8A,SCD,ST3GAL5
EPAS1	transcription regulator	5.55E-03	ACACA,FAM13A,FASN,HMGCS1,ITPR1,TAF9B
TNF	cytokine	5.60E-03	ACKR3,ACTB,ATP1A1,COL2A1,CTSZ,CXCR4,DLX1,FCGR2B,H19,ITPR1,NFKBIA,PCYT1A,SAT1,SEC22B,SEMA3C,SLC16A2,SQLE,ST3GAL5,STEAP4,TGFBR2,TIMP3,WNT5A	CTNNB1,IKBKB,TNF
CNR1	G-protein coupled receptor	5.69E-03	ACACA,BMP4,CORO2A,DKK1,FASN,LRP4,UPK2
RORA	ligand-dependent nuclear receptor	5.83E-03	CYP19A1,ELOVL6,HMGCR,NFKBIA,NSDHL,POR,RORC,SELENBP1
ZNF652	other	6.45E-03	TCF12,TGFBR2
L1CAM	other	6.45E-03	IDI1,SQLE
HSPG2	enzyme	6.45E-03	COL2A1,FGFR3
SLC13A1	transporter	6.86E-03	ACLY,ELOVL6,INSIG1,MVD,SCD,UPK1A
CNTF	cytokine	7.00E-03	ACTB,SCD,SOCS2
AHR	ligand-dependent nuclear receptor	7.60E-03	ADIPOR2,APP,BZW2,CAMK2N1,CBR1,CCNA2,EFEMP1,ITGA6,STEAP4,TGFBR2,TIMP3
TSPYL5	other	7.95E-03	CYP19A1,FUT8,GLDN
SOX9	transcription regulator	7.95E-03	CEACAM5,COL2A1,H19
WT1	transcription regulator	7.97E-03	CYP19A1,FDPS,IDI1,SQLE,TIMP3,VDR
FOS	transcription regulator	8.40E-03	COBLL1,ELOVL6,FASN,ITGA6,MAOA,NSDHL,QKI,RALB,SCD,SEMA6D,SLPI,WNT5A
SOX5	transcription regulator	8.50E-03	COL2A1,FGFR3
IHH	enzyme	8.50E-03	BMP4,DKK1
MSX1	transcription regulator	8.50E-03	BMP4,CGA
NPC1L1	transporter	8.50E-03	HMGCR,HMGCS1
WNT3A	cytokine	8.79E-03	AHR,DKK1,IKZF2,RHOU,SPRY1,TIMP3
SNAI1	transcription regulator	8.96E-03	COL2A1,CYP19A1,SLC27A2
ERBB2	kinase	9.11E-03	CCNA2,ELF5,FASN,HSD17B11,ITGA6,KRT81,MAN1A1,MAOA,RALB,WNT5A
RIPK2	kinase	9.45E-03	ACACA,FASN,HMGCR,SCD
IKBKB	kinase	9.60E-03	CCNA2,CTSZ,CXCR4,FASN,NFKBIA,SEMA3C,SLC16A2,SOCS2,TIMP3	CTNNB1,IKBKB
FGF1	growth factor	1.02E-02	AHR,IKZF2,RHOU,TIMP3
KDM5B	transcription regulator	1.06E-02	ARL6IP5,CYB5A,INSIG1,LIMCH1,PSD3,SAT1
ALDH1A1	enzyme	1.08E-02	ACACA,FASN
TAF5	transcription regulator	1.08E-02	ACTB,GHR
CST3	other	1.08E-02	APP,NFKBIA
ATG16L1	other	1.08E-02	NFKBIA,UPK1A
DKK1	growth factor	1.08E-02	BMP4,WNT5A
Mup1 (includes others)	other	1.08E-02	FASN,SCD
PI3K (family)	group	1.10E-02	AKR1C1/AKR1C2,CXCR4,FASN,ITGA6
NRIP1	transcription regulator	1.10E-02	ACACA,FASN,PPP1R3B,SCD
MBD3	other	1.10E-02	ALOX12B,FZD4,RHOU,SCD,WNT5A
SIRT1	transcription regulator	1.10E-02	CYP19A1,DKK1,FASN,TFPI,THBD
NR3C2	ligand-dependent nuclear receptor	1.10E-02	GHR,GPX3,NDRG2,RAPGEF4,SEMA3C
CASP1	peptidase	1.12E-02	ACACA,FASN,SCD
GTF2B	transcription regulator	1.12E-02	ACTB,GHR,NFKBIA
TCF	group	1.22E-02	AIM1,ARL4A,BMP4,SEMA3C,SERPINA1
APOB	transporter	1.24E-02	ACACA,FASN,SCD
HSD11B1	enzyme	1.24E-02	ACACA,FASN,UCP2
TFAP2A	transcription regulator	1.26E-02	PAG1,PLA2G16,POR,PTGER4
FOXO3	transcription regulator	1.29E-02	ALDH3A1,FASN,HMGCR,NFKBIA,UCP2
NR2E3	ligand-dependent nuclear receptor	1.33E-02	NUPR1,PDE8A
SOX6	transcription regulator	1.33E-02	COL2A1,FGFR3
OSBPL8	other	1.33E-02	ACACA,HMGCR
RARRES2	transmembrane receptor	1.33E-02	CCNA2,FASN
TXNIP	other	1.38E-02	CCNA2,DHCR7,FASN
GH1	growth factor	1.51E-02	BMP4,GHR,SOCS2
IGFBP2	other	1.51E-02	EFEMP1,ELOVL6,PTGFRN
USF1	transcription regulator	1.54E-02	CYP19A1,FASN,RORC,UCP2
CLDN7	other	1.58E-02	ALDH3A1,CEACAM5,CEACAM6,DKK1,PLA2G16
MAPK14	kinase	1.58E-02	CYP51A1,FASN,FDPS,HMGCR,VDR
ELF3	transcription regulator	1.61E-02	COL2A1,TGFBR2
CRYAB	other	1.61E-02	APP,COL2A1
PPP3CA	phosphatase	1.61E-02	APP,CGA
SELPLG	other	1.66E-02	CXCR4,PRKCD,THBD
Map4k4	kinase	1.69E-02	ACACA,ACLY,ALDH3B1,FASN,PAPSS2,SCD
Ces1b/Ces1c	other	1.81E-02	GHR
p53cp	other	1.81E-02	TIMP3
ECE2	peptidase	1.81E-02	APP
ENTPD7	enzyme	1.81E-02	APP
FXN	kinase	1.81E-02	ACLY
ADTRP	other	1.81E-02	TFPI
RTN3	other	1.81E-02	APP
UBN1	transcription regulator	1.81E-02	CCNA2
CALHM1	ion channel	1.81E-02	APP
RTN2	other	1.81E-02	APP
GSAP	peptidase	1.81E-02	APP
ECE	group	1.81E-02	APP
AHCTF1	transcription regulator	1.81E-02	CETN2
TRPC4AP	transporter	1.81E-02	APP
HM13	peptidase	1.81E-02	APP
CDCA7L	other	1.81E-02	MAOA
DHCR24	enzyme	1.81E-02	APP
FBXL2	enzyme	1.81E-02	APP
ACAT1	enzyme	1.81E-02	HMGCR
SORCS1	transporter	1.81E-02	APP
KLC1	other	1.81E-02	APP
SLC11A2	transporter	1.81E-02	APP
RGS9	enzyme	1.81E-02	GNB5
SERPINA3	other	1.81E-02	APP
HPGD	enzyme	1.81E-02	CYP19A1
Abcb1b	transporter	1.81E-02	APP
GGA1	transporter	1.81E-02	APP
APBA1	transporter	1.81E-02	APP
CD33	other	1.81E-02	APP
FBXL20	other	1.81E-02	APP
CDK5R1	kinase	1.81E-02	CD63
miR-23a-5p (and other miRNAs w/seed GGGUUCC)	mature microRNA	1.81E-02	PRODH
RTN1	other	1.81E-02	APP
E4F1	transcription regulator	1.81E-02	CCNA2
ARF3	enzyme	1.81E-02	APP
ECE1	peptidase	1.81E-02	APP
IDE	peptidase	1.81E-02	APP
APBA2	transporter	1.81E-02	APP
ITM2B	other	1.81E-02	APP
RGS11	enzyme	1.81E-02	GNB5
RGS7	enzyme	1.81E-02	GNB5
TUBB3	other	1.81E-02	ANXA5
BACE2	peptidase	1.81E-02	APP
QPCT	enzyme	1.81E-02	APP
MPO	enzyme	1.81E-02	APP
SORL1	transporter	1.81E-02	APP
FDFT1	enzyme	1.81E-02	HMGCR
ENC1	peptidase	1.81E-02	CEACAM5
MTHFR	enzyme	1.81E-02	APP
STAMBP	enzyme	1.81E-02	CXCR4
SLC25A10	transporter	1.81E-02	ACACA
ITM2C	other	1.81E-02	APP
CBFA2T3	transcription regulator	1.81E-02	TCF12
VPS26A	transporter	1.81E-02	APP
PA2G4	transcription regulator	1.81E-02	AGR2
PICALM	other	1.81E-02	APP
JUND	transcription regulator	1.81E-02	CYP19A1,IKZF2,SAT1
NANOG	transcription regulator	1.82E-02	CDK6,DLX1,HOPX,SEC22B,ZIC3
FGF2	growth factor	1.90E-02	CXCR4,FGFR3,GPNMB,ST3GAL1,TFPI
FH	enzyme	1.91E-02	AKR1C1/AKR1C2,PCP4
ATP2A2	transporter	1.91E-02	FASN,SCD
AR	ligand-dependent nuclear receptor	1.95E-02	ATP13A4,CGA,EPHX1,ITGA6,MAOA,NUPR1,PRKCD,SLC39A8,TARP,TGFBR2
FST	other	1.98E-02	CGA,CPS1,SERPINA1
TBX21	transcription regulator	1.98E-02	CDK6,RORC,TGFBR2
UXT	other	1.98E-02	CCNA2,NFKBIA,SEC24D
Growth hormone	group	2.20E-02	BMP4,NFKBIA,SOCS2,TGFBR2
PARP1	enzyme	2.20E-02	H19,PEG10,RAPGEF4,SOCS2
miR-21-5p (and other miRNAs w/seed AGCUUAU)	mature microRNA	2.23E-02	TGFBR2,TIMP3
FABP2	transporter	2.23E-02	FASN,HMGCR
CGA	other	2.23E-02	CGA,TIMP3
NCOA6	transcription regulator	2.23E-02	FASN,SCD
CBFB	transcription regulator	2.32E-02	IKZF2,PTGER4,SOCS2,TGFBR2
HIC1	transcription regulator	2.32E-02	ACKR3,FADS1,ITPR1,TMEM47
Cg	complex	2.41E-02	CXCR4,CYP19A1,DHCR7,EFEMP1,EPHA7,FAM198B,GPC1,HMGCR,LIMCH1,TSPAN13
ATM	kinase	2.51E-02	ACTB,LPIN1,MICA
PTPN11	phosphatase	2.51E-02	ACSL4,FASN,PERP
Ctbp	group	2.57E-02	ACKR3,DKK1
CRTC2	other	2.57E-02	CDK6,CYP19A1
SPDEF	transcription regulator	2.58E-02	ITGA6,LAMB2,SDC2,WNT5A
Rb	group	2.70E-02	CCNA2,DLX1,PCYT1A
GNB1	enzyme	2.70E-02	AHR,PTGER4,THBD
JUNB	transcription regulator	2.72E-02	ACLY,FASN,IKZF2,SCD
VDR	transcription regulator	2.72E-02	CYP19A1,THBD,UCP2,VDR
GNB2	enzyme	2.90E-02	AHR,PTGER4,THBD
NFYA	transcription regulator	2.90E-02	FASN,LPIN1,TGFBR2
ETS1	transcription regulator	2.90E-02	ATP2A3,BMP4,COL2A1,IKZF2,INSIG1,PEG10
NOS2	enzyme	2.91E-02	ALDH3A1,FASN,G6PD,H19,KRT4,NFKBIA,PERP
DDX25	enzyme	2.93E-02	HMGCR,NFKBIA
Hmga1	other	2.93E-02	DAB2,LY6E
PSEN1	peptidase	3.00E-02	ACTB,APP,ARF4,CTSZ,DBI,DSTN,FZD4,HSP90AA1,NUPR1,PCP4,TGFBR2,TUBA1B
N-cor	group	3.10E-02	ACACA,FASN,SCD
BDNF	growth factor	3.15E-02	APP,ELOVL6,HSD17B12,SCCPDH,SH3BGRL2
THRB	ligand-dependent nuclear receptor	3.20E-02	CDK6,DKK1,FASN,FDPS,FZD4,POR
MAPK9	kinase	3.20E-02	ACACA,ACLY,BMP4,FASN,SCD,SERPINA1
SUZ12	enzyme	3.27E-02	ACKR3,H19,HSD17B11,INSIG1,LITAF
JINK1/2	group	3.31E-02	FASN,SCD
BMPR1B	kinase	3.31E-02	COL2A1,CYP19A1
SNAI2	transcription regulator	3.31E-02	COL2A1,VDR
FOXA1	transcription regulator	3.39E-02	AGR2,EPHX1,RORC,SLC12A2,SLPI
RORC	ligand-dependent nuclear receptor	3.41E-02	ELOVL6,HMGCR,NSDHL,POR,RORC,SELENBP1
RNA polymerase II	complex	3.43E-02	DKK1,GHR,MEF2C,NFKBIA,NMD3,RORC,SLC27A2,ZNF83
TP73	transcription regulator	3.44E-02	DRAM1,FASN,G6PD,PERP,SAT1,SERPINA1,TSPAN1
mGluR	group	3.58E-02	OPHN1
Beta Secretase	group	3.58E-02	APP
IFN alpha receptor	complex	3.58E-02	MICA
thyroid hormone receptor	group	3.58E-02	POR
UPK3A	other	3.58E-02	UPK3B
ADRM1	other	3.58E-02	NFKBIA
NAT8	transcription regulator	3.58E-02	APP
MAF1	other	3.58E-02	ACTB
ATP1A2	transporter	3.58E-02	ATP1A1
IgG2b	complex	3.58E-02	APP
TRDN	other	3.58E-02	ASPH
ITGB5	other	3.58E-02	VTN
ATP1A1	transporter	3.58E-02	HMGCR
RGS6	enzyme	3.58E-02	GNB5
NAT8B	other	3.58E-02	APP
mir-23	microRNA	3.58E-02	PRODH
RAB1A	enzyme	3.58E-02	PRKCD
MAPK10	kinase	3.58E-02	APP
UCP1	transporter	3.58E-02	UCP2
TNK1	kinase	3.58E-02	APP
SRY	transcription regulator	3.58E-02	MAOA
MME	peptidase	3.58E-02	APP
BIN1	other	3.58E-02	APP
CFL1	other	3.58E-02	DSTN
COX6A2	enzyme	3.58E-02	UCP2
INS	other	3.63E-02	ACACA,ACLY,FASN,SCD
MECP2	transcription regulator	3.63E-02	ACTB,ALOX12B,CYB5A,PCDH10
SRF	transcription regulator	3.69E-02	ACTB,CSRP1,CXCR4,DSTN,ITGA6,RAI2,SLPI,ZNF701
MIR17HG	other	3.71E-02	TAX1BP1,TGFBR2
ACSL5	enzyme	3.71E-02	MAP2,PEG10
SOX11	transcription regulator	3.97E-02	CXCR4,HMGB3,PAG1,SKAP2
IL1B	cytokine	3.98E-02	ATP1A1,COL2A1,CXCR4,DAB2,ENPP1,FCGR2B,NFKBIA,RORC,TIMP3,VDR
ESRRG	ligand-dependent nuclear receptor	4.12E-02	CYP19A1,LPIN1
TEAD4	transcription regulator	4.12E-02	BMP4,ELF5
FBN1	other	4.12E-02	TGFBR2,TIMP3
GLI1	transcription regulator	4.20E-02	COL2A1,GALNT2,MEF2C,NR2F2,PAPSS2
XBP1	transcription regulator	4.24E-02	FKBP10,FKBP14,KDELR2,PCYT1A,RABAC1,SEC24D,SERPINA1
NPC1	transporter	4.25E-02	HMGCR,LIPA,SCD
Nr1h	group	4.50E-02	ACSL3,FASN,ITPR1,SCD,TIMP3
RBM5	other	4.51E-02	HSP90AA1,INSIG1,UCP2
miR-483-3p (miRNAs w/seed CACUCCU)	mature microRNA	4.51E-02	ADIPOR2,HMGB3,TMEM106C
HOXA13	transcription regulator	4.55E-02	EPHA7,WNT5A
LRP1	transmembrane receptor	4.55E-02	APP,WNT5A
FGF7	growth factor	4.55E-02	FASN,SCD
HIF1A	transcription regulator	4.63E-02	CXCR4,CYB5A,FAM13A,ITPR1,MEF2C,QKI,RORC,TAF9B
TGM2	enzyme	4.63E-02	ACSS2,CDK6,ITGA6,KIAA0513,LY6E,POR,SLC27A2,SLPI
STAT6	transcription regulator	4.80E-02	EPHX1,HMGCR,MVK,NFKBIA,SELENBP1,SERPINA1,SOCS2
HDAC4	transcription regulator	4.89E-02	CDKL5,GABRB2,PPP3CA,TSPAN13
ADORA2A	G-protein coupled receptor	4.96E-02	APP,ATP6AP1,ATP8A1,DSTN,NFKBIA

## Sheet: Bio FunctionsMCF7s
Bio Functions
Category	Diseases or Functions Annotation	p-Value	Molecules
Cellular Movement	invasion of cells	1.59E-11	CCL2,CD9,EPHB2,FBLIM1,FBLN1,FOS,FSCN1,FXYD5,HBEGF,IER3,IFIT2,IL8,IQGAP1,ITGA3,ITGAV,ITGB1,JUN,LAMB3,MAP4K4,MET,MX1,NR4A1,NUAK1,NUAK2,ODC1,PLAU,SOX4,TFPI2,TGFBI,TIMP2,UBD
Cellular Movement	cell movement	9.40E-11	ABCC4,ALPP,ARHGDIB,CAMK1D,CCL2,CD36,CD74,CD9,CEBPD,DCDC2,DUSP1,EGFL7,EGR1,EPHB2,FBLIM1,FBN1,FOS,FOXC1,FSCN1,HBEGF,IFIT2,IL8,IQGAP1,ITGA3,ITGAV,ITGB1,JAK1,JUN,LAMB3,LAMC2,LIF,MAP4K4,MDK,MET,MRAS,MRC2,MX1,MYH9,NFIX,NR4A1,NT5E,NUAK2,PELI1,PLAU,PLXNA1,PTPN14,SLC1A3,SNCG,TCOF1,TERF2,TGFBI,TIMP2,ZYX
Cancer	breast cancer	1.15E-10	ABCC4,ALDH1A3,ARHGDIB,CADM1,CALD1,CCL2,CEBPD,DUSP1,EGR1,FBLN1,FBN1,FOS,FSCN1,FSTL3,GRIK1,HBEGF,HIST2H2BE (includes others),HSPG2,IER3,IGSF3,IL8,ITGAV,ITGB1,JUN,LAMB3,LAMC2,LIF,LPHN2,MET,mir-30,MYH9,NR4A1,ODC1,PELI1,PHLDA1,PLAU,PXDN,TBX3,TGFBI,TIMP2,TPI1,TUBA1A,TUBB3,VBP1,ZYX
Organismal Injury and Abnormalities	breast cancer	1.15E-10	ABCC4,ALDH1A3,ARHGDIB,CADM1,CALD1,CCL2,CEBPD,DUSP1,EGR1,FBLN1,FBN1,FOS,FSCN1,FSTL3,GRIK1,HBEGF,HIST2H2BE (includes others),HSPG2,IER3,IGSF3,IL8,ITGAV,ITGB1,JUN,LAMB3,LAMC2,LIF,LPHN2,MET,mir-30,MYH9,NR4A1,ODC1,PELI1,PHLDA1,PLAU,PXDN,TBX3,TGFBI,TIMP2,TPI1,TUBA1A,TUBB3,VBP1,ZYX
Reproductive System Disease	breast cancer	1.15E-10	ABCC4,ALDH1A3,ARHGDIB,CADM1,CALD1,CCL2,CEBPD,DUSP1,EGR1,FBLN1,FBN1,FOS,FSCN1,FSTL3,GRIK1,HBEGF,HIST2H2BE (includes others),HSPG2,IER3,IGSF3,IL8,ITGAV,ITGB1,JUN,LAMB3,LAMC2,LIF,LPHN2,MET,mir-30,MYH9,NR4A1,ODC1,PELI1,PHLDA1,PLAU,PXDN,TBX3,TGFBI,TIMP2,TPI1,TUBA1A,TUBB3,VBP1,ZYX
Cellular Movement	cell movement of tumor cell lines	1.15E-10	ARHGDIB,CCL2,CD36,CD9,DCDC2,EGR1,EPHB2,FBLIM1,FBN1,FOS,FOXC1,FSCN1,HBEGF,IFIT2,IL8,IQGAP1,ITGAV,ITGB1,JUN,LAMB3,LAMC2,LIF,MAP4K4,MET,MX1,MYH9,PLAU,PLXNA1,SNCG,TGFBI,TIMP2,ZYX
Cellular Growth and Proliferation	proliferation of cells	1.17E-10	ABCC4,APCDD1,ARHGDIB,BST2,CADM1,CCL2,CD36,CD74,CD9,CEBPD,DUSP1,EGR1,EPHB2,FBLIM1,FBLN1,FBN1,FBP1,FOS,FOXC1,FSCN1,FSTL3,GAL,GRHL3,HBEGF,HSPG2,HUNK,IDH2,IER3,IFIT3,IL8,IQGAP1,ITGA3,ITGAV,ITGB1,JAK1,JUN,KRT7,LIF,LRP2,LTBP1,MAP4K4,MDK,MET,MRAS,MX1,MYH9,NR4A1,NT5E,ODC1,PELI1,PHLDA1,PLAU,PLS3,PRKAA2,PTPN14,PXDN,QPCT,RARRES3,SALL4,SCD5,SLC1A3,SMYD2,SNCG,SOX4,TAP1,TBX3,TCOF1,TERF2,TFPI2,TGFBI,TIMP2,TSPO,…
Cellular Movement	migration of tumor cell lines	2.69E-10	ARHGDIB,CCL2,CD36,CD9,DCDC2,EGR1,EPHB2,FBLIM1,FOXC1,FSCN1,HBEGF,IFIT2,IL8,IQGAP1,ITGAV,ITGB1,JUN,LAMB3,LAMC2,MAP4K4,MET,MYH9,PLAU,PLXNA1,SNCG,TGFBI,TIMP2,ZYX
Cancer	breast or colorectal cancer	4.62E-10	ABCC4,ADAMTSL4,ALDH1A3,ARHGDIB,BST2,CADM1,CALD1,CAMK1D,CCL2,CD36,CD9,CEBPD,CHD5,DTX3L,DUSP1,EGFL7,EGR1,EPHB2,FBLN1,FBN1,FOS,FSCN1,FSTL1,FSTL3,GRIK1,GUCY1A3,HBEGF,HEG1,HIST2H2BE (includes others),HSPG2,IDH2,IER3,IGSF3,IL8,IQGAP1,ITGAV,ITGB1,JAK1,JUN,KRT7,LAMB3,LAMC2,LIF,LOXL2,LPHN2,LRP2,LRRK1,MAP4K4,MET,mir-30,MYH9,NR4A1,NUAK1,OAS1,ODC1,PELI1,PHLDA1,PLAU,PLEK2,PLS3,PRKAA2,PTPN21,PXDN,QPCT,RAB31,RA…
Cellular Movement	invasion of tumor cell lines	5.08E-10	CCL2,CD9,EPHB2,FBLIM1,FBLN1,FSCN1,FXYD5,HBEGF,IFIT2,IL8,IQGAP1,ITGA3,ITGAV,ITGB1,JUN,LAMB3,MAP4K4,MET,MX1,NUAK1,PLAU,SOX4,TFPI2,TGFBI,TIMP2,UBD
Cell Death and Survival	cell death	5.92E-10	ABCC4,ADAMTSL4,ALDH1A3,APOL6,CADM1,CAMK1D,CCL2,CD36,CD74,CD9,CEBPD,DUSP1,EGR1,EMG1,EPHB2,FBLIM1,FBLN1,FBN1,FOS,FOXC1,FSTL1,FSTL3,FZD2,GAL,HBEGF,HSPB11,HSPG2,HUNK,IER3,IL8,ITGA3,ITGAV,ITGB1,JAK1,JUN,LIF,LOXL2,LRP2,LTBP1,MDK,MET,MX1,MYH9,NFIX,NR4A1,NT5E,NUAK1,NUAK2,OAS1,ODC1,PHLDA1,PLAU,PRKAA2,SDHA,SEMA7A,SLC1A3,SNCG,SOX4,SVIL,TAP1,TBX3,TCOF1,TERF2,TSPO,TUBA1A,TUBB3,TXNRD1,UBD,WNT9A,XAF1,ZFP36L1,ZYX
Cancer	breast or ovarian cancer	1.14E-09	ABCC4,ALDH1A3,ANXA8L2 (includes others),ARHGDIB,CADM1,CALD1,CCL2,CEBPD,DUSP1,EGR1,FBLN1,FBN1,FOS,FSCN1,FSTL3,GRIK1,HBEGF,HIST2H2BE (includes others),HSPG2,IER3,IGSF3,IL8,ITGAV,ITGB1,JUN,LAMB3,LAMC2,LIF,LPHN2,LRP2,MET,mir-30,MYH9,NR4A1,ODC1,PELI1,PHLDA1,PLAU,PXDN,TBX3,TFPI2,TGFBI,TIMP2,TPI1,TUBA1A,TUBB3,VBP1,ZYX
Cancer	abdominal cancer	1.76E-09	AASS,ABCC4,ADAMTSL4,ALDH1A3,ALPP,AMOTL2,ARHGDIB,BPGM,BST2,CADM1,CALD1,CAMK1D,CAPN6,CCL2,CD36,CD74,CD9,CEBPD,CGN,CHD5,CPNE3,CRIM1,DTX3L,DUSP1,EGFL7,EPHB2,FBLN1,FBN1,FOS,FSCN1,FSTL1,FSTL3,GAL,GRIK1,GUCY1A3,HBEGF,HEG1,HIST1H3A (includes others),IDH2,IER3,IFIT3,IGSF3,IL8,IQGAP1,ITGA3,ITGAV,ITGB1,JAK1,JUN,KRT7,LAMB3,LAMC2,LOXL2,LRP2,LRRK1,MAP4K4,MDK,MET,mir-30,MX1,MYH9,NAV2,NFIX,NT5E,NUAK1,OAS1,ODC1,P…
Cellular Movement	migration of cells	1.86E-09	ABCC4,ALPP,ARHGDIB,CAMK1D,CCL2,CD36,CD74,CD9,DCDC2,DUSP1,EGFL7,EGR1,EPHB2,FBLIM1,FOXC1,FSCN1,HBEGF,IFIT2,IL8,IQGAP1,ITGA3,ITGAV,ITGB1,JAK1,JUN,LAMB3,LAMC2,MAP4K4,MDK,MET,MRAS,MRC2,MYH9,NFIX,NR4A1,NT5E,PELI1,PLAU,PLXNA1,PTPN14,SLC1A3,SNCG,TCOF1,TERF2,TGFBI,TIMP2,ZYX
Cell Death and Survival	apoptosis	3.41E-09	ADAMTSL4,ALDH1A3,APOL6,CADM1,CAMK1D,CCL2,CD36,CD74,CD9,CEBPD,DUSP1,EGR1,EPHB2,FBLIM1,FBLN1,FBN1,FOS,FOXC1,FSTL1,FSTL3,FZD2,GAL,HBEGF,HSPG2,HUNK,IER3,IL8,ITGA3,ITGAV,ITGB1,JAK1,JUN,LIF,LOXL2,LRP2,LTBP1,MDK,MET,MX1,NR4A1,NT5E,NUAK1,NUAK2,OAS1,ODC1,PHLDA1,PLAU,PRKAA2,SEMA7A,SLC1A3,SNCG,SOX4,TBX3,TCOF1,TERF2,TSPO,TXNRD1,UBD,XAF1,ZFP36L1
Cellular Movement	migration of breast cancer cell lines	4.99E-09	ARHGDIB,CCL2,CD9,FBLIM1,FOXC1,IL8,ITGAV,ITGB1,JUN,MAP4K4,MET,MYH9,PLAU,PLXNA1,TIMP2
Infectious Disease	Viral Infection	5.80E-09	AASS,ALPP,BST2,CACNG4,CALD1,CAMK1D,CAPN6,CCL2,CD74,CD9,CEBPD,CRIM1,DUSP1,EGR1,EPHB2,FBLIM1,FSCN1,HIST2H2BE (includes others),IER3,IFIT2,IFIT3,IL8,ITGA3,ITGAV,ITGB1,JAK1,JUN,MAP4K4,MX1,OAS1,OASL,PELI1,PLAU,PSMB9,RAB31,RARRES3,SAMD9,SOX4,TAP1,TERF2,TIMP2,TRIM38,TUBA1A,TUBB3,WNT9A,ZYX
Cellular Movement	cell movement of breast cancer cell lines	6.43E-09	ARHGDIB,CCL2,CD9,FBLIM1,FOS,FOXC1,IL8,ITGAV,ITGB1,JUN,MAP4K4,MET,MYH9,PLAU,PLXNA1,TIMP2
Dermatological Diseases and Conditions	psoriasis	9.99E-09	ALDH1A3,ANXA8L2 (includes others),APOL6,ARHGDIB,CCL2,CD36,CEBPD,DUSP1,EGR1,FOS,FSCN1,GAL,IFIT3,IL8,ITGA3,JUN,MX1,OAS1,OAS2,OASL,ODC1,PITX1,PLAU,SAMD9,TIMP2
Cancer	Cancer	1.24E-08	AASS,ABCC4,ADAMTSL4,ALDH1A3,ALPP,AMOTL2,ANXA8L2 (includes others),APCDD1,ARHGDIB,ARL4D,BPGM,BST2,CACNG4,CADM1,CALD1,CAMK1D,CAPN6,CCL2,CD36,CD74,CD9,CEBPD,CGN,CHD5,COTL1,CPNE3,CRIM1,CSRNP1,DCDC2,DDX60,DTX3L,DUSP1,EDIL3,EGFL7,EGR1,EPHB2,FBLIM1,FBLN1,FBN1,FBP1,FOS,FOXC1,FSCN1,FSTL1,FSTL3,FXYD5,FZD2,GAL,GRHL3,GRIK1,GUCY1A3,HBEGF,HEG1,HIST1H3A (includes others),HIST2H2BE (includes others),HSPG2,HUNK,I…
Cell-To-Cell Signaling and Interaction	adhesion of tumor cell lines	1.24E-08	CCL2,CD9,EGFL7,EGR1,FOS,FXYD5,IL8,ITGA3,ITGAV,ITGB1,LAMC2,LIF,MYH9,PLAU,PTPN14,ZYX
Tissue Development	adhesion of tumor cell lines	1.24E-08	CCL2,CD9,EGFL7,EGR1,FOS,FXYD5,IL8,ITGA3,ITGAV,ITGB1,LAMC2,LIF,MYH9,PLAU,PTPN14,ZYX
Cancer	digestive organ tumor	1.64E-08	ABCC4,ADAMTSL4,ALDH1A3,ALPP,BST2,CADM1,CALD1,CAMK1D,CCL2,CD36,CD74,CD9,CEBPD,CHD5,DTX3L,DUSP1,EGFL7,EPHB2,FOS,FSCN1,FSTL1,FSTL3,GUCY1A3,HBEGF,HEG1,HIST1H3A (includes others),IDH2,IGSF3,IL8,IQGAP1,ITGA3,ITGAV,ITGB1,JAK1,JUN,KRT7,LOXL2,LRP2,LRRK1,MAP4K4,MDK,MET,mir-30,MYH9,NUAK1,OAS1,ODC1,PELI1,PGM5,PLAU,PLEK2,PLS3,PRKAA2,PSMB9,PTPN21,PXDN,QPCT,RAB31,RARRES3,SALL4,SAMD9,SCD5,SEMA7A,SGK223,SLC1A3,SO…
Gastrointestinal Disease	digestive organ tumor	1.64E-08	ABCC4,ADAMTSL4,ALDH1A3,ALPP,BST2,CADM1,CALD1,CAMK1D,CCL2,CD36,CD74,CD9,CEBPD,CHD5,DTX3L,DUSP1,EGFL7,EPHB2,FOS,FSCN1,FSTL1,FSTL3,GUCY1A3,HBEGF,HEG1,HIST1H3A (includes others),IDH2,IGSF3,IL8,IQGAP1,ITGA3,ITGAV,ITGB1,JAK1,JUN,KRT7,LOXL2,LRP2,LRRK1,MAP4K4,MDK,MET,mir-30,MYH9,NUAK1,OAS1,ODC1,PELI1,PGM5,PLAU,PLEK2,PLS3,PRKAA2,PSMB9,PTPN21,PXDN,QPCT,RAB31,RARRES3,SALL4,SAMD9,SCD5,SEMA7A,SGK223,SLC1A3,SO…
Respiratory System Development and Function	abnormal morphology of respiratory system	5.48E-08	ALDH1A3,CD9,DUSP1,FBLN1,FBN1,FOS,FSTL1,HBEGF,HSPG2,ITGA3,LIF,LRP2,MET,PLAU,SALL4,SOX4,TCOF1
Cell-To-Cell Signaling and Interaction	adhesion of kidney cells	1.20E-07	CADM1,CCL2,HBEGF,IL8,ITGA3,ITGAV,ITGB1,PLAU
Tissue Development	adhesion of kidney cells	1.20E-07	CADM1,CCL2,HBEGF,IL8,ITGA3,ITGAV,ITGB1,PLAU
Renal and Urological System Development and Function	adhesion of kidney cells	1.20E-07	CADM1,CCL2,HBEGF,IL8,ITGA3,ITGAV,ITGB1,PLAU
Cancer	epithelial neoplasia	2.00E-07	AASS,ABCC4,ADAMTSL4,ALDH1A3,ALPP,AMOTL2,ANXA8L2 (includes others),APCDD1,ARHGDIB,BPGM,BST2,CADM1,CALD1,CAMK1D,CAPN6,CCL2,CD36,CD74,CD9,CGN,CHD5,COTL1,CPNE3,CRIM1,DOCK11,DTX3L,DUSP1,EDIL3,EGR1,EPHB2,FBLIM1,FBN1,FOS,FOXC1,FSCN1,FSTL1,FSTL3,FXYD5,GRIK1,GUCY1A3,HBEGF,HEG1,HIST1H3A (includes others),HIST2H2BE (includes others),HSPG2,IDH2,IER3,IFIT3,IGSF3,IL8,IQGAP1,ITGA3,ITGAV,ITGB1,JAK1,JUN,KRT7,LAMB…
Cell-To-Cell Signaling and Interaction	attachment of cells	2.09E-07	CADM1,CD36,EGR1,HSPG2,ITGA3,ITGB1,TFPI2,TGFBI,TIMP2
Tissue Development	attachment of cells	2.09E-07	CADM1,CD36,EGR1,HSPG2,ITGA3,ITGB1,TFPI2,TGFBI,TIMP2
Organismal Survival	organismal death	2.95E-07	ABCC4,ALDH1A3,ALPP,ARHGDIB,CD36,CD74,CEBPD,CRIM1,CSRNP1,DUSP1,EGFL7,EPHB2,FBLIM1,FBLN1,FBN1,FOS,FSCN1,FSTL1,GRHL3,GUCY1A3,HBEGF,HEG1,HSPG2,IL8,ITGA3,ITGAV,ITGB1,JAK1,JUN,LAMC2,LIF,LRP2,LRRK1,LTBP1,MET,NFIX,NT5E,NUAK2,PELI1,PITX1,PLAU,PLS3,PRKAA2,SALL4,SLC1A3,SOX4,TBX3,TCOF1,TERF2,TGFBI,TIMP2,TXNRD1,UBD,UNC13D,WNT9A,ZFP36L1
Cardiovascular Disease	Heart Disease	3.54E-07	ABCC4,CCL2,CD36,DUSP1,FBLN1,FOS,FSTL1,FSTL3,GUCY1A3,HBEGF,HEG1,HSPG2,IER3,IL8,ITGAV,JUN,LTBP1,mir-30,MYH9,NT5E,PLAU,SALL4,SDHA,SLC1A3,SOX4,TBX3,TIMP2,TPI1,TSPO,TUBA1A,TUBB3
Cancer	solid tumor	4.86E-07	AASS,ABCC4,ADAMTSL4,ALDH1A3,ALPP,AMOTL2,ANXA8L2 (includes others),APCDD1,BPGM,BST2,CADM1,CALD1,CAMK1D,CAPN6,CCL2,CD36,CD74,CD9,CGN,CHD5,COTL1,CPNE3,CRIM1,DTX3L,DUSP1,EDIL3,EGR1,EPHB2,FBN1,FOS,FOXC1,FSCN1,FSTL1,FSTL3,FXYD5,GRIK1,GUCY1A3,HBEGF,HEG1,HIST1H3A (includes others),HIST2H2BE (includes others),HSPG2,IDH2,IER3,IFIT3,IGSF3,IL8,IQGAP1,ITGA3,ITGAV,ITGB1,JAK1,JUN,KRT7,LAMB3,LOXL2,LPHN2,LRP2,LRR…
Cancer	leiomyomatosis	5.45E-07	ARL4D,CAPN6,DUSP1,FBLN1,FBN1,FOS,IFIT3,IQGAP1,JUN,LTBP1,MET,NR4A1,SOX4,XAF1,ZYX
Cancer	carcinoma	6.14E-07	AASS,ABCC4,ADAMTSL4,ALDH1A3,ALPP,AMOTL2,ANXA8L2 (includes others),APCDD1,BPGM,BST2,CADM1,CALD1,CAMK1D,CAPN6,CCL2,CD36,CD74,CD9,CGN,CHD5,COTL1,CPNE3,CRIM1,DTX3L,DUSP1,EDIL3,EGR1,EPHB2,FBN1,FOS,FOXC1,FSCN1,FSTL1,FSTL3,FXYD5,GRIK1,GUCY1A3,HBEGF,HEG1,HIST1H3A (includes others),HIST2H2BE (includes others),HSPG2,IDH2,IER3,IFIT3,IGSF3,IL8,IQGAP1,ITGA3,ITGAV,ITGB1,JAK1,JUN,KRT7,LAMB3,LOXL2,LPHN2,LRP2,LRR…
Cancer	gastrointestinal tumor	6.85E-07	ABCC4,ADAMTSL4,ALDH1A3,BST2,CADM1,CALD1,CAMK1D,CCL2,CD36,CD9,CEBPD,CHD5,DTX3L,DUSP1,EGFL7,EPHB2,FOS,FSCN1,FSTL1,FSTL3,GUCY1A3,HBEGF,HEG1,IDH2,IGSF3,IL8,IQGAP1,ITGAV,ITGB1,JAK1,JUN,KRT7,LOXL2,LRP2,LRRK1,MAP4K4,MDK,MET,mir-30,MYH9,NUAK1,OAS1,ODC1,PELI1,PLAU,PLEK2,PLS3,PRKAA2,PTPN21,PXDN,QPCT,RAB31,RARRES3,SALL4,SAMD9,SCD5,SEMA7A,SGK223,SLC1A3,SPANXC (includes others),SVIL,TAP1,TBX3,TCOF1,TIMP2,TM4S…
Gastrointestinal Disease	gastrointestinal tumor	6.85E-07	ABCC4,ADAMTSL4,ALDH1A3,BST2,CADM1,CALD1,CAMK1D,CCL2,CD36,CD9,CEBPD,CHD5,DTX3L,DUSP1,EGFL7,EPHB2,FOS,FSCN1,FSTL1,FSTL3,GUCY1A3,HBEGF,HEG1,IDH2,IGSF3,IL8,IQGAP1,ITGAV,ITGB1,JAK1,JUN,KRT7,LOXL2,LRP2,LRRK1,MAP4K4,MDK,MET,mir-30,MYH9,NUAK1,OAS1,ODC1,PELI1,PLAU,PLEK2,PLS3,PRKAA2,PTPN21,PXDN,QPCT,RAB31,RARRES3,SALL4,SAMD9,SCD5,SEMA7A,SGK223,SLC1A3,SPANXC (includes others),SVIL,TAP1,TBX3,TCOF1,TIMP2,TM4S…
Cardiovascular System Development and Function	vasculogenesis	7.21E-07	CCL2,CD36,CD9,EDIL3,EPHB2,FBLN1,FOXC1,GUCY1A3,HEG1,HSPG2,IL8,ITGAV,ITGB1,JUN,LTBP1,MDK,MET,NR4A1,ODC1,PLAU,SOX4,TIMP2,TM4SF1,ZFP36L1
Organismal Development	vasculogenesis	7.21E-07	CCL2,CD36,CD9,EDIL3,EPHB2,FBLN1,FOXC1,GUCY1A3,HEG1,HSPG2,IL8,ITGAV,ITGB1,JUN,LTBP1,MDK,MET,NR4A1,ODC1,PLAU,SOX4,TIMP2,TM4SF1,ZFP36L1
Cell Death and Survival	cell viability of prostate cancer cell lines	8.45E-07	CCL2,DCDC2,GUCY1A3,IL8,JUN,MET,PLAU
Tissue Development	abnormal morphology of bone	1.05E-06	ALDH1A3,EGR1,EPHB2,FBLIM1,FBN1,FOS,FSTL1,HSPG2,ITGA3,LIF,LRP2,NFIX,PITX1,PLXNA1,SALL4,SOX4,TBX3,TCOF1,WNT9A
Organismal Development	abnormal morphology of bone	1.05E-06	ALDH1A3,EGR1,EPHB2,FBLIM1,FBN1,FOS,FSTL1,HSPG2,ITGA3,LIF,LRP2,NFIX,PITX1,PLXNA1,SALL4,SOX4,TBX3,TCOF1,WNT9A
Connective Tissue Development and Function	abnormal morphology of bone	1.05E-06	ALDH1A3,EGR1,EPHB2,FBLIM1,FBN1,FOS,FSTL1,HSPG2,ITGA3,LIF,LRP2,NFIX,PITX1,PLXNA1,SALL4,SOX4,TBX3,TCOF1,WNT9A
Embryonic Development	abnormal morphology of bone	1.05E-06	ALDH1A3,EGR1,EPHB2,FBLIM1,FBN1,FOS,FSTL1,HSPG2,ITGA3,LIF,LRP2,NFIX,PITX1,PLXNA1,SALL4,SOX4,TBX3,TCOF1,WNT9A
Organ Development	abnormal morphology of bone	1.05E-06	ALDH1A3,EGR1,EPHB2,FBLIM1,FBN1,FOS,FSTL1,HSPG2,ITGA3,LIF,LRP2,NFIX,PITX1,PLXNA1,SALL4,SOX4,TBX3,TCOF1,WNT9A
Organ Morphology	abnormal morphology of bone	1.05E-06	ALDH1A3,EGR1,EPHB2,FBLIM1,FBN1,FOS,FSTL1,HSPG2,ITGA3,LIF,LRP2,NFIX,PITX1,PLXNA1,SALL4,SOX4,TBX3,TCOF1,WNT9A
Skeletal and Muscular System Development and Function	abnormal morphology of bone	1.05E-06	ALDH1A3,EGR1,EPHB2,FBLIM1,FBN1,FOS,FSTL1,HSPG2,ITGA3,LIF,LRP2,NFIX,PITX1,PLXNA1,SALL4,SOX4,TBX3,TCOF1,WNT9A
Cancer	gastrointestinal tract cancer	1.12E-06	ABCC4,ADAMTSL4,ALDH1A3,BST2,CADM1,CALD1,CAMK1D,CCL2,CD36,CD9,CEBPD,CHD5,DTX3L,DUSP1,EGFL7,EPHB2,FOS,FSCN1,FSTL1,FSTL3,GUCY1A3,HBEGF,HEG1,IDH2,IGSF3,IL8,IQGAP1,ITGAV,ITGB1,JAK1,JUN,KRT7,LOXL2,LRP2,LRRK1,MAP4K4,MDK,MET,mir-30,MYH9,NUAK1,OAS1,ODC1,PELI1,PLAU,PLEK2,PLS3,PRKAA2,PTPN21,PXDN,QPCT,RAB31,RARRES3,SALL4,SAMD9,SCD5,SEMA7A,SGK223,SLC1A3,SPANXC (includes others),SVIL,TBX3,TCOF1,TIMP2,TM4SF1,TM…
Gastrointestinal Disease	gastrointestinal tract cancer	1.12E-06	ABCC4,ADAMTSL4,ALDH1A3,BST2,CADM1,CALD1,CAMK1D,CCL2,CD36,CD9,CEBPD,CHD5,DTX3L,DUSP1,EGFL7,EPHB2,FOS,FSCN1,FSTL1,FSTL3,GUCY1A3,HBEGF,HEG1,IDH2,IGSF3,IL8,IQGAP1,ITGAV,ITGB1,JAK1,JUN,KRT7,LOXL2,LRP2,LRRK1,MAP4K4,MDK,MET,mir-30,MYH9,NUAK1,OAS1,ODC1,PELI1,PLAU,PLEK2,PLS3,PRKAA2,PTPN21,PXDN,QPCT,RAB31,RARRES3,SALL4,SAMD9,SCD5,SEMA7A,SGK223,SLC1A3,SPANXC (includes others),SVIL,TBX3,TCOF1,TIMP2,TM4SF1,TM…
Cardiovascular System Development and Function	development of cardiovascular system	1.42E-06	CCL2,CD36,CD9,EDIL3,EGFL7,EPHB2,FBLN1,FBN1,FOXC1,GUCY1A3,HEG1,HSPG2,IL8,ITGAV,ITGB1,JUN,LTBP1,MDK,MET,NR4A1,ODC1,PLAU,SALL4,SOX4,TBX3,TIMP2,TM4SF1,TNNI1,ZFP36L1
Cardiovascular System Development and Function	development of blood vessel	1.46E-06	CCL2,CD36,CD9,EDIL3,EPHB2,FBLN1,FOXC1,GUCY1A3,HEG1,HSPG2,IL8,ITGAV,ITGB1,JUN,LTBP1,MDK,MET,NR4A1,ODC1,PLAU,SOX4,TBX3,TIMP2,TM4SF1,ZFP36L1
Organismal Development	development of blood vessel	1.46E-06	CCL2,CD36,CD9,EDIL3,EPHB2,FBLN1,FOXC1,GUCY1A3,HEG1,HSPG2,IL8,ITGAV,ITGB1,JUN,LTBP1,MDK,MET,NR4A1,ODC1,PLAU,SOX4,TBX3,TIMP2,TM4SF1,ZFP36L1
Cellular Growth and Proliferation	proliferation of tumor cell lines	2.20E-06	CCL2,CEBPD,DUSP1,EGR1,FOS,FOXC1,FSCN1,FSTL3,GAL,HBEGF,IDH2,IER3,IL8,IQGAP1,ITGA3,ITGAV,ITGB1,JAK1,JUN,LIF,MAP4K4,MDK,MET,MRAS,NR4A1,ODC1,PLAU,PRKAA2,PTPN14,RARRES3,SALL4,SCD5,SNCG,SOX4,TFPI2,TIMP2,TSPO,TUBB3
Cellular Development	proliferation of tumor cell lines	2.20E-06	CCL2,CEBPD,DUSP1,EGR1,FOS,FOXC1,FSCN1,FSTL3,GAL,HBEGF,IDH2,IER3,IL8,IQGAP1,ITGA3,ITGAV,ITGB1,JAK1,JUN,LIF,MAP4K4,MDK,MET,MRAS,NR4A1,ODC1,PLAU,PRKAA2,PTPN14,RARRES3,SALL4,SCD5,SNCG,SOX4,TFPI2,TIMP2,TSPO,TUBB3
Organismal Injury and Abnormalities	endometriosis	2.27E-06	ALDH1A3,CAPN6,CCL2,DUSP1,EGR1,FBN1,FOS,FSTL3,IL8,ITGB1,JAK1,JUN,mir-30,NR4A1,TGFBI,TIMP2,TUBA1A
Reproductive System Disease	endometriosis	2.27E-06	ALDH1A3,CAPN6,CCL2,DUSP1,EGR1,FBN1,FOS,FSTL3,IL8,ITGB1,JAK1,JUN,mir-30,NR4A1,TGFBI,TIMP2,TUBA1A
Cell Morphology	cell spreading of dermal cells	2.27E-06	FBN1,ITGA3,ITGAV,ITGB1
Cellular Movement	cell movement of endothelial cells	2.29E-06	CCL2,CD36,CD9,EGFL7,FOXC1,IL8,ITGA3,ITGAV,ITGB1,MDK,NR4A1,PLXNA1,TIMP2
Cardiovascular System Development and Function	cell movement of endothelial cells	2.29E-06	CCL2,CD36,CD9,EGFL7,FOXC1,IL8,ITGA3,ITGAV,ITGB1,MDK,NR4A1,PLXNA1,TIMP2
Cell Morphology	cell spreading	2.33E-06	CD36,CD9,FBN1,HSPG2,IL8,ITGA3,ITGAV,ITGB1,PLAU,PTPN14,TGFBI,ZYX
Cancer	metastasis	2.52E-06	CCL2,CD36,CD9,CEBPD,EGFL7,FOS,FSTL3,IL8,ITGAV,ITGB1,KRT7,LAMB3,MET,MX1,NT5E,NUAK1,PLAU,QPCT,RAB31,TM4SF1,TUBA1A,TUBB3
Cancer	colorectal cancer	2.53E-06	ABCC4,ADAMTSL4,ALDH1A3,BST2,CADM1,CALD1,CAMK1D,CCL2,CD36,CD9,CEBPD,CHD5,DTX3L,DUSP1,EGFL7,EPHB2,FOS,FSCN1,FSTL1,FSTL3,GUCY1A3,HEG1,IDH2,IGSF3,IL8,IQGAP1,ITGAV,ITGB1,JAK1,JUN,KRT7,LOXL2,LRP2,LRRK1,MAP4K4,MET,MYH9,NUAK1,OAS1,ODC1,PELI1,PLAU,PLEK2,PLS3,PRKAA2,PTPN21,PXDN,QPCT,RAB31,RARRES3,SALL4,SAMD9,SCD5,SEMA7A,SGK223,SLC1A3,SPANXC (includes others),SVIL,TBX3,TCOF1,TIMP2,TM4SF1,TMTC3,TRIP13,TUBB3,…
Gastrointestinal Disease	colorectal cancer	2.53E-06	ABCC4,ADAMTSL4,ALDH1A3,BST2,CADM1,CALD1,CAMK1D,CCL2,CD36,CD9,CEBPD,CHD5,DTX3L,DUSP1,EGFL7,EPHB2,FOS,FSCN1,FSTL1,FSTL3,GUCY1A3,HEG1,IDH2,IGSF3,IL8,IQGAP1,ITGAV,ITGB1,JAK1,JUN,KRT7,LOXL2,LRP2,LRRK1,MAP4K4,MET,MYH9,NUAK1,OAS1,ODC1,PELI1,PLAU,PLEK2,PLS3,PRKAA2,PTPN21,PXDN,QPCT,RAB31,RARRES3,SALL4,SAMD9,SCD5,SEMA7A,SGK223,SLC1A3,SPANXC (includes others),SVIL,TBX3,TCOF1,TIMP2,TM4SF1,TMTC3,TRIP13,TUBB3,…
Organismal Development	abnormal morphology of body cavity	2.54E-06	ABCC4,ARHGDIB,BST2,CD36,CD9,DUSP1,EGR1,FBLN1,FBN1,FOS,FSTL1,FSTL3,GRHL3,HBEGF,HEG1,HSPG2,IER3,IQGAP1,ITGA3,ITGAV,JAK1,JUN,LIF,LRP2,LTBP1,MET,NFIX,SOX4,TBX3,TGFBI,ZFP36L1
Cancer	benign neoplasia	2.72E-06	ARL4D,CAPN6,DUSP1,EGR1,FBLN1,FBN1,FOS,GAL,IFIT3,IQGAP1,JUN,LAMB3,LTBP1,MET,NR4A1,NUAK2,ODC1,PLAU,SDHA,SOX4,TUBA1A,TUBB3,XAF1,ZYX
Cell-To-Cell Signaling and Interaction	adhesion of neuroglia	3.15E-06	CADM1,ITGA3,ITGAV
Tissue Development	adhesion of neuroglia	3.15E-06	CADM1,ITGA3,ITGAV
Infectious Disease	replication of virus	3.30E-06	BST2,CACNG4,CCL2,DUSP1,EPHB2,FSCN1,IL8,ITGA3,JAK1,JUN,MAP4K4,MX1,OAS1,OASL,PLAU,RARRES3,TAP1,TRIM38,WNT9A
Cancer	lung tumor	3.74E-06	ALPP,CADM1,CCL2,EGFL7,HEG1,HIST1H3A (includes others),HIST2H2BE (includes others),ITGA3,ITGAV,ITGB1,JUN,LAMB3,LRP2,MAP4K4,MDK,MET,MYH9,ODC1,PHLDA1,PLXNA1,PSMB9,PTPN14,TAP1,TGFBI,TPI1,TUBA1A,TUBB3,ZYX
Respiratory Disease	lung tumor	3.74E-06	ALPP,CADM1,CCL2,EGFL7,HEG1,HIST1H3A (includes others),HIST2H2BE (includes others),ITGA3,ITGAV,ITGB1,JUN,LAMB3,LRP2,MAP4K4,MDK,MET,MYH9,ODC1,PHLDA1,PLXNA1,PSMB9,PTPN14,TAP1,TGFBI,TPI1,TUBA1A,TUBB3,ZYX
Organismal Development	abnormal morphology of abdomen	4.35E-06	ABCC4,BST2,CD36,CRIM1,DUSP1,EGR1,FBLN1,FOS,FSTL1,FSTL3,GRHL3,HSPG2,IQGAP1,ITGA3,JUN,LAMC2,LIF,LRP2,MET,NFIX,PLAU,SALL4,SOX4,TBX3,TCOF1,TGFBI
Cellular Movement	migration of endothelial cells	5.36E-06	CCL2,CD9,EGFL7,FOXC1,IL8,ITGA3,ITGAV,ITGB1,MDK,NR4A1,PLXNA1,TIMP2
Cardiovascular System Development and Function	migration of endothelial cells	5.36E-06	CCL2,CD9,EGFL7,FOXC1,IL8,ITGA3,ITGAV,ITGB1,MDK,NR4A1,PLXNA1,TIMP2
Tissue Development	development of cardiovascular tissue	6.18E-06	CD36,CD9,FOXC1,HEG1,HSPG2,IL8,ITGB1,JUN,MDK,MET,NR4A1,ODC1,TIMP2,TNNI1
Cardiovascular System Development and Function	development of cardiovascular tissue	6.18E-06	CD36,CD9,FOXC1,HEG1,HSPG2,IL8,ITGB1,JUN,MDK,MET,NR4A1,ODC1,TIMP2,TNNI1
Cancer	HER2-negative breast cancer	6.33E-06	EGR1,FOS,IL8,JUN,LIF,MET,TGFBI,TIMP2,TUBA1A,TUBB3
Organismal Injury and Abnormalities	HER2-negative breast cancer	6.33E-06	EGR1,FOS,IL8,JUN,LIF,MET,TGFBI,TIMP2,TUBA1A,TUBB3
Reproductive System Disease	HER2-negative breast cancer	6.33E-06	EGR1,FOS,IL8,JUN,LIF,MET,TGFBI,TIMP2,TUBA1A,TUBB3
Cellular Growth and Proliferation	proliferation of breast cancer cell lines	6.72E-06	CCL2,CEBPD,FOS,FOXC1,FSTL3,HBEGF,IER3,ITGB1,JUN,MET,MRAS,ODC1,PLAU,RARRES3,SNCG,TIMP2
Cellular Development	proliferation of breast cancer cell lines	6.72E-06	CCL2,CEBPD,FOS,FOXC1,FSTL3,HBEGF,IER3,ITGB1,JUN,MET,MRAS,ODC1,PLAU,RARRES3,SNCG,TIMP2
Cell Death and Survival	cell death of tumor cell lines	8.82E-06	ABCC4,CADM1,CCL2,CEBPD,DUSP1,EGR1,EMG1,EPHB2,FBLN1,FOS,GAL,HBEGF,HSPB11,IER3,IL8,ITGAV,ITGB1,JAK1,JUN,LIF,LTBP1,MDK,MET,NFIX,NR4A1,NT5E,NUAK1,ODC1,PLAU,PRKAA2,SOX4,SVIL,TUBA1A,TUBB3,TXNRD1,XAF1
Developmental Disorder	Hypoplasia	8.99E-06	ABCC4,ALDH1A3,ARHGDIB,CRIM1,FBLN1,FOXC1,HBEGF,ITGA3,ITGAV,JUN,LIF,MET,SALL4,SOX4,TBX3,TCOF1,WNT9A,ZFP36L1
Cellular Development	differentiation of cells	1.02E-05	CADM1,CCL2,CD36,CD74,CD9,CEBPD,EGR1,FBLIM1,FOS,FOXC1,FSCN1,FSTL3,FZD2,GRHL3,HBEGF,HSPG2,HUNK,IDH2,IL8,ITGB1,JAK1,JUN,LAMB3,LIF,LOXL2,LTBP1,MDK,MET,mir-30,MRAS,NR4A1,ODC1,PLAU,SLC1A3,SOX4,SPANXC (includes others),TBX3,TIMP2,UBD,WNT9A
Cardiovascular System Development and Function	angiogenesis	1.21E-05	CCL2,CD9,EDIL3,EPHB2,FBLN1,FOXC1,HEG1,HSPG2,IL8,ITGAV,JUN,LTBP1,MDK,MET,MYH9,NR4A1,PLAU,SOX4,TIMP2,TM4SF1,ZFP36L1
Infectious Disease	infection of respiratory tract	1.28E-05	CCL2,CD9,CEBPD,EGR1,HIST2H2BE (includes others),IER3,RAB31,TIMP2,ZYX
Respiratory Disease	infection of respiratory tract	1.28E-05	CCL2,CD9,CEBPD,EGR1,HIST2H2BE (includes others),IER3,RAB31,TIMP2,ZYX
Tissue Development	endothelial cell development	1.47E-05	CD36,CD9,HEG1,HSPG2,IL8,ITGB1,JUN,MDK,MET,NR4A1,ODC1,TIMP2
Cardiovascular System Development and Function	endothelial cell development	1.47E-05	CD36,CD9,HEG1,HSPG2,IL8,ITGB1,JUN,MDK,MET,NR4A1,ODC1,TIMP2
Organismal Development	endothelial cell development	1.47E-05	CD36,CD9,HEG1,HSPG2,IL8,ITGB1,JUN,MDK,MET,NR4A1,ODC1,TIMP2
Cellular Development	endothelial cell development	1.47E-05	CD36,CD9,HEG1,HSPG2,IL8,ITGB1,JUN,MDK,MET,NR4A1,ODC1,TIMP2
Digestive System Development and Function	abnormal morphology of digestive system	1.49E-05	ABCC4,CD36,DUSP1,EPHB2,FOS,FSTL3,GRHL3,HSPG2,IQGAP1,ITGA3,JUN,LAMC2,LIF,MET,NFIX,NUAK2,PLAU,SALL4,TBX3
Cell Morphology	cell spreading of muscle cells	1.55E-05	FBN1,ITGB1,PLAU
Cellular Movement	invasion of lymphoma cell lines	1.55E-05	CCL2,ITGB1,NUAK1
Cellular Movement	translocation of cells	1.57E-05	CADM1,CALD1,ITGAV,ITGB1
Infectious Disease	replication of RNA virus	1.60E-05	BST2,CACNG4,EPHB2,FSCN1,IL8,ITGA3,JAK1,JUN,MAP4K4,MX1,OAS1,OASL,PLAU,RARRES3,TAP1,TRIM38,WNT9A
Cell Death and Survival	cell survival	1.60E-05	CADM1,CCL2,CD74,CD9,CEBPD,DCDC2,DUSP1,EGR1,FOS,FZD2,GUCY1A3,HBEGF,IL8,ITGAV,ITGB1,JAK1,JUN,LIF,MDK,MET,MX1,NR4A1,NUAK1,ODC1,PLAU,PRKAA2,SLC1A3,SOX4,SVIL,TIMP2,TUBB3
Cellular Movement	transmigration of mononuclear leukocytes	1.61E-05	CCL2,IL8,ITGAV,ITGB1,MYH9,TIMP2
Hematological System Development and Function	transmigration of mononuclear leukocytes	1.61E-05	CCL2,IL8,ITGAV,ITGB1,MYH9,TIMP2
Immune Cell Trafficking	transmigration of mononuclear leukocytes	1.61E-05	CCL2,IL8,ITGAV,ITGB1,MYH9,TIMP2
Developmental Disorder	congenital anomaly of eye	1.62E-05	ADAMTSL4,ALDH1A3,CRIM1,FBN1,FOXC1,LRP2,SOX4,TCOF1,TGFBI,ZNF469
Ophthalmic Disease	congenital anomaly of eye	1.62E-05	ADAMTSL4,ALDH1A3,CRIM1,FBN1,FOXC1,LRP2,SOX4,TCOF1,TGFBI,ZNF469
Infectious Disease	severe acute respiratory syndrome	1.66E-05	CD9,CEBPD,EGR1,HIST2H2BE (includes others),IER3,RAB31,TIMP2,ZYX
Respiratory Disease	severe acute respiratory syndrome	1.66E-05	CD9,CEBPD,EGR1,HIST2H2BE (includes others),IER3,RAB31,TIMP2,ZYX
Cancer	metastatic colorectal cancer	1.69E-05	CCL2,CD36,CD9,CEBPD,FSTL3,MET,NUAK1,QPCT,RAB31,TM4SF1
Gastrointestinal Disease	metastatic colorectal cancer	1.69E-05	CCL2,CD36,CD9,CEBPD,FSTL3,MET,NUAK1,QPCT,RAB31,TM4SF1
Organismal Development	abnormal morphology of thoracic cavity	1.70E-05	ARHGDIB,CD36,CD9,DUSP1,FBLN1,FBN1,FSTL1,HBEGF,HEG1,HSPG2,IER3,ITGA3,ITGAV,JAK1,JUN,LIF,LRP2,LTBP1,SOX4,ZFP36L1
Immunological Disease	systemic autoimmune syndrome	1.86E-05	ARHGDIB,CALD1,CCL2,CD36,CD74,DDX60,DUSP1,FOS,FXYD5,HIST1H3A (includes others),HIST2H2BE (includes others),IFIT2,IFIT3,IL8,MAP4K4,MDK,MX1,MYH9,NR4A1,NT5E,OAS1,PADI2,PLBD1,PSMB9,TAP1,TGFBI,TSPO,WNT9A,XAF1
Cell-To-Cell Signaling and Interaction	binding of fibroblasts	2.00E-05	ITGAV,ITGB1,MRC2,MYH9
Connective Tissue Development and Function	binding of fibroblasts	2.00E-05	ITGAV,ITGB1,MRC2,MYH9
Tissue Development	abnormal morphology of lung	2.10E-05	CD9,DUSP1,FBLN1,FBN1,FSTL1,HBEGF,ITGA3,LIF,LRP2,SOX4
Respiratory System Development and Function	abnormal morphology of lung	2.10E-05	CD9,DUSP1,FBLN1,FBN1,FSTL1,HBEGF,ITGA3,LIF,LRP2,SOX4
Organismal Development	abnormal morphology of lung	2.10E-05	CD9,DUSP1,FBLN1,FBN1,FSTL1,HBEGF,ITGA3,LIF,LRP2,SOX4
Embryonic Development	abnormal morphology of lung	2.10E-05	CD9,DUSP1,FBLN1,FBN1,FSTL1,HBEGF,ITGA3,LIF,LRP2,SOX4
Organ Development	abnormal morphology of lung	2.10E-05	CD9,DUSP1,FBLN1,FBN1,FSTL1,HBEGF,ITGA3,LIF,LRP2,SOX4
Organ Morphology	abnormal morphology of lung	2.10E-05	CD9,DUSP1,FBLN1,FBN1,FSTL1,HBEGF,ITGA3,LIF,LRP2,SOX4
Cell Death and Survival	necrosis	2.10E-05	ABCC4,CADM1,CCL2,CD36,CD74,CD9,CEBPD,DUSP1,EGR1,EMG1,EPHB2,FBLN1,FOS,FSTL1,FZD2,GAL,HBEGF,HSPB11,IER3,IL8,ITGA3,ITGAV,ITGB1,JAK1,JUN,LIF,LTBP1,MDK,MET,MX1,NFIX,NR4A1,NT5E,NUAK1,ODC1,PHLDA1,PLAU,PRKAA2,SDHA,SEMA7A,SLC1A3,SOX4,SVIL,TERF2,TUBA1A,TUBB3,TXNRD1,UBD,XAF1,ZYX
Organismal Injury and Abnormalities	malformation of brain	2.44E-05	EMG1,FOXC1,GRHL3,HSPG2,ITGAV,LRP2,NFIX,NUAK2,SALL4,TCOF1,TUBA1A,TUBB3
Developmental Disorder	malformation of brain	2.44E-05	EMG1,FOXC1,GRHL3,HSPG2,ITGAV,LRP2,NFIX,NUAK2,SALL4,TCOF1,TUBA1A,TUBB3
Neurological Disease	malformation of brain	2.44E-05	EMG1,FOXC1,GRHL3,HSPG2,ITGAV,LRP2,NFIX,NUAK2,SALL4,TCOF1,TUBA1A,TUBB3
Cell Morphology	morphology of cells	2.55E-05	BST2,CADM1,CALD1,CCL2,CD36,CD9,CEBPD,DUSP1,EGR1,EPHB2,FBLIM1,FBLN1,FOS,FSTL1,FSTL3,GRHL3,HBEGF,HSPG2,IER3,IL8,IQGAP1,ITGA3,ITGB1,JUN,LIF,LRP2,LTBP1,MDK,MET,NR4A1,ODC1,PHLDA1,PLS3,PRKAA2,PSMB9,PTPN14,SALL4,SLC1A3,SMYD2,SOX4,TAP1,TGFBI,ZYX
Cellular Movement	transmigration of leukocytes	2.59E-05	ALPP,CCL2,IL8,ITGAV,ITGB1,MYH9,TIMP2
Hematological System Development and Function	transmigration of leukocytes	2.59E-05	ALPP,CCL2,IL8,ITGAV,ITGB1,MYH9,TIMP2
Immune Cell Trafficking	transmigration of leukocytes	2.59E-05	ALPP,CCL2,IL8,ITGAV,ITGB1,MYH9,TIMP2
Cancer	uterine leiomyoma	2.69E-05	ARL4D,CAPN6,FBN1,FOS,IFIT3,IQGAP1,JUN,LTBP1,NR4A1,SOX4,XAF1,ZYX
Cancer	size of liver tumor	2.70E-05	IQGAP1,JUN,MET
Gastrointestinal Disease	size of liver tumor	2.70E-05	IQGAP1,JUN,MET
Hepatic System Disease	size of liver tumor	2.70E-05	IQGAP1,JUN,MET
Tumor Morphology	size of liver tumor	2.70E-05	IQGAP1,JUN,MET
Tissue Morphology	quantity of cells	3.08E-05	ARHGDIB,BST2,CADM1,CCL2,CD36,CD74,CD9,DUSP1,EGR1,FBLIM1,FOS,FSTL1,FSTL3,GAL,GUCY1A3,HBEGF,HSPG2,IL8,ITGB1,JAK1,JUN,LIF,MDK,MET,MFAP2,MYH9,NR4A1,NT5E,PLAU,PSMB9,SLC1A3,SNCG,SOX4,TAP1,TCOF1,TGFBI,TIMP2,TUBB3,TXNRD1
Cellular Movement	cell movement of fibroblasts	3.13E-05	HBEGF,ITGB1,JUN,MRAS,MRC2,PLAU,TIMP2,ZYX
Connective Tissue Development and Function	cell movement of fibroblasts	3.13E-05	HBEGF,ITGB1,JUN,MRAS,MRC2,PLAU,TIMP2,ZYX
Cell-To-Cell Signaling and Interaction	adhesion of kidney cell lines	3.33E-05	HBEGF,ITGA3,ITGAV,ITGB1,PLAU
Tissue Development	adhesion of kidney cell lines	3.33E-05	HBEGF,ITGA3,ITGAV,ITGB1,PLAU
Renal and Urological System Development and Function	adhesion of kidney cell lines	3.33E-05	HBEGF,ITGA3,ITGAV,ITGB1,PLAU
Cellular Movement	migration of squamous cell carcinoma cell lines	3.33E-05	IFIT2,ITGAV,JUN,MET,ZYX
Cellular Movement	chemotaxis of tumor cell lines	3.49E-05	CCL2,FBN1,IL8,ITGAV,ITGB1,JUN,LIF,PLAU
Cellular Movement	chemotaxis of mast cells	3.83E-05	CCL2,CD9,IL8,PLAU
Hematological System Development and Function	chemotaxis of mast cells	3.83E-05	CCL2,CD9,IL8,PLAU
Immune Cell Trafficking	chemotaxis of mast cells	3.83E-05	CCL2,CD9,IL8,PLAU
Hypersensitivity Response	chemotaxis of mast cells	3.83E-05	CCL2,CD9,IL8,PLAU
Inflammatory Response	chemotaxis of mast cells	3.83E-05	CCL2,CD9,IL8,PLAU
Cell Death and Survival	cell viability	3.94E-05	CADM1,CCL2,CD74,CD9,CEBPD,DCDC2,DUSP1,EGR1,FOS,FZD2,GUCY1A3,HBEGF,IL8,ITGAV,ITGB1,JAK1,JUN,LIF,MDK,MET,MX1,NR4A1,NUAK1,PLAU,PRKAA2,SLC1A3,SVIL,TIMP2,TUBB3
Cancer	lung cancer	4.03E-05	ALPP,CADM1,CCL2,EGFL7,HEG1,HIST1H3A (includes others),HIST2H2BE (includes others),ITGA3,ITGAV,ITGB1,JUN,LAMB3,LRP2,MAP4K4,MDK,MET,MYH9,ODC1,PHLDA1,PLXNA1,PTPN14,TGFBI,TPI1,TUBA1A,TUBB3
Respiratory Disease	lung cancer	4.03E-05	ALPP,CADM1,CCL2,EGFL7,HEG1,HIST1H3A (includes others),HIST2H2BE (includes others),ITGA3,ITGAV,ITGB1,JUN,LAMB3,LRP2,MAP4K4,MDK,MET,MYH9,ODC1,PHLDA1,PLXNA1,PTPN14,TGFBI,TPI1,TUBA1A,TUBB3
Cancer	genital tumor	4.25E-05	ABCC4,ALPP,ANXA8L2 (includes others),ARHGDIB,CCL2,CD74,CGN,CPNE3,DUSP1,EGFL7,EPHB2,FOS,IER3,IL8,JAK1,JUN,KRT7,LRP2,MET,NT5E,ODC1,PLAU,SGK223,TFPI2,TUBA1A,TUBB3,XAF1
Organismal Injury and Abnormalities	genital tumor	4.25E-05	ABCC4,ALPP,ANXA8L2 (includes others),ARHGDIB,CCL2,CD74,CGN,CPNE3,DUSP1,EGFL7,EPHB2,FOS,IER3,IL8,JAK1,JUN,KRT7,LRP2,MET,NT5E,ODC1,PLAU,SGK223,TFPI2,TUBA1A,TUBB3,XAF1
Reproductive System Disease	genital tumor	4.25E-05	ABCC4,ALPP,ANXA8L2 (includes others),ARHGDIB,CCL2,CD74,CGN,CPNE3,DUSP1,EGFL7,EPHB2,FOS,IER3,IL8,JAK1,JUN,KRT7,LRP2,MET,NT5E,ODC1,PLAU,SGK223,TFPI2,TUBA1A,TUBB3,XAF1
Cancer	uterine serous papillary cancer	4.37E-05	EPHB2,FBLN1,GAL,GUCY1A3,IL8,ITGA3,KRT7,LAMB3,LAMC2,PLLP,TRIP13
Organismal Injury and Abnormalities	uterine serous papillary cancer	4.37E-05	EPHB2,FBLN1,GAL,GUCY1A3,IL8,ITGA3,KRT7,LAMB3,LAMC2,PLLP,TRIP13
Reproductive System Disease	uterine serous papillary cancer	4.37E-05	EPHB2,FBLN1,GAL,GUCY1A3,IL8,ITGA3,KRT7,LAMB3,LAMC2,PLLP,TRIP13
Gastrointestinal Disease	insulin-dependent diabetes mellitus	4.45E-05	CCL2,CD74,DDX60,FXYD5,HIST1H3A (includes others),HIST2H2BE (includes others),IFIT2,IFIT3,IL8,NT5E,OAS1,PLBD1,PSMB9,TAP1,TGFBI,XAF1
Immunological Disease	insulin-dependent diabetes mellitus	4.45E-05	CCL2,CD74,DDX60,FXYD5,HIST1H3A (includes others),HIST2H2BE (includes others),IFIT2,IFIT3,IL8,NT5E,OAS1,PLBD1,PSMB9,TAP1,TGFBI,XAF1
Endocrine System Disorders	insulin-dependent diabetes mellitus	4.45E-05	CCL2,CD74,DDX60,FXYD5,HIST1H3A (includes others),HIST2H2BE (includes others),IFIT2,IFIT3,IL8,NT5E,OAS1,PLBD1,PSMB9,TAP1,TGFBI,XAF1
Metabolic Disease	insulin-dependent diabetes mellitus	4.45E-05	CCL2,CD74,DDX60,FXYD5,HIST1H3A (includes others),HIST2H2BE (includes others),IFIT2,IFIT3,IL8,NT5E,OAS1,PLBD1,PSMB9,TAP1,TGFBI,XAF1
Cancer	bile duct cancer	4.77E-05	ALPP,IDH2,MET,PLAU,TM4SF1,UGT1A6
Gastrointestinal Disease	bile duct cancer	4.77E-05	ALPP,IDH2,MET,PLAU,TM4SF1,UGT1A6
Hepatic System Disease	bile duct cancer	4.77E-05	ALPP,IDH2,MET,PLAU,TM4SF1,UGT1A6
Digestive System Development and Function	development of digestive system	5.12E-05	CSRNP1,EPHB2,FOXC1,ITGAV,ITGB1,JUN,MET,mir-30,PITX1,PLAU,SALL4,SOX4,TBX3
Tissue Development	development of muscle	5.12E-05	DUSP1,FOXC1,HBEGF,HSPG2,ITGB1,JUN,LIF,MET,MRAS,MYH9,PLAU,SVIL,TNNI1
Organismal Development	development of muscle	5.12E-05	DUSP1,FOXC1,HBEGF,HSPG2,ITGB1,JUN,LIF,MET,MRAS,MYH9,PLAU,SVIL,TNNI1
Embryonic Development	development of muscle	5.12E-05	DUSP1,FOXC1,HBEGF,HSPG2,ITGB1,JUN,LIF,MET,MRAS,MYH9,PLAU,SVIL,TNNI1
Organ Development	development of muscle	5.12E-05	DUSP1,FOXC1,HBEGF,HSPG2,ITGB1,JUN,LIF,MET,MRAS,MYH9,PLAU,SVIL,TNNI1
Skeletal and Muscular System Development and Function	development of muscle	5.12E-05	DUSP1,FOXC1,HBEGF,HSPG2,ITGB1,JUN,LIF,MET,MRAS,MYH9,PLAU,SVIL,TNNI1
Cellular Assembly and Organization	organization of cytoskeleton	5.43E-05	ARHGDIB,BST2,CAMK1D,CAPN6,CCL2,CD9,EGR1,EPHB2,FOS,FSCN1,GAL,IL8,IQGAP1,ITGA3,ITGB1,LRP2,MRAS,MYH9,NFIX,NUAK2,PACSIN1,PLAU,PLEK2,PLS3,SEMA7A,TM4SF1
Cellular Function and Maintenance	organization of cytoskeleton	5.43E-05	ARHGDIB,BST2,CAMK1D,CAPN6,CCL2,CD9,EGR1,EPHB2,FOS,FSCN1,GAL,IL8,IQGAP1,ITGA3,ITGB1,LRP2,MRAS,MYH9,NFIX,NUAK2,PACSIN1,PLAU,PLEK2,PLS3,SEMA7A,TM4SF1
Tissue Development	growth of neurites	5.52E-05	EPHB2,GAL,IQGAP1,ITGA3,ITGB1,LIF,MET,MYH9,PLXNA1,SCD5,SEMA7A
Cellular Assembly and Organization	growth of neurites	5.52E-05	EPHB2,GAL,IQGAP1,ITGA3,ITGB1,LIF,MET,MYH9,PLXNA1,SCD5,SEMA7A
Nervous System Development and Function	growth of neurites	5.52E-05	EPHB2,GAL,IQGAP1,ITGA3,ITGB1,LIF,MET,MYH9,PLXNA1,SCD5,SEMA7A
Cardiovascular Disease	hypertrophy of heart cells	5.59E-05	DUSP1,GAL,HBEGF,JUN,LIF,PLAU
Developmental Disorder	hypertrophy of heart cells	5.59E-05	DUSP1,GAL,HBEGF,JUN,LIF,PLAU
Cellular Growth and Proliferation	formation of cells	5.65E-05	CCL2,CD36,CD9,FOS,IL8,ITGB1,JUN,LIF,MFAP2,MYH9,PLAU,PLS3
Cardiovascular Disease	ventricular septal defect	5.66E-05	FBLN1,HEG1,JUN,LTBP1,MYH9,SALL4,SOX4
Developmental Disorder	ventricular septal defect	5.66E-05	FBLN1,HEG1,JUN,LTBP1,MYH9,SALL4,SOX4
Tissue Development	lung development	5.82E-05	CD9,DUSP1,FBLN1,FBN1,FSTL1,HBEGF,HEG1,ITGA3,ITGB1,LIF,LRP2,SOX4
Respiratory System Development and Function	lung development	5.82E-05	CD9,DUSP1,FBLN1,FBN1,FSTL1,HBEGF,HEG1,ITGA3,ITGB1,LIF,LRP2,SOX4
Organismal Development	lung development	5.82E-05	CD9,DUSP1,FBLN1,FBN1,FSTL1,HBEGF,HEG1,ITGA3,ITGB1,LIF,LRP2,SOX4
Embryonic Development	lung development	5.82E-05	CD9,DUSP1,FBLN1,FBN1,FSTL1,HBEGF,HEG1,ITGA3,ITGB1,LIF,LRP2,SOX4
Organ Development	lung development	5.82E-05	CD9,DUSP1,FBLN1,FBN1,FSTL1,HBEGF,HEG1,ITGA3,ITGB1,LIF,LRP2,SOX4
Cellular Growth and Proliferation	proliferation of muscle cells	6.51E-05	CCL2,DUSP1,FOS,HBEGF,IL8,ITGB1,LIF,MET,NR4A1,PLAU
Tissue Development	proliferation of muscle cells	6.51E-05	CCL2,DUSP1,FOS,HBEGF,IL8,ITGB1,LIF,MET,NR4A1,PLAU
Skeletal and Muscular System Development and Function	proliferation of muscle cells	6.51E-05	CCL2,DUSP1,FOS,HBEGF,IL8,ITGB1,LIF,MET,NR4A1,PLAU
Cellular Development	proliferation of muscle cells	6.51E-05	CCL2,DUSP1,FOS,HBEGF,IL8,ITGB1,LIF,MET,NR4A1,PLAU
Tissue Development	outgrowth of neurites	6.75E-05	EPHB2,GAL,IQGAP1,ITGA3,ITGB1,MET,MYH9,PLXNA1,SCD5,SEMA7A
Cell Morphology	outgrowth of neurites	6.75E-05	EPHB2,GAL,IQGAP1,ITGA3,ITGB1,MET,MYH9,PLXNA1,SCD5,SEMA7A
Cellular Assembly and Organization	outgrowth of neurites	6.75E-05	EPHB2,GAL,IQGAP1,ITGA3,ITGB1,MET,MYH9,PLXNA1,SCD5,SEMA7A
Nervous System Development and Function	outgrowth of neurites	6.75E-05	EPHB2,GAL,IQGAP1,ITGA3,ITGB1,MET,MYH9,PLXNA1,SCD5,SEMA7A
Cellular Movement	cell movement of prostate cancer cell lines	7.18E-05	DCDC2,FSCN1,IL8,ITGB1,LAMB3,MAP4K4,MX1
Cancer	liver cancer	7.57E-05	ALPP,FOS,HIST1H3A (includes others),IDH2,IL8,IQGAP1,JAK1,JUN,MET,PLAU,PRKAA2,PSMB9,SOX4,TM4SF1,TPI1,TXNRD1,UGT1A6
Gastrointestinal Disease	liver cancer	7.57E-05	ALPP,FOS,HIST1H3A (includes others),IDH2,IL8,IQGAP1,JAK1,JUN,MET,PLAU,PRKAA2,PSMB9,SOX4,TM4SF1,TPI1,TXNRD1,UGT1A6
Hepatic System Disease	liver cancer	7.57E-05	ALPP,FOS,HIST1H3A (includes others),IDH2,IL8,IQGAP1,JAK1,JUN,MET,PLAU,PRKAA2,PSMB9,SOX4,TM4SF1,TPI1,TXNRD1,UGT1A6
Cancer	oral cancer	7.77E-05	DUSP1,EDIL3,IFIT2,IL8,LAMC2,MET,PITX1,TM4SF1,TUBA1A,TUBB3
Gastrointestinal Disease	oral cancer	7.77E-05	DUSP1,EDIL3,IFIT2,IL8,LAMC2,MET,PITX1,TM4SF1,TUBA1A,TUBB3
Cell-To-Cell Signaling and Interaction	adhesion of embryonic cells	8.16E-05	CD9,ITGA3,ITGAV,ITGB1,PLAU
Tissue Development	adhesion of embryonic cells	8.16E-05	CD9,ITGA3,ITGAV,ITGB1,PLAU
Embryonic Development	adhesion of embryonic cells	8.16E-05	CD9,ITGA3,ITGAV,ITGB1,PLAU
Organismal Survival	survival of organism	8.44E-05	ABCC4,ARHGDIB,CCL2,CD74,DUSP1,FBN1,FOS,GRIK1,HSPG2,IQGAP1,ITGB1,LIF,MDK,MX1,NT5E,NUAK1,SEMA7A,SNCG,SOX4,TAP1
Cell-To-Cell Signaling and Interaction	adhesion of mesothelial cells	8.61E-05	HBEGF,ITGA3
Tissue Development	adhesion of mesothelial cells	8.61E-05	HBEGF,ITGA3
Cell-To-Cell Signaling and Interaction	adhesion of radial glial cells	8.61E-05	ITGA3,ITGAV
Tissue Development	adhesion of radial glial cells	8.61E-05	ITGA3,ITGAV
Nervous System Development and Function	adhesion of radial glial cells	8.61E-05	ITGA3,ITGAV
Developmental Disorder	isolated ectopia lentis	8.61E-05	ADAMTSL4,FBN1
Ophthalmic Disease	isolated ectopia lentis	8.61E-05	ADAMTSL4,FBN1
Cell Morphology	cell spreading of keratinocytes	9.05E-05	ITGA3,ITGAV,ITGB1
Hair and Skin Development and Function	cell spreading of keratinocytes	9.05E-05	ITGA3,ITGAV,ITGB1
Cancer	prostate cancer	9.17E-05	ABCC4,ARHGDIB,CD74,CGN,CPNE3,DUSP1,EGFL7,EPHB2,IER3,JAK1,KRT7,MET,NT5E,ODC1,SGK223,TFPI2,TUBA1A,TUBB3,XAF1
Organismal Injury and Abnormalities	prostate cancer	9.17E-05	ABCC4,ARHGDIB,CD74,CGN,CPNE3,DUSP1,EGFL7,EPHB2,IER3,JAK1,KRT7,MET,NT5E,ODC1,SGK223,TFPI2,TUBA1A,TUBB3,XAF1
Reproductive System Disease	prostate cancer	9.17E-05	ABCC4,ARHGDIB,CD74,CGN,CPNE3,DUSP1,EGFL7,EPHB2,IER3,JAK1,KRT7,MET,NT5E,ODC1,SGK223,TFPI2,TUBA1A,TUBB3,XAF1
Tissue Development	abnormal morphology of cranial suture	9.22E-05	HSPG2,NFIX,SOX4,WNT9A
Organismal Development	abnormal morphology of cranial suture	9.22E-05	HSPG2,NFIX,SOX4,WNT9A
Connective Tissue Development and Function	abnormal morphology of cranial suture	9.22E-05	HSPG2,NFIX,SOX4,WNT9A
Embryonic Development	abnormal morphology of cranial suture	9.22E-05	HSPG2,NFIX,SOX4,WNT9A
Organ Development	abnormal morphology of cranial suture	9.22E-05	HSPG2,NFIX,SOX4,WNT9A
Organ Morphology	abnormal morphology of cranial suture	9.22E-05	HSPG2,NFIX,SOX4,WNT9A
Skeletal and Muscular System Development and Function	abnormal morphology of cranial suture	9.22E-05	HSPG2,NFIX,SOX4,WNT9A
Cancer	hematological neoplasia	9.29E-05	CALD1,CCL2,CD36,CD74,EGR1,HIST1H3A (includes others),IDH2,IER3,IFIT2,IFIT3,IL8,IQGAP1,ITGA3,JAK1,JUN,LPHN2,LRP2,MAP4K4,mir-30,NPTXR,ODC1,PSMB9,PTPN14,PXDN,SAMD9,SOX4,TGFBI,TIMP2,TUBA1A,TUBB3,TXNRD1
Hematological Disease	hematological neoplasia	9.29E-05	CALD1,CCL2,CD36,CD74,EGR1,HIST1H3A (includes others),IDH2,IER3,IFIT2,IFIT3,IL8,IQGAP1,ITGA3,JAK1,JUN,LPHN2,LRP2,MAP4K4,mir-30,NPTXR,ODC1,PSMB9,PTPN14,PXDN,SAMD9,SOX4,TGFBI,TIMP2,TUBA1A,TUBB3,TXNRD1
Organismal Injury and Abnormalities	Fibrosis	9.33E-05	CCL2,CD36,CD74,EGR1,FSTL3,HBEGF,IDH2,ITGB1,JAK1,LIF,mir-30,NT5E,PLAU,SEMA7A,TM4SF1,UBD
Cellular Movement	migration of mononuclear leukocytes	9.43E-05	CCL2,IL8,ITGA3,ITGAV,ITGB1,JAK1,MYH9,NT5E,PELI1,PLAU,TERF2,TIMP2
Hematological System Development and Function	migration of mononuclear leukocytes	9.43E-05	CCL2,IL8,ITGA3,ITGAV,ITGB1,JAK1,MYH9,NT5E,PELI1,PLAU,TERF2,TIMP2
Immune Cell Trafficking	migration of mononuclear leukocytes	9.43E-05	CCL2,IL8,ITGA3,ITGAV,ITGB1,JAK1,MYH9,NT5E,PELI1,PLAU,TERF2,TIMP2
Organismal Development	abnormal morphology of head	9.52E-05	ALDH1A3,EGR1,EPHB2,FOS,FOXC1,GAL,GUCY1A3,HSPG2,ITGA3,JUN,LIF,LRP2,MDK,MET,NFIX,PLAU,SALL4,SEMA7A,SLC1A3,SOX4,TAP1,TCOF1,WNT9A
Cardiovascular Disease	hypertrophy of heart	9.56E-05	ABCC4,CD36,DUSP1,FSTL3,GUCY1A3,HBEGF,IER3,mir-30,NT5E,PLAU
Developmental Disorder	hypertrophy of heart	9.56E-05	ABCC4,CD36,DUSP1,FSTL3,GUCY1A3,HBEGF,IER3,mir-30,NT5E,PLAU
Organismal Survival	perinatal death	9.66E-05	ALDH1A3,CEBPD,FBLN1,FOS,FSTL1,GRHL3,HBEGF,HSPG2,ITGA3,ITGAV,JAK1,LIF,LRP2,LTBP1,MET,PITX1,SOX4,TCOF1,WNT9A
Cancer	lymphohematopoietic cancer	1.06E-04	CALD1,CCL2,CD36,CD74,EGR1,HIST1H3A (includes others),IDH2,IER3,IFIT2,IFIT3,IL8,IQGAP1,ITGA3,JAK1,JUN,LPHN2,LRP2,MAP4K4,mir-30,NPTXR,ODC1,PSMB9,PTPN14,PXDN,SAMD9,SOX4,TGFBI,TIMP2,TUBA1A,TUBB3,TXNRD1
Cancer	triple-negative breast cancer	1.08E-04	EGR1,FOS,IL8,JUN,LIF,MET,TGFBI,TIMP2
Organismal Injury and Abnormalities	triple-negative breast cancer	1.08E-04	EGR1,FOS,IL8,JUN,LIF,MET,TGFBI,TIMP2
Reproductive System Disease	triple-negative breast cancer	1.08E-04	EGR1,FOS,IL8,JUN,LIF,MET,TGFBI,TIMP2
Tissue Development	differentiation of osteoclasts	1.13E-04	CCL2,FBLIM1,FOS,FSTL3,IL8,JUN,LIF,MDK
Organismal Development	differentiation of osteoclasts	1.13E-04	CCL2,FBLIM1,FOS,FSTL3,IL8,JUN,LIF,MDK
Connective Tissue Development and Function	differentiation of osteoclasts	1.13E-04	CCL2,FBLIM1,FOS,FSTL3,IL8,JUN,LIF,MDK
Embryonic Development	differentiation of osteoclasts	1.13E-04	CCL2,FBLIM1,FOS,FSTL3,IL8,JUN,LIF,MDK
Organ Development	differentiation of osteoclasts	1.13E-04	CCL2,FBLIM1,FOS,FSTL3,IL8,JUN,LIF,MDK
Skeletal and Muscular System Development and Function	differentiation of osteoclasts	1.13E-04	CCL2,FBLIM1,FOS,FSTL3,IL8,JUN,LIF,MDK
Cellular Development	differentiation of osteoclasts	1.13E-04	CCL2,FBLIM1,FOS,FSTL3,IL8,JUN,LIF,MDK
Cancer	adenocarcinoma	1.22E-04	AASS,ABCC4,ADAMTSL4,ALDH1A3,ALPP,AMOTL2,ANXA8L2 (includes others),BST2,CADM1,CALD1,CAMK1D,CAPN6,CD74,CGN,CHD5,CPNE3,CRIM1,DTX3L,DUSP1,EGR1,EPHB2,FBN1,FOS,FSTL1,FXYD5,GRIK1,GUCY1A3,HBEGF,HEG1,HIST1H3A (includes others),HIST2H2BE (includes others),IDH2,IER3,IFIT3,IGSF3,IL8,IQGAP1,ITGA3,ITGAV,ITGB1,JAK1,KRT7,LAMB3,LOXL2,LPHN2,LRP2,LRRK1,LTBP1,MAP4K4,MET,MRC2,MX1,MYH9,NAV2,NFIX,NUAK1,OAS1,OAS2,ODC1,P…
Cell-To-Cell Signaling and Interaction	adhesion of leukemia cell lines	1.24E-04	CCL2,EGFL7,EGR1,ITGA3,ITGB1,PLAU
Tissue Development	adhesion of leukemia cell lines	1.24E-04	CCL2,EGFL7,EGR1,ITGA3,ITGB1,PLAU
Organismal Development	development of head	1.37E-04	ALDH1A3,CSRNP1,EGR1,EPHB2,FOS,FOXC1,GUCY1A3,HSPG2,ITGA3,ITGAV,ITGB1,LIF,LRP2,MDK,MET,PITX1,PLAU,SLC1A3,SOX4,TCOF1,TIMP2,WNT9A
Embryonic Development	development of head	1.37E-04	ALDH1A3,CSRNP1,EGR1,EPHB2,FOS,FOXC1,GUCY1A3,HSPG2,ITGA3,ITGAV,ITGB1,LIF,LRP2,MDK,MET,PITX1,PLAU,SLC1A3,SOX4,TCOF1,TIMP2,WNT9A
Tissue Development	abnormal morphology of pulmonary alveolus	1.46E-04	CD9,FBLN1,FBN1,FSTL1,HBEGF,LIF,LRP2
Respiratory System Development and Function	abnormal morphology of pulmonary alveolus	1.46E-04	CD9,FBLN1,FBN1,FSTL1,HBEGF,LIF,LRP2
Organismal Development	abnormal morphology of pulmonary alveolus	1.46E-04	CD9,FBLN1,FBN1,FSTL1,HBEGF,LIF,LRP2
Embryonic Development	abnormal morphology of pulmonary alveolus	1.46E-04	CD9,FBLN1,FBN1,FSTL1,HBEGF,LIF,LRP2
Organ Development	abnormal morphology of pulmonary alveolus	1.46E-04	CD9,FBLN1,FBN1,FSTL1,HBEGF,LIF,LRP2
Organ Morphology	abnormal morphology of pulmonary alveolus	1.46E-04	CD9,FBLN1,FBN1,FSTL1,HBEGF,LIF,LRP2
Cell Death and Survival	cell viability of tumor cell lines	1.57E-04	CADM1,CCL2,CEBPD,DCDC2,DUSP1,GUCY1A3,HBEGF,IL8,ITGB1,JAK1,JUN,LIF,MDK,MET,NUAK1,PLAU,PRKAA2,SVIL,TIMP2,TUBB3
Cellular Movement	homing of cells	1.58E-04	CAMK1D,CCL2,CD36,CD74,CD9,FBN1,HBEGF,IL8,ITGAV,ITGB1,JAK1,JUN,LIF,MDK,PLAU
Tissue Development	eye development	1.58E-04	ALDH1A3,EGR1,EPHB2,FOS,FOXC1,GUCY1A3,HSPG2,ITGA3,LIF,MET,SLC1A3,SOX4,TIMP2,WNT9A
Organismal Development	eye development	1.58E-04	ALDH1A3,EGR1,EPHB2,FOS,FOXC1,GUCY1A3,HSPG2,ITGA3,LIF,MET,SLC1A3,SOX4,TIMP2,WNT9A
Embryonic Development	eye development	1.58E-04	ALDH1A3,EGR1,EPHB2,FOS,FOXC1,GUCY1A3,HSPG2,ITGA3,LIF,MET,SLC1A3,SOX4,TIMP2,WNT9A
Organ Development	eye development	1.58E-04	ALDH1A3,EGR1,EPHB2,FOS,FOXC1,GUCY1A3,HSPG2,ITGA3,LIF,MET,SLC1A3,SOX4,TIMP2,WNT9A
Visual System Development and Function	eye development	1.58E-04	ALDH1A3,EGR1,EPHB2,FOS,FOXC1,GUCY1A3,HSPG2,ITGA3,LIF,MET,SLC1A3,SOX4,TIMP2,WNT9A
Organismal Development	abnormal morphology of rectum	1.64E-04	ITGA3,PLAU,SALL4
Organ Morphology	abnormal morphology of rectum	1.64E-04	ITGA3,PLAU,SALL4
Digestive System Development and Function	abnormal morphology of rectum	1.64E-04	ITGA3,PLAU,SALL4
Cellular Movement	invasion of epithelial cell lines	1.64E-04	FSCN1,IER3,ITGA3,PLAU
Cancer	pancreatic adenocarcinoma	1.71E-04	CD74,HBEGF,ITGA3,KRT7,PLAU
Gastrointestinal Disease	pancreatic adenocarcinoma	1.71E-04	CD74,HBEGF,ITGA3,KRT7,PLAU
Endocrine System Disorders	pancreatic adenocarcinoma	1.71E-04	CD74,HBEGF,ITGA3,KRT7,PLAU
Carbohydrate Metabolism	quantity of glycogen	1.72E-04	CD36,FSTL1,FSTL3,NUAK1,PLAU,PRKAA2
Molecular Transport	quantity of glycogen	1.72E-04	CD36,FSTL1,FSTL3,NUAK1,PLAU,PRKAA2
Organismal Injury and Abnormalities	Cytosis	1.78E-04	CCL2,DUSP1,IDH2,IL8,JAK1,LIF,mir-30,PRKAA2,QPCT,TUBA1A,TUBB3
Organ Morphology	abnormal morphology of ear	1.80E-04	EPHB2,HSPG2,LRP2,NFIX,PITX1,PLAU,SALL4,TCOF1
Auditory and Vestibular System Development and Function	abnormal morphology of ear	1.80E-04	EPHB2,HSPG2,LRP2,NFIX,PITX1,PLAU,SALL4,TCOF1
Cell Death and Survival	cell death of prostate cancer cell lines	1.89E-04	CCL2,EGR1,FOS,HBEGF,ITGB1,JUN,MET,NR4A1,PLAU
Organismal Injury and Abnormalities	Lesion Formation	1.96E-04	CCL2,CGN,CRIM1,EGR1,FBN1,FOS,FSTL3,HSPG2,IQGAP1,MDK,NR4A1,NT5E,PLAU
Organismal Injury and Abnormalities	Edema	2.05E-04	CRIM1,DUSP1,GAL,IL8,ITGAV,JUN,LIF,NT5E,PLAU,PTPN14,SOX4,TBX3
Cell-To-Cell Signaling and Interaction	adhesion of connective tissue cells	2.06E-04	IQGAP1,ITGAV,ITGB1,PLAU,TGFBI,TIMP2,ZYX
Tissue Development	adhesion of connective tissue cells	2.06E-04	IQGAP1,ITGAV,ITGB1,PLAU,TGFBI,TIMP2,ZYX
Cellular Movement	cell movement of endothelial cell lines	2.06E-04	CD36,CD9,IL8,ITGB1,MET,PLAU
Cardiovascular System Development and Function	cell movement of endothelial cell lines	2.06E-04	CD36,CD9,IL8,ITGB1,MET,PLAU
Cell Morphology	cell spreading of breast cancer cell lines	2.11E-04	CD9,ITGB1,PLAU
Organismal Injury and Abnormalities	bleeding of lung	2.12E-04	FBN1,HEG1,HSPG2,TIMP2
Respiratory Disease	bleeding of lung	2.12E-04	FBN1,HEG1,HSPG2,TIMP2
Developmental Disorder	hypoplasia of organ	2.16E-04	ALDH1A3,ARHGDIB,CRIM1,FBLN1,HBEGF,ITGA3,LIF,MET,SALL4,SOX4,TCOF1,WNT9A
Cellular Movement	migration of prostate cancer cell lines	2.19E-04	DCDC2,FSCN1,IL8,ITGB1,LAMB3,MAP4K4
Cellular Movement	cell movement of leukocytes	2.25E-04	ALPP,CAMK1D,CCL2,CD36,CD74,CD9,DUSP1,IL8,ITGA3,ITGAV,ITGB1,JAK1,MDK,MYH9,NT5E,PELI1,PLAU,TERF2,TIMP2
Hematological System Development and Function	cell movement of leukocytes	2.25E-04	ALPP,CAMK1D,CCL2,CD36,CD74,CD9,DUSP1,IL8,ITGA3,ITGAV,ITGB1,JAK1,MDK,MYH9,NT5E,PELI1,PLAU,TERF2,TIMP2
Immune Cell Trafficking	cell movement of leukocytes	2.25E-04	ALPP,CAMK1D,CCL2,CD36,CD74,CD9,DUSP1,IL8,ITGA3,ITGAV,ITGB1,JAK1,MDK,MYH9,NT5E,PELI1,PLAU,TERF2,TIMP2
Cellular Movement	movement of vascular endothelial cells	2.27E-04	CD9,FOXC1,IL8,ITGB1,MDK,NR4A1,TIMP2
Cardiovascular System Development and Function	movement of vascular endothelial cells	2.27E-04	CD9,FOXC1,IL8,ITGB1,MDK,NR4A1,TIMP2
Developmental Disorder	congenital anomaly of musculoskeletal system	2.30E-04	CCL2,CRIM1,EMG1,FBLN1,FBN1,GRHL3,HSPG2,ITGA3,ITGAV,ITGB1,LRP2,NFIX,NUAK2,PITX1,SALL4,SOX4,TCOF1,ZNF469
Skeletal and Muscular Disorders	congenital anomaly of musculoskeletal system	2.30E-04	CCL2,CRIM1,EMG1,FBLN1,FBN1,GRHL3,HSPG2,ITGA3,ITGAV,ITGB1,LRP2,NFIX,NUAK2,PITX1,SALL4,SOX4,TCOF1,ZNF469
Organismal Development	development of body axis	2.32E-04	ALDH1A3,CSRNP1,EGR1,EPHB2,FOS,FOXC1,GUCY1A3,HSPG2,ITGA3,ITGAV,ITGB1,LIF,LRP2,MDK,MET,PITX1,PLAU,SLC1A3,SOX4,TBX3,TCOF1,TIMP2,WNT9A
Embryonic Development	development of body axis	2.32E-04	ALDH1A3,CSRNP1,EGR1,EPHB2,FOS,FOXC1,GUCY1A3,HSPG2,ITGA3,ITGAV,ITGB1,LIF,LRP2,MDK,MET,PITX1,PLAU,SLC1A3,SOX4,TBX3,TCOF1,TIMP2,WNT9A
Tissue Development	abnormal morphology of long bones	2.38E-04	FOS,FSTL1,HSPG2,LIF,PLXNA1
Organismal Development	abnormal morphology of long bones	2.38E-04	FOS,FSTL1,HSPG2,LIF,PLXNA1
Connective Tissue Development and Function	abnormal morphology of long bones	2.38E-04	FOS,FSTL1,HSPG2,LIF,PLXNA1
Embryonic Development	abnormal morphology of long bones	2.38E-04	FOS,FSTL1,HSPG2,LIF,PLXNA1
Organ Development	abnormal morphology of long bones	2.38E-04	FOS,FSTL1,HSPG2,LIF,PLXNA1
Organ Morphology	abnormal morphology of long bones	2.38E-04	FOS,FSTL1,HSPG2,LIF,PLXNA1
Skeletal and Muscular System Development and Function	abnormal morphology of long bones	2.38E-04	FOS,FSTL1,HSPG2,LIF,PLXNA1
Cell-To-Cell Signaling and Interaction	adhesion of embryonic cell lines	2.40E-04	ITGA3,ITGAV,ITGB1,PLAU
Tissue Development	adhesion of embryonic cell lines	2.40E-04	ITGA3,ITGAV,ITGB1,PLAU
Embryonic Development	adhesion of embryonic cell lines	2.40E-04	ITGA3,ITGAV,ITGB1,PLAU
Cellular Growth and Proliferation	proliferation of synovial cells	2.40E-04	CCL2,ITGB1,LIF,PLAU
Tissue Development	proliferation of synovial cells	2.40E-04	CCL2,ITGB1,LIF,PLAU
Connective Tissue Development and Function	proliferation of synovial cells	2.40E-04	CCL2,ITGB1,LIF,PLAU
Cellular Movement	chemotaxis of cells	2.46E-04	CAMK1D,CCL2,CD36,CD74,CD9,FBN1,HBEGF,IL8,ITGAV,ITGB1,JUN,LIF,MDK,PLAU
Cellular Growth and Proliferation	proliferation of carcinoma cell lines	2.46E-04	EGR1,FSCN1,IDH2,ITGB1,JUN,LIF,MET,NR4A1,TFPI2,TSPO,TUBB3
Cellular Development	proliferation of carcinoma cell lines	2.46E-04	EGR1,FSCN1,IDH2,ITGB1,JUN,LIF,MET,NR4A1,TFPI2,TSPO,TUBB3
Lipid Metabolism	synthesis of lipid	2.47E-04	ABCC4,ALDH1A3,CADM1,CCL2,CD74,CD9,COTL1,FOS,IL8,ITGA3,ITGB1,LIF,NR4A1,PLAU,SCD5,SLC1A3,TSPO
Small Molecule Biochemistry	synthesis of lipid	2.47E-04	ABCC4,ALDH1A3,CADM1,CCL2,CD74,CD9,COTL1,FOS,IL8,ITGA3,ITGB1,LIF,NR4A1,PLAU,SCD5,SLC1A3,TSPO
Cellular Assembly and Organization	organization of actin cytoskeleton	2.56E-04	ARHGDIB,BST2,FSCN1,ITGB1,MRAS,MYH9,NUAK2,PLEK2,PLS3
Cellular Function and Maintenance	organization of actin cytoskeleton	2.56E-04	ARHGDIB,BST2,FSCN1,ITGB1,MRAS,MYH9,NUAK2,PLEK2,PLS3
Cancer	hepatocellular carcinoma	2.56E-04	ALPP,HIST1H3A (includes others),IL8,IQGAP1,JAK1,JUN,MET,PLAU,PRKAA2,PSMB9,SOX4,TPI1,TXNRD1
Gastrointestinal Disease	hepatocellular carcinoma	2.56E-04	ALPP,HIST1H3A (includes others),IL8,IQGAP1,JAK1,JUN,MET,PLAU,PRKAA2,PSMB9,SOX4,TPI1,TXNRD1
Hepatic System Disease	hepatocellular carcinoma	2.56E-04	ALPP,HIST1H3A (includes others),IL8,IQGAP1,JAK1,JUN,MET,PLAU,PRKAA2,PSMB9,SOX4,TPI1,TXNRD1
Cell-To-Cell Signaling and Interaction	adhesion of central nervous system cells	2.57E-04	CADM1,ITGA3
Tissue Development	adhesion of central nervous system cells	2.57E-04	CADM1,ITGA3
Gastrointestinal Disease	choanal atresia	2.57E-04	ALDH1A3,PTPN14
Respiratory Disease	choanal atresia	2.57E-04	ALDH1A3,PTPN14
Developmental Disorder	choanal atresia	2.57E-04	ALDH1A3,PTPN14
Cellular Development	differentiation of thyroid tumor cell lines	2.57E-04	LIF,MET
Organismal Injury and Abnormalities	epidermolysis bullosa letalis	2.57E-04	LAMB3,LAMC2
Dermatological Diseases and Conditions	epidermolysis bullosa letalis	2.57E-04	LAMB3,LAMC2
Developmental Disorder	epidermolysis bullosa letalis	2.57E-04	LAMB3,LAMC2
Connective Tissue Disorders	epidermolysis bullosa letalis	2.57E-04	LAMB3,LAMC2
Hereditary Disorder	epidermolysis bullosa letalis	2.57E-04	LAMB3,LAMC2
Skeletal and Muscular System Development and Function	formation of joint	2.57E-04	ITGB1,JUN
Cellular Movement	invasion of tumor-infiltrating lymphocytes	2.57E-04	CCL2,IL8
Immune Cell Trafficking	invasion of tumor-infiltrating lymphocytes	2.57E-04	CCL2,IL8
Tissue Development	lack of frontal bone	2.57E-04	HSPG2,TCOF1
Organismal Development	lack of frontal bone	2.57E-04	HSPG2,TCOF1
Connective Tissue Development and Function	lack of frontal bone	2.57E-04	HSPG2,TCOF1
Embryonic Development	lack of frontal bone	2.57E-04	HSPG2,TCOF1
Organ Development	lack of frontal bone	2.57E-04	HSPG2,TCOF1
Organ Morphology	lack of frontal bone	2.57E-04	HSPG2,TCOF1
Skeletal and Muscular System Development and Function	lack of frontal bone	2.57E-04	HSPG2,TCOF1
Organismal Injury and Abnormalities	lesioning of elastic tissue	2.57E-04	FBN1,PLAU
Connective Tissue Disorders	lesioning of elastic tissue	2.57E-04	FBN1,PLAU
Cancer	survival of chronic lymphocytic leukemia B cells	2.57E-04	CD74,IL8
Cell Death and Survival	survival of chronic lymphocytic leukemia B cells	2.57E-04	CD74,IL8
Tumor Morphology	survival of chronic lymphocytic leukemia B cells	2.57E-04	CD74,IL8
Skeletal and Muscular System Development and Function	abnormal morphology of joint	2.57E-04	HSPG2,NFIX,PITX1,SOX4,WNT9A
Cellular Movement	invasion of embryonic cell lines	2.67E-04	IER3,NR4A1,ODC1
Embryonic Development	invasion of embryonic cell lines	2.67E-04	IER3,NR4A1,ODC1
Gene Expression	binding of DNA fragment	2.70E-04	JUN,LIF,NR4A1,TXNRD1
Cancer	neuroendocrine tumor	2.81E-04	CD74,EGR1,GAL,HBEGF,ITGA3,KRT7,LAMB3,MET,PLAU,SDHA,TUBA1A,TUBB3
Neurological Disease	epilepsy	2.88E-04	CEBPD,DUSP1,EGR1,FOS,GAL,GRIK1,JUN,LAMB3,NR4A1,PRICKLE1,TSPO
Respiratory Disease	inflammation of lung	2.98E-04	CCL2,CD36,DUSP1,EGR1,FBN1,HBEGF,IL8,LIF,mir-30,MYH9,NT5E,PLAU,TPI1
Inflammatory Response	inflammation of lung	2.98E-04	CCL2,CD36,DUSP1,EGR1,FBN1,HBEGF,IL8,LIF,mir-30,MYH9,NT5E,PLAU,TPI1
Tissue Development	aggregation of cells	3.01E-04	CADM1,CD9,EGFL7,GUCY1A3,ITGAV,ITGB1,MET,MRAS,TIMP2,UNC13D
Tissue Development	alveologenesis	3.03E-04	FBLN1,FBN1,HBEGF,ITGB1
Respiratory System Development and Function	alveologenesis	3.03E-04	FBLN1,FBN1,HBEGF,ITGB1
Organismal Development	alveologenesis	3.03E-04	FBLN1,FBN1,HBEGF,ITGB1
Embryonic Development	alveologenesis	3.03E-04	FBLN1,FBN1,HBEGF,ITGB1
Organ Development	alveologenesis	3.03E-04	FBLN1,FBN1,HBEGF,ITGB1
Cellular Movement	cell movement of skin cell lines	3.03E-04	CD36,IL8,ITGB1,PLAU
Hair and Skin Development and Function	cell movement of skin cell lines	3.03E-04	CD36,IL8,ITGB1,PLAU
Behavior	learning	3.08E-04	DCDC2,EGR1,EPHB2,FOS,GAL,GRIK1,ITGA3,ITGB1,LYPD1,NT5E,PLAU,QPCT
Cell-To-Cell Signaling and Interaction	activation of cells	3.15E-04	CADM1,CCL2,CD36,CD74,CD9,DUSP1,HBEGF,IL8,IQGAP1,ITGA3,ITGAV,ITGB1,MET,NT5E,NUAK1,PELI1,PLAU,PSMB9,TERF2,UNC13D
Organ Morphology	abnormal morphology of intestine	3.21E-04	ABCC4,CD36,EPHB2,GRHL3,ITGA3,NFIX,NUAK2,PLAU,SALL4
Digestive System Development and Function	abnormal morphology of intestine	3.21E-04	ABCC4,CD36,EPHB2,GRHL3,ITGA3,NFIX,NUAK2,PLAU,SALL4
Cancer	uterine tumor	3.25E-04	AASS,ADAMTSL4,ALPP,AMOTL2,ARHGDIB,ARL4D,CAPN6,CD74,CGN,CHD5,CPNE3,CRIM1,EPHB2,FBLN1,FBN1,FOS,GAL,GRIK1,GUCY1A3,IFIT3,IGSF3,IL8,IQGAP1,ITGA3,JUN,KRT7,LAMB3,LAMC2,LOXL2,LRP2,LRRK1,LTBP1,MET,mir-30,MX1,NAV2,NFIX,NR4A1,PGM5,PLLP,PLXNA1,PSMB9,PTPN14,QPCT,SALL4,SAMD9,SDHA,SOX4,TAP1,TBX3,TIMP2,TRIM38,TRIP13,TUBA1A,TUBB3,XAF1,ZYX
Cellular Development	differentiation of connective tissue cells	3.32E-04	CCL2,CEBPD,FBLIM1,FOS,FSTL3,HSPG2,IL8,ITGB1,JUN,LAMB3,LIF,MDK,PLAU,WNT9A
Cancer	sarcoma	3.38E-04	ABCC4,EPHB2,FOS,IDH2,JUN,LOXL2,MAP4K4,MET,NT5E,PSMB9,TUBA1A,TUBB3
Cell-To-Cell Signaling and Interaction	attachment of tumor cell lines	3.38E-04	CD36,EGR1,ITGA3,ITGB1
Tissue Development	attachment of tumor cell lines	3.38E-04	CD36,EGR1,ITGA3,ITGB1
Cancer	pelvic cancer	3.39E-04	AASS,ABCC4,ADAMTSL4,ALPP,AMOTL2,ANXA8L2 (includes others),ARHGDIB,CAPN6,CCL2,CD74,CGN,CHD5,CPNE3,CRIM1,DUSP1,EGFL7,EPHB2,FBLN1,FBN1,FOS,GAL,GRIK1,GUCY1A3,IER3,IFIT3,IGSF3,IL8,IQGAP1,ITGA3,JAK1,JUN,KRT7,LAMB3,LAMC2,LOXL2,LRP2,LRRK1,MET,mir-30,MX1,NAV2,NFIX,NT5E,ODC1,PGM5,PLAU,PLLP,PLXNA1,PTPN14,QPCT,SALL4,SAMD9,SDHA,SGK223,SNCG,TBX3,TFPI2,TIMP2,TRIM38,TRIP13,TUBA1A,TUBB3,XAF1
Gastrointestinal Disease	diabetes mellitus	3.49E-04	CCL2,CD74,DDX60,FBP1,FOXC1,FXYD5,GRIK1,HIST1H3A (includes others),HIST2H2BE (includes others),IFIT2,IFIT3,IL8,ITGAV,NR4A1,NT5E,OAS1,PLBD1,PRKAA2,PSMB9,TAP1,TGFBI,TSPO,XAF1
Endocrine System Disorders	diabetes mellitus	3.49E-04	CCL2,CD74,DDX60,FBP1,FOXC1,FXYD5,GRIK1,HIST1H3A (includes others),HIST2H2BE (includes others),IFIT2,IFIT3,IL8,ITGAV,NR4A1,NT5E,OAS1,PLBD1,PRKAA2,PSMB9,TAP1,TGFBI,TSPO,XAF1
Metabolic Disease	diabetes mellitus	3.49E-04	CCL2,CD74,DDX60,FBP1,FOXC1,FXYD5,GRIK1,HIST1H3A (includes others),HIST2H2BE (includes others),IFIT2,IFIT3,IL8,ITGAV,NR4A1,NT5E,OAS1,PLBD1,PRKAA2,PSMB9,TAP1,TGFBI,TSPO,XAF1
Developmental Disorder	Hypertrophy	3.53E-04	ABCC4,CD36,DUSP1,FSTL3,GAL,GUCY1A3,HBEGF,IER3,JUN,LIF,mir-30,NT5E,PLAU
Cellular Movement	migration of myeloid cells	3.55E-04	ALPP,CCL2,IL8,ITGAV,ITGB1,PLAU,TIMP2
Hematological System Development and Function	migration of myeloid cells	3.55E-04	ALPP,CCL2,IL8,ITGAV,ITGB1,PLAU,TIMP2
Immune Cell Trafficking	migration of myeloid cells	3.55E-04	ALPP,CCL2,IL8,ITGAV,ITGB1,PLAU,TIMP2
Neurological Disease	epileptic seizure	3.58E-04	CEBPD,DUSP1,EGR1,FOS,JUN,LAMB3,NR4A1,TSPO
Cell Death and Survival	apoptosis of prostate cancer cell lines	3.71E-04	EGR1,FOS,HBEGF,ITGB1,JUN,MET,NR4A1,PLAU
Cardiovascular Disease	congenital heart disease	3.71E-04	FBLN1,HEG1,HSPG2,JUN,LTBP1,MYH9,SALL4,SOX4
Developmental Disorder	congenital heart disease	3.71E-04	FBLN1,HEG1,HSPG2,JUN,LTBP1,MYH9,SALL4,SOX4
Tissue Development	growth of nervous tissue	3.78E-04	EPHB2,GAL,IQGAP1,ITGA3,ITGB1,LIF,MET,MYH9,PLXNA1,SCD5,SEMA7A,TCOF1
Cellular Growth and Proliferation	proliferation of epithelial cell lines	3.85E-04	EGR1,FSCN1,ITGAV,JUN,MET,QPCT,RARRES3,SALL4
Cellular Development	proliferation of epithelial cell lines	3.85E-04	EGR1,FSCN1,ITGAV,JUN,MET,QPCT,RARRES3,SALL4
Hair and Skin Development and Function	proliferation of epithelial cell lines	3.85E-04	EGR1,FSCN1,ITGAV,JUN,MET,QPCT,RARRES3,SALL4
Cell-To-Cell Signaling and Interaction	association of cells	4.06E-04	FBLIM1,ITGAV,ITGB1
Ophthalmic Disease	exfoliation syndrome	4.06E-04	FBN1,LTBP1,TIMP2
Organismal Injury and Abnormalities	inherited epidermolysis bullosa	4.06E-04	ITGA3,LAMB3,LAMC2
Dermatological Diseases and Conditions	inherited epidermolysis bullosa	4.06E-04	ITGA3,LAMB3,LAMC2
Developmental Disorder	inherited epidermolysis bullosa	4.06E-04	ITGA3,LAMB3,LAMC2
Connective Tissue Disorders	inherited epidermolysis bullosa	4.06E-04	ITGA3,LAMB3,LAMC2
Hereditary Disorder	inherited epidermolysis bullosa	4.06E-04	ITGA3,LAMB3,LAMC2
Cell-To-Cell Signaling and Interaction	adhesion of epithelial cell lines	4.17E-04	ITGA3,ITGAV,ITGB1,PLAU
Tissue Development	adhesion of epithelial cell lines	4.17E-04	ITGA3,ITGAV,ITGB1,PLAU
Hair and Skin Development and Function	adhesion of epithelial cell lines	4.17E-04	ITGA3,ITGAV,ITGB1,PLAU
Cellular Growth and Proliferation	proliferation of connective tissue cells	4.22E-04	CCL2,CD74,DUSP1,FBLN1,FOS,FOXC1,GRHL3,IDH2,IL8,ITGAV,ITGB1,JUN,LIF,MET,PLAU
Tissue Development	proliferation of connective tissue cells	4.22E-04	CCL2,CD74,DUSP1,FBLN1,FOS,FOXC1,GRHL3,IDH2,IL8,ITGAV,ITGB1,JUN,LIF,MET,PLAU
Tissue Development	growth of connective tissue	4.28E-04	CCL2,CD74,DUSP1,FBLN1,FOS,FOXC1,GRHL3,IDH2,IL8,ITGAV,ITGB1,JUN,LIF,MET,MYH9,PLAU
Molecular Transport	transport of molecule	4.32E-04	ABCC4,ARL4D,CACNG4,CADM1,CD36,CD74,CPNE3,GAL,GRIK1,IL8,ITGAV,ITGB1,JUN,LIF,MET,MYH9,NR4A1,NUAK2,PRICKLE1,PRKAA2,SLC1A3,SLC25A10,SLC31A2,SLC43A2,SNCG,TAP1,TSPO,UNC13D
Cancer	renal cancer	4.32E-04	BPGM,CCL2,CD9,FOS,IFIT3,ITGB1,LRP2,MET,PADI2,TIMP2,TUBA1A,TUBB3
Organismal Injury and Abnormalities	renal cancer	4.32E-04	BPGM,CCL2,CD9,FOS,IFIT3,ITGB1,LRP2,MET,PADI2,TIMP2,TUBA1A,TUBB3
Renal and Urological Disease	renal cancer	4.32E-04	BPGM,CCL2,CD9,FOS,IFIT3,ITGB1,LRP2,MET,PADI2,TIMP2,TUBA1A,TUBB3
Cellular Assembly and Organization	microtubule dynamics	4.35E-04	BST2,CAMK1D,CCL2,CD9,EGR1,EPHB2,FOS,FSCN1,GAL,IL8,IQGAP1,ITGA3,ITGB1,LRP2,MRAS,MYH9,NFIX,PACSIN1,PLAU,SEMA7A,TM4SF1
Cellular Function and Maintenance	microtubule dynamics	4.35E-04	BST2,CAMK1D,CCL2,CD9,EGR1,EPHB2,FOS,FSCN1,GAL,IL8,IQGAP1,ITGA3,ITGB1,LRP2,MRAS,MYH9,NFIX,PACSIN1,PLAU,SEMA7A,TM4SF1
Cell Morphology	shape change of tumor cell lines	4.39E-04	CD9,IL8,ITGB1,MET,MYH9,PLAU,PTPN14
Tissue Development	formation of actin stress fibers	4.43E-04	CALD1,CCL2,FBLIM1,IL8,ITGA3,ITGB1,TGFBI,ZYX
Cellular Assembly and Organization	formation of actin stress fibers	4.43E-04	CALD1,CCL2,FBLIM1,IL8,ITGA3,ITGB1,TGFBI,ZYX
Cellular Function and Maintenance	formation of actin stress fibers	4.43E-04	CALD1,CCL2,FBLIM1,IL8,ITGA3,ITGB1,TGFBI,ZYX
Cancer	non-Hodgkin's disease	4.51E-04	CD36,EGR1,HIST1H3A (includes others),IDH2,IER3,IL8,IQGAP1,JUN,MAP4K4,ODC1,PTPN14,SAMD9,TUBA1A,TUBB3
Immunological Disease	non-Hodgkin's disease	4.51E-04	CD36,EGR1,HIST1H3A (includes others),IDH2,IER3,IL8,IQGAP1,JUN,MAP4K4,ODC1,PTPN14,SAMD9,TUBA1A,TUBB3
Hematological Disease	non-Hodgkin's disease	4.51E-04	CD36,EGR1,HIST1H3A (includes others),IDH2,IER3,IL8,IQGAP1,JUN,MAP4K4,ODC1,PTPN14,SAMD9,TUBA1A,TUBB3
Organismal Development	development of multicellular organism	4.57E-04	ARHGDIB,BST2,HUNK,LIF,MRAS,PLXNA1,TPI1
Cancer	lymphomagenesis	4.72E-04	CD36,EGR1,HIST1H3A (includes others),IDH2,IER3,IL8,IQGAP1,JUN,MAP4K4,ODC1,PSMB9,PTPN14,SAMD9,TGFBI,TUBA1A,TUBB3
Immunological Disease	lymphomagenesis	4.72E-04	CD36,EGR1,HIST1H3A (includes others),IDH2,IER3,IL8,IQGAP1,JUN,MAP4K4,ODC1,PSMB9,PTPN14,SAMD9,TGFBI,TUBA1A,TUBB3
Hematological Disease	lymphomagenesis	4.72E-04	CD36,EGR1,HIST1H3A (includes others),IDH2,IER3,IL8,IQGAP1,JUN,MAP4K4,ODC1,PSMB9,PTPN14,SAMD9,TGFBI,TUBA1A,TUBB3
Cellular Development	dedifferentiation	4.89E-04	ITGB1,JUN,LIF
Tissue Development	accumulation of phagocytes	4.95E-04	CCL2,EGR1,IL8,ITGB1,NT5E,PLAU
Hematological System Development and Function	accumulation of phagocytes	4.95E-04	CCL2,EGR1,IL8,ITGB1,NT5E,PLAU
Immune Cell Trafficking	accumulation of phagocytes	4.95E-04	CCL2,EGR1,IL8,ITGB1,NT5E,PLAU
Inflammatory Response	accumulation of phagocytes	4.95E-04	CCL2,EGR1,IL8,ITGB1,NT5E,PLAU
Cell-To-Cell Signaling and Interaction	attachment of melanoma cell lines	5.10E-04	ITGA3,ITGB1
Tissue Development	attachment of melanoma cell lines	5.10E-04	ITGA3,ITGB1
Skeletal and Muscular System Development and Function	cell spreading of smooth muscle cells	5.10E-04	FBN1,ITGB1
Cell Morphology	cell spreading of smooth muscle cells	5.10E-04	FBN1,ITGB1
Cellular Growth and Proliferation	colony formation of embryonic stem cells	5.10E-04	CD9,LIF
Embryonic Development	colony formation of embryonic stem cells	5.10E-04	CD9,LIF
Organismal Injury and Abnormalities	damage of tubulointerstitium	5.10E-04	HBEGF,MDK
Renal and Urological Disease	damage of tubulointerstitium	5.10E-04	HBEGF,MDK
Cellular Development	differentiation of bone marrow-derived mononuclear cells	5.10E-04	CCL2,IL8
Hematological System Development and Function	differentiation of bone marrow-derived mononuclear cells	5.10E-04	CCL2,IL8
Hematopoiesis	differentiation of bone marrow-derived mononuclear cells	5.10E-04	CCL2,IL8
Tissue Development	differentiation of osteoclast-like cells	5.10E-04	CCL2,IL8
Organismal Development	differentiation of osteoclast-like cells	5.10E-04	CCL2,IL8
Connective Tissue Development and Function	differentiation of osteoclast-like cells	5.10E-04	CCL2,IL8
Embryonic Development	differentiation of osteoclast-like cells	5.10E-04	CCL2,IL8
Organ Development	differentiation of osteoclast-like cells	5.10E-04	CCL2,IL8
Skeletal and Muscular System Development and Function	differentiation of osteoclast-like cells	5.10E-04	CCL2,IL8
Cellular Development	differentiation of osteoclast-like cells	5.10E-04	CCL2,IL8
Tissue Development	lack of parietal bone	5.10E-04	HSPG2,TCOF1
Organismal Development	lack of parietal bone	5.10E-04	HSPG2,TCOF1
Connective Tissue Development and Function	lack of parietal bone	5.10E-04	HSPG2,TCOF1
Embryonic Development	lack of parietal bone	5.10E-04	HSPG2,TCOF1
Organ Development	lack of parietal bone	5.10E-04	HSPG2,TCOF1
Organ Morphology	lack of parietal bone	5.10E-04	HSPG2,TCOF1
Skeletal and Muscular System Development and Function	lack of parietal bone	5.10E-04	HSPG2,TCOF1
Molecular Transport	localization of green fluorescent protein	5.10E-04	ITGAV,ITGB1
Protein Synthesis	localization of green fluorescent protein	5.10E-04	ITGAV,ITGB1
Protein Trafficking	localization of green fluorescent protein	5.10E-04	ITGAV,ITGB1
Cellular Assembly and Organization	release of secretory vesicles	5.10E-04	CD9,UNC13D
Cellular Function and Maintenance	release of secretory vesicles	5.10E-04	CD9,UNC13D
Organ Morphology	thickness of skin	5.10E-04	FBN1,LIF
Hair and Skin Development and Function	thickness of skin	5.10E-04	FBN1,LIF
Cellular Movement	invasion of melanoma cell lines	5.22E-04	FXYD5,IL8,ITGAV,MET,MX1
Cancer	carcinoma in breast	5.31E-04	CADM1,CALD1,CCL2,FOS,FSCN1,FSTL3,IER3,IGSF3,IL8,ITGB1,LPHN2,MET,mir-30,MYH9,PHLDA1,PXDN,TBX3,TGFBI,TUBA1A,TUBB3
Organismal Injury and Abnormalities	carcinoma in breast	5.31E-04	CADM1,CALD1,CCL2,FOS,FSCN1,FSTL3,IER3,IGSF3,IL8,ITGB1,LPHN2,MET,mir-30,MYH9,PHLDA1,PXDN,TBX3,TGFBI,TUBA1A,TUBB3
Reproductive System Disease	carcinoma in breast	5.31E-04	CADM1,CALD1,CCL2,FOS,FSCN1,FSTL3,IER3,IGSF3,IL8,ITGB1,LPHN2,MET,mir-30,MYH9,PHLDA1,PXDN,TBX3,TGFBI,TUBA1A,TUBB3
Cancer	tumorigenesis of tumor cell lines	5.37E-04	EGR1,FOS,IL8,ITGA3,MET,PRKAA2,SNCG
Cellular Growth and Proliferation	tumorigenesis of tumor cell lines	5.37E-04	EGR1,FOS,IL8,ITGA3,MET,PRKAA2,SNCG
Cellular Development	tumorigenesis of tumor cell lines	5.37E-04	EGR1,FOS,IL8,ITGA3,MET,PRKAA2,SNCG
Carbohydrate Metabolism	transport of monosaccharide	5.46E-04	ITGB1,MET,NR4A1,NUAK2,PRKAA2,SLC1A3
Molecular Transport	transport of monosaccharide	5.46E-04	ITGB1,MET,NR4A1,NUAK2,PRKAA2,SLC1A3
Tissue Development	development of sensory organ	5.47E-04	ALDH1A3,EGR1,EPHB2,FOS,FOXC1,GUCY1A3,HSPG2,ITGA3,LIF,MET,SLC1A3,SOX4,TIMP2,TM4SF1,WNT9A
Organismal Development	development of sensory organ	5.47E-04	ALDH1A3,EGR1,EPHB2,FOS,FOXC1,GUCY1A3,HSPG2,ITGA3,LIF,MET,SLC1A3,SOX4,TIMP2,TM4SF1,WNT9A
Embryonic Development	development of sensory organ	5.47E-04	ALDH1A3,EGR1,EPHB2,FOS,FOXC1,GUCY1A3,HSPG2,ITGA3,LIF,MET,SLC1A3,SOX4,TIMP2,TM4SF1,WNT9A
Organ Development	development of sensory organ	5.47E-04	ALDH1A3,EGR1,EPHB2,FOS,FOXC1,GUCY1A3,HSPG2,ITGA3,LIF,MET,SLC1A3,SOX4,TIMP2,TM4SF1,WNT9A
Organismal Development	morphology of vessel	5.56E-04	FBLN1,FBN1,HSPG2,ITGA3,ITGAV,JUN,LIF,LTBP1,PLAU,SOX4,ZFP36L1
Cellular Growth and Proliferation	quantity of embryonic cells	5.57E-04	HSPG2,LIF,MET,TCOF1,TXNRD1
Organismal Development	quantity of embryonic cells	5.57E-04	HSPG2,LIF,MET,TCOF1,TXNRD1
Embryonic Development	quantity of embryonic cells	5.57E-04	HSPG2,LIF,MET,TCOF1,TXNRD1
Cellular Development	quantity of embryonic cells	5.57E-04	HSPG2,LIF,MET,TCOF1,TXNRD1
Tissue Morphology	quantity of embryonic cells	5.57E-04	HSPG2,LIF,MET,TCOF1,TXNRD1
Cellular Movement	transmigration of myeloid cells	5.60E-04	ALPP,IL8,ITGAV,TIMP2
Hematological System Development and Function	transmigration of myeloid cells	5.60E-04	ALPP,IL8,ITGAV,TIMP2
Immune Cell Trafficking	transmigration of myeloid cells	5.60E-04	ALPP,IL8,ITGAV,TIMP2
Neurological Disease	progressive motor neuropathy	5.66E-04	ARHGDIB,CCL2,CD36,CD74,EGR1,FBLN1,mir-30,MX1,OAS1,SLC1A3,SNCG,SOX4,TSPO,TUBA1A,ZFP36L1
Tissue Development	abnormal morphology of skull	6.03E-04	ALDH1A3,EPHB2,FOS,HSPG2,NFIX,SALL4,SOX4,TCOF1,WNT9A
Organismal Development	abnormal morphology of skull	6.03E-04	ALDH1A3,EPHB2,FOS,HSPG2,NFIX,SALL4,SOX4,TCOF1,WNT9A
Connective Tissue Development and Function	abnormal morphology of skull	6.03E-04	ALDH1A3,EPHB2,FOS,HSPG2,NFIX,SALL4,SOX4,TCOF1,WNT9A
Embryonic Development	abnormal morphology of skull	6.03E-04	ALDH1A3,EPHB2,FOS,HSPG2,NFIX,SALL4,SOX4,TCOF1,WNT9A
Organ Development	abnormal morphology of skull	6.03E-04	ALDH1A3,EPHB2,FOS,HSPG2,NFIX,SALL4,SOX4,TCOF1,WNT9A
Organ Morphology	abnormal morphology of skull	6.03E-04	ALDH1A3,EPHB2,FOS,HSPG2,NFIX,SALL4,SOX4,TCOF1,WNT9A
Skeletal and Muscular System Development and Function	abnormal morphology of skull	6.03E-04	ALDH1A3,EPHB2,FOS,HSPG2,NFIX,SALL4,SOX4,TCOF1,WNT9A
Cellular Movement	invasion of squamous cell carcinoma cell lines	6.15E-04	FSCN1,HBEGF,IFIT2,ITGAV
Cancer	metastatic carcinoma	6.31E-04	IL8,KRT7,MET,PLAU,TUBA1A,TUBB3
Organismal Injury and Abnormalities	fibrosis of tissue	6.32E-04	EGR1,IDH2,ITGB1,JAK1,PLAU
Cancer	growth of tumor	6.46E-04	ABCC4,APCDD1,CCL2,CD36,CD9,EGFL7,EGR1,FOS,HBEGF,ITGB1,JUN,LOXL2,MET,NT5E,NUAK1,ODC1,PLAU,TIMP2,TUBB3
Cardiovascular System Development and Function	abnormal morphology of blood vessel	6.52E-04	FBLN1,FBN1,HSPG2,ITGA3,ITGAV,JUN,LIF,LTBP1,SOX4,ZFP36L1
Organismal Development	abnormal morphology of blood vessel	6.52E-04	FBLN1,FBN1,HSPG2,ITGA3,ITGAV,JUN,LIF,LTBP1,SOX4,ZFP36L1
Tissue Morphology	abnormal morphology of blood vessel	6.52E-04	FBLN1,FBN1,HSPG2,ITGA3,ITGAV,JUN,LIF,LTBP1,SOX4,ZFP36L1
Hypersensitivity Response	degranulation of mast cells	6.61E-04	CCL2,CD9,DUSP1,FOS,PTPN14,UNC13D
Inflammatory Response	degranulation of mast cells	6.61E-04	CCL2,CD9,DUSP1,FOS,PTPN14,UNC13D
Cellular Compromise	degranulation of mast cells	6.61E-04	CCL2,CD9,DUSP1,FOS,PTPN14,UNC13D
Tissue Development	formation of epithelial tissue	6.72E-04	CCL2,HSPG2,IL8,ITGB1,PLAU
Cardiovascular System Development and Function	formation of neointima	6.73E-04	CCL2,MDK,NR4A1,PLAU
Lymphoid Tissue Structure and Development	formation of neointima	6.73E-04	CCL2,MDK,NR4A1,PLAU
Tissue Development	abnormal morphology of nasal bone	6.87E-04	HSPG2,SALL4,TCOF1
Respiratory System Development and Function	abnormal morphology of nasal bone	6.87E-04	HSPG2,SALL4,TCOF1
Organismal Development	abnormal morphology of nasal bone	6.87E-04	HSPG2,SALL4,TCOF1
Connective Tissue Development and Function	abnormal morphology of nasal bone	6.87E-04	HSPG2,SALL4,TCOF1
Embryonic Development	abnormal morphology of nasal bone	6.87E-04	HSPG2,SALL4,TCOF1
Organ Development	abnormal morphology of nasal bone	6.87E-04	HSPG2,SALL4,TCOF1
Organ Morphology	abnormal morphology of nasal bone	6.87E-04	HSPG2,SALL4,TCOF1
Skeletal and Muscular System Development and Function	abnormal morphology of nasal bone	6.87E-04	HSPG2,SALL4,TCOF1
Cellular Movement	invasion of leukocytes	6.87E-04	CCL2,IL8,TIMP2
Immune Cell Trafficking	invasion of leukocytes	6.87E-04	CCL2,IL8,TIMP2
Organismal Survival	death of perinatal stage organism	7.14E-04	CEBPD,ITGB1,JAK1,LRP2,SLC1A3
Carbohydrate Metabolism	metabolism of carbohydrate	7.21E-04	CCL2,CD36,FBP1,FOXC1,HBEGF,IL8,ITGAV,ITGB1,NR4A1,PLAU,PRKAA2,SCD5,TPI1,UGT1A6
Cellular Growth and Proliferation	proliferation of smooth muscle cells	7.29E-04	CCL2,FOS,HBEGF,IL8,ITGB1,NR4A1,PLAU
Tissue Development	proliferation of smooth muscle cells	7.29E-04	CCL2,FOS,HBEGF,IL8,ITGB1,NR4A1,PLAU
Skeletal and Muscular System Development and Function	proliferation of smooth muscle cells	7.29E-04	CCL2,FOS,HBEGF,IL8,ITGB1,NR4A1,PLAU
Cellular Development	proliferation of smooth muscle cells	7.29E-04	CCL2,FOS,HBEGF,IL8,ITGB1,NR4A1,PLAU
Cellular Assembly and Organization	rearrangement of cytoskeleton	7.35E-04	ITGB1,MYH9,PLAU,PLXNA1
Cell Death and Survival	cell death of epithelial cells	7.47E-04	CEBPD,EGR1,EPHB2,FOS,IER3,IL8,ITGAV,ITGB1,JUN,MET,PLAU,SEMA7A
Cancer	T-cell non-Hodgkin's disease	7.50E-04	EGR1,IDH2,IER3,IL8,JUN,ODC1,TUBA1A,TUBB3
Immunological Disease	T-cell non-Hodgkin's disease	7.50E-04	EGR1,IDH2,IER3,IL8,JUN,ODC1,TUBA1A,TUBB3
Hematological Disease	T-cell non-Hodgkin's disease	7.50E-04	EGR1,IDH2,IER3,IL8,JUN,ODC1,TUBA1A,TUBB3
Cardiovascular Disease	conotruncal heart malformations	7.57E-04	FBLN1,HSPG2,JUN,LTBP1,SOX4
Developmental Disorder	conotruncal heart malformations	7.57E-04	FBLN1,HSPG2,JUN,LTBP1,SOX4
Hereditary Disorder	conotruncal heart malformations	7.57E-04	FBLN1,HSPG2,JUN,LTBP1,SOX4
Cancer	epidermal hyperplasia	7.57E-04	CEBPD,GRHL3,HBEGF,IL8,MX1
Dermatological Diseases and Conditions	epidermal hyperplasia	7.57E-04	CEBPD,GRHL3,HBEGF,IL8,MX1
Cell-To-Cell Signaling and Interaction	binding of cells	7.60E-04	CCL2,CD36,CD9,HSPG2,IL8,ITGA3,ITGAV,ITGB1,MRAS,MRC2,MYH9,NT5E,PLAU
Cellular Movement	cell movement of vascular endothelial cells	8.01E-04	CD36,FOXC1,IL8,TIMP2
Cardiovascular System Development and Function	cell movement of vascular endothelial cells	8.01E-04	CD36,FOXC1,IL8,TIMP2
Cancer	colon cancer	8.02E-04	ABCC4,ADAMTSL4,ALDH1A3,BST2,CADM1,CALD1,CAMK1D,CHD5,DTX3L,DUSP1,EGFL7,EPHB2,FSCN1,FSTL1,GUCY1A3,HEG1,IDH2,IGSF3,IL8,ITGAV,ITGB1,JAK1,JUN,LOXL2,LRP2,LRRK1,MAP4K4,MET,MYH9,OAS1,ODC1,PELI1,PLEK2,PRKAA2,PTPN21,PXDN,RARRES3,SALL4,SAMD9,SCD5,SEMA7A,SGK223,SLC1A3,SPANXC (includes others),SVIL,TBX3,TCOF1,TIMP2,TMTC3,TRIP13,TUBB3,UGT1A6,ZNF469
Gastrointestinal Disease	colon cancer	8.02E-04	ABCC4,ADAMTSL4,ALDH1A3,BST2,CADM1,CALD1,CAMK1D,CHD5,DTX3L,DUSP1,EGFL7,EPHB2,FSCN1,FSTL1,GUCY1A3,HEG1,IDH2,IGSF3,IL8,ITGAV,ITGB1,JAK1,JUN,LOXL2,LRP2,LRRK1,MAP4K4,MET,MYH9,OAS1,ODC1,PELI1,PLEK2,PRKAA2,PTPN21,PXDN,RARRES3,SALL4,SAMD9,SCD5,SEMA7A,SGK223,SLC1A3,SPANXC (includes others),SVIL,TBX3,TCOF1,TIMP2,TMTC3,TRIP13,TUBB3,UGT1A6,ZNF469
Cell Death and Survival	apoptosis of melanoma cells	8.03E-04	ITGAV,JUN,PHLDA1
Tumor Morphology	apoptosis of melanoma cells	8.03E-04	ITGAV,JUN,PHLDA1
Cancer	polycythemia vera	8.03E-04	IDH2,JAK1,mir-30
Organismal Injury and Abnormalities	polycythemia vera	8.03E-04	IDH2,JAK1,mir-30
Hematological Disease	polycythemia vera	8.03E-04	IDH2,JAK1,mir-30
Cell-To-Cell Signaling and Interaction	adhesion of embryonic stem cells	8.45E-04	CD9,ITGAV
Tissue Development	adhesion of embryonic stem cells	8.45E-04	CD9,ITGAV
Embryonic Development	adhesion of embryonic stem cells	8.45E-04	CD9,ITGAV
Cell-To-Cell Signaling and Interaction	adhesion of glomerular cells	8.45E-04	CCL2,IL8
Tissue Development	adhesion of glomerular cells	8.45E-04	CCL2,IL8
Renal and Urological System Development and Function	adhesion of glomerular cells	8.45E-04	CCL2,IL8
Cell-To-Cell Signaling and Interaction	adhesion of neuroblastoma cell lines	8.45E-04	ITGB1,MYH9
Tissue Development	adhesion of neuroblastoma cell lines	8.45E-04	ITGB1,MYH9
Cellular Assembly and Organization	complexity of dendritic trees	8.45E-04	ITGA3,ITGB1
Nervous System Development and Function	complexity of dendritic trees	8.45E-04	ITGA3,ITGB1
Tissue Development	formation of lumen	8.45E-04	HBEGF,ITGB1
Organismal Injury and Abnormalities	non-Herlitz type generalized junctional epidermolysis bullosa	8.45E-04	LAMB3,LAMC2
Dermatological Diseases and Conditions	non-Herlitz type generalized junctional epidermolysis bullosa	8.45E-04	LAMB3,LAMC2
Developmental Disorder	non-Herlitz type generalized junctional epidermolysis bullosa	8.45E-04	LAMB3,LAMC2
Connective Tissue Disorders	non-Herlitz type generalized junctional epidermolysis bullosa	8.45E-04	LAMB3,LAMC2
Hereditary Disorder	non-Herlitz type generalized junctional epidermolysis bullosa	8.45E-04	LAMB3,LAMC2
Infectious Disease	parvovirus arthritis	8.45E-04	CALD1,CCL2
Skeletal and Muscular Disorders	parvovirus arthritis	8.45E-04	CALD1,CCL2
Connective Tissue Disorders	parvovirus arthritis	8.45E-04	CALD1,CCL2
Inflammatory Disease	parvovirus arthritis	8.45E-04	CALD1,CCL2
Cellular Movement	recruitment of Th17 cells	8.45E-04	CCL2,PELI1
Cell-To-Cell Signaling and Interaction	recruitment of Th17 cells	8.45E-04	CCL2,PELI1
Hematological System Development and Function	recruitment of Th17 cells	8.45E-04	CCL2,PELI1
Immune Cell Trafficking	recruitment of Th17 cells	8.45E-04	CCL2,PELI1
Cell-mediated Immune Response	recruitment of Th17 cells	8.45E-04	CCL2,PELI1
Cellular Growth and Proliferation	proliferation of leukemia cell lines	8.49E-04	DUSP1,EGR1,JUN,LIF,ODC1,PLAU,SALL4,SOX4
Cellular Development	proliferation of leukemia cell lines	8.49E-04	DUSP1,EGR1,JUN,LIF,ODC1,PLAU,SALL4,SOX4
Cellular Movement	Lymphocyte migration	8.52E-04	CCL2,IL8,ITGA3,ITGB1,JAK1,MYH9,NT5E,PELI1,PLAU,TERF2
Hematological System Development and Function	Lymphocyte migration	8.52E-04	CCL2,IL8,ITGA3,ITGB1,JAK1,MYH9,NT5E,PELI1,PLAU,TERF2
Immune Cell Trafficking	Lymphocyte migration	8.52E-04	CCL2,IL8,ITGA3,ITGB1,JAK1,MYH9,NT5E,PELI1,PLAU,TERF2
Cell Death and Survival	cell viability of brain cancer cell lines	8.71E-04	JUN,MDK,MET,PLAU
Auditory and Vestibular System Development and Function	hearing	8.71E-04	FOS,LRP2,MDK,SALL4
Cardiovascular Disease	hypertrophy of cardiomyocytes	8.71E-04	DUSP1,HBEGF,LIF,PLAU
Developmental Disorder	hypertrophy of cardiomyocytes	8.71E-04	DUSP1,HBEGF,LIF,PLAU
Skeletal and Muscular Disorders	hypertrophy of cardiomyocytes	8.71E-04	DUSP1,HBEGF,LIF,PLAU
Tissue Development	morphology of mammary gland	8.71E-04	CEBPD,ITGB1,LIF,TBX3
Organismal Development	morphology of mammary gland	8.71E-04	CEBPD,ITGB1,LIF,TBX3
Embryonic Development	morphology of mammary gland	8.71E-04	CEBPD,ITGB1,LIF,TBX3
Organ Development	morphology of mammary gland	8.71E-04	CEBPD,ITGB1,LIF,TBX3
Organ Morphology	morphology of mammary gland	8.71E-04	CEBPD,ITGB1,LIF,TBX3
Reproductive System Development and Function	morphology of mammary gland	8.71E-04	CEBPD,ITGB1,LIF,TBX3
Cell-To-Cell Signaling and Interaction	adhesion of vascular endothelial cells	9.01E-04	CCL2,CD36,EGFL7,IL8,ITGB1
Tissue Development	adhesion of vascular endothelial cells	9.01E-04	CCL2,CD36,EGFL7,IL8,ITGB1
Cardiovascular System Development and Function	adhesion of vascular endothelial cells	9.01E-04	CCL2,CD36,EGFL7,IL8,ITGB1
Cellular Movement	migration of neurons	9.02E-04	EPHB2,HBEGF,ITGA3,ITGB1,MDK,MYH9,NFIX,SLC1A3
Nervous System Development and Function	migration of neurons	9.02E-04	EPHB2,HBEGF,ITGA3,ITGB1,MDK,MYH9,NFIX,SLC1A3
Cellular Growth and Proliferation	proliferation of leukocyte cell lines	9.02E-04	FOS,HSPG2,ITGB1,JAK1,JUN,LIF,MET,MRAS
Cellular Development	proliferation of leukocyte cell lines	9.02E-04	FOS,HSPG2,ITGB1,JAK1,JUN,LIF,MET,MRAS
Hematological System Development and Function	proliferation of leukocyte cell lines	9.02E-04	FOS,HSPG2,ITGB1,JAK1,JUN,LIF,MET,MRAS
Cellular Movement	cell movement of brain cancer cell lines	9.06E-04	EGR1,EPHB2,FBLIM1,ITGAV,ITGB1,PLAU
Cancer	skin tumor	9.07E-04	CAPN6,EGR1,FOS,FOXC1,HSPG2,IGSF3,IL8,ITGB1,JUN,LAMC2,LPHN2,LRP2,NT5E,ODC1,PLS3,SALL4,TAP1,TERF2,TM4SF1,TUBA1A,TUBB3
Dermatological Diseases and Conditions	skin tumor	9.07E-04	CAPN6,EGR1,FOS,FOXC1,HSPG2,IGSF3,IL8,ITGB1,JUN,LAMC2,LPHN2,LRP2,NT5E,ODC1,PLS3,SALL4,TAP1,TERF2,TM4SF1,TUBA1A,TUBB3
Cellular Movement	migration of lymphoma cell lines	9.31E-04	CCL2,IL8,LAMC2
Cell Signaling	tyrosine phosphorylation	9.39E-04	CADM1,CD36,CD9,IQGAP1,ITGB1,MET,PTPN14
Cellular Development	development of antigen presenting cells	9.45E-04	CD9,EGR1,FOS,MDK
Hematological System Development and Function	development of antigen presenting cells	9.45E-04	CD9,EGR1,FOS,MDK
Hematopoiesis	development of antigen presenting cells	9.45E-04	CD9,EGR1,FOS,MDK
Lymphoid Tissue Structure and Development	development of antigen presenting cells	9.45E-04	CD9,EGR1,FOS,MDK
Inflammatory Response	antiviral response	9.46E-04	IFIT2,JAK1,MX1,OAS1,OAS2,OASL
Antimicrobial Response	antiviral response	9.46E-04	IFIT2,JAK1,MX1,OAS1,OAS2,OASL
Cellular Development	epithelial-mesenchymal transition	9.73E-04	IDH2,IFIT2,LOXL2,mir-30,PLAU,PTPN14,SEMA7A
Developmental Disorder	neural tube defect	9.73E-04	CCL2,GRHL3,HSPG2,LRP2,NUAK2,SALL4,TCOF1
Neurological Disease	neural tube defect	9.73E-04	CCL2,GRHL3,HSPG2,LRP2,NUAK2,SALL4,TCOF1
Skeletal and Muscular System Development and Function	abnormal morphology of axial skeleton	9.87E-04	FBN1,FSTL1,HSPG2,NFIX,PITX1,SOX4,TBX3,WNT9A
Cell-To-Cell Signaling and Interaction	adhesion of endothelial cells	9.88E-04	CCL2,CD36,EDIL3,EGFL7,IL8,ITGB1
Tissue Development	adhesion of endothelial cells	9.88E-04	CCL2,CD36,EDIL3,EGFL7,IL8,ITGB1
Cardiovascular System Development and Function	adhesion of endothelial cells	9.88E-04	CCL2,CD36,EDIL3,EGFL7,IL8,ITGB1
Carbohydrate Metabolism	uptake of 2-deoxyglucose	1.01E-03	CD36,HBEGF,IL8,PRKAA2,SLC1A3
Molecular Transport	uptake of 2-deoxyglucose	1.01E-03	CD36,HBEGF,IL8,PRKAA2,SLC1A3
Small Molecule Biochemistry	uptake of 2-deoxyglucose	1.01E-03	CD36,HBEGF,IL8,PRKAA2,SLC1A3
Cell Death and Survival	cell viability of bone cancer cell lines	1.02E-03	MDK,MET,NUAK1,SVIL
Inflammatory Response	inflammation of organ	1.02E-03	ABCC4,ALPP,CCL2,CD36,CD74,DUSP1,EGR1,FBN1,HBEGF,IL8,JUN,LIF,MDK,mir-30,MX1,MYH9,NR4A1,NT5E,ODC1,PELI1,PLAU,SALL4,TPI1,TUBA1A,TUBB3,ZYX
Cell Cycle	cell cycle progression of carcinoma cell lines	1.07E-03	DUSP1,LIF,NR4A1
Tissue Development	development of branchial arch	1.07E-03	FOXC1,PITX1,SOX4
Organismal Development	development of branchial arch	1.07E-03	FOXC1,PITX1,SOX4
Embryonic Development	development of branchial arch	1.07E-03	FOXC1,PITX1,SOX4
Cancer	squamous cell tumor	1.09E-03	CADM1,COTL1,EDIL3,FOS,HEG1,HIST1H3A (includes others),HIST2H2BE (includes others),IL8,JUN,LRP2,MET,mir-30,ODC1,PITX1,TM4SF1,TUBA1A,TUBB3
Cell Death and Survival	apoptosis of tumor cell lines	1.11E-03	CEBPD,DUSP1,EGR1,EPHB2,FBLN1,FOS,GAL,HBEGF,IER3,IL8,ITGAV,ITGB1,JAK1,JUN,LIF,LTBP1,MET,NR4A1,NUAK1,ODC1,PLAU,PRKAA2,SOX4,TXNRD1,XAF1
Organismal Injury and Abnormalities	damage of lung	1.12E-03	CCL2,EGR1,IL8,NT5E,SEMA7A,TIMP2
Respiratory Disease	damage of lung	1.12E-03	CCL2,EGR1,IL8,NT5E,SEMA7A,TIMP2
Cell Morphology	shape change of blood cells	1.12E-03	CCL2,CD36,IL8,ITGB1,MYH9
Tissue Development	accumulation of cells	1.12E-03	CCL2,DUSP1,EGR1,IER3,IL8,ITGB1,LIF,NT5E,PLAU,TXNRD1
Organ Morphology	size of bone	1.15E-03	CD36,FBLIM1,FBN1,FOS,HSPG2,LIF,NFIX,PLXNA1,WNT9A
Skeletal and Muscular System Development and Function	size of bone	1.15E-03	CD36,FBLIM1,FBN1,FOS,HSPG2,LIF,NFIX,PLXNA1,WNT9A
Cellular Movement	migration of vascular endothelial cells	1.17E-03	CD9,FOXC1,ITGB1,MDK,NR4A1,TIMP2
Cardiovascular System Development and Function	migration of vascular endothelial cells	1.17E-03	CD9,FOXC1,ITGB1,MDK,NR4A1,TIMP2
Cellular Development	differentiation of leukocytes	1.17E-03	CADM1,CCL2,CD36,CD74,CEBPD,EGR1,FOS,IL8,JAK1,JUN,LIF,LTBP1,MDK,NR4A1,SOX4,UBD
Hematological System Development and Function	differentiation of leukocytes	1.17E-03	CADM1,CCL2,CD36,CD74,CEBPD,EGR1,FOS,IL8,JAK1,JUN,LIF,LTBP1,MDK,NR4A1,SOX4,UBD
Hematopoiesis	differentiation of leukocytes	1.17E-03	CADM1,CCL2,CD36,CD74,CEBPD,EGR1,FOS,IL8,JAK1,JUN,LIF,LTBP1,MDK,NR4A1,SOX4,UBD
Infectious Disease	replication of Influenza A virus	1.20E-03	CACNG4,EPHB2,FSCN1,ITGA3,JAK1,JUN,MAP4K4,MX1,PLAU,WNT9A
Organismal Development	morphology of brain	1.21E-03	EGR1,EPHB2,GAL,HSPG2,ITGA3,JUN,LIF,LRP2,MDK,NFIX,SEMA7A,SLC1A3,TAP1,TCOF1
Organ Morphology	morphology of brain	1.21E-03	EGR1,EPHB2,GAL,HSPG2,ITGA3,JUN,LIF,LRP2,MDK,NFIX,SEMA7A,SLC1A3,TAP1,TCOF1
Nervous System Development and Function	morphology of brain	1.21E-03	EGR1,EPHB2,GAL,HSPG2,ITGA3,JUN,LIF,LRP2,MDK,NFIX,SEMA7A,SLC1A3,TAP1,TCOF1
Cellular Movement	migration of connective tissue cells	1.22E-03	HBEGF,MRAS,MRC2,PLAU,TIMP2,ZYX
Nervous System Development and Function	development of central nervous system	1.22E-03	ALDH1A3,EGR1,EPHB2,FOXC1,GRHL3,GRIK1,HSPG2,ITGA3,LIF,LRP2,MDK,MET,SLC1A3,SOX4,TCOF1
Connective Tissue Development and Function	curvature of vertebral column	1.22E-03	FSTL1,HSPG2,NFIX
Skeletal and Muscular System Development and Function	curvature of vertebral column	1.22E-03	FSTL1,HSPG2,NFIX
Nervous System Development and Function	curvature of vertebral column	1.22E-03	FSTL1,HSPG2,NFIX
Cardiovascular System Development and Function	development of lymph vessel	1.22E-03	CD9,FOXC1,HEG1
Organismal Development	development of lymph vessel	1.22E-03	CD9,FOXC1,HEG1
Embryonic Development	development of lymph vessel	1.22E-03	CD9,FOXC1,HEG1
Organ Development	development of lymph vessel	1.22E-03	CD9,FOXC1,HEG1
Lymphoid Tissue Structure and Development	development of lymph vessel	1.22E-03	CD9,FOXC1,HEG1
Organismal Development	size of vessel	1.22E-03	FOXC1,MET,TIMP2
Tissue Morphology	size of vessel	1.22E-03	FOXC1,MET,TIMP2
Tissue Development	abnormal morphology of nerve fiber layer of retina	1.26E-03	GUCY1A3,ITGA3
Organismal Development	abnormal morphology of nerve fiber layer of retina	1.26E-03	GUCY1A3,ITGA3
Embryonic Development	abnormal morphology of nerve fiber layer of retina	1.26E-03	GUCY1A3,ITGA3
Organ Development	abnormal morphology of nerve fiber layer of retina	1.26E-03	GUCY1A3,ITGA3
Organ Morphology	abnormal morphology of nerve fiber layer of retina	1.26E-03	GUCY1A3,ITGA3
Tissue Morphology	abnormal morphology of nerve fiber layer of retina	1.26E-03	GUCY1A3,ITGA3
Nervous System Development and Function	abnormal morphology of nerve fiber layer of retina	1.26E-03	GUCY1A3,ITGA3
Visual System Development and Function	abnormal morphology of nerve fiber layer of retina	1.26E-03	GUCY1A3,ITGA3
Cellular Movement	arrest in cell rolling of eosinophils	1.26E-03	IL8,ITGB1
Hematological System Development and Function	arrest in cell rolling of eosinophils	1.26E-03	IL8,ITGB1
Immune Cell Trafficking	arrest in cell rolling of eosinophils	1.26E-03	IL8,ITGB1
Hypersensitivity Response	arrest in cell rolling of eosinophils	1.26E-03	IL8,ITGB1
Cell-To-Cell Signaling and Interaction	binding of keratinocytes	1.26E-03	ITGA3,ITGB1
Hair and Skin Development and Function	binding of keratinocytes	1.26E-03	ITGA3,ITGB1
Cell Death and Survival	cell viability of adenocarcinoma cell lines	1.26E-03	HBEGF,MET
Tissue Development	formation of epiblast	1.26E-03	ITGB1,LIF
Organismal Development	formation of epiblast	1.26E-03	ITGB1,LIF
Embryonic Development	formation of epiblast	1.26E-03	ITGB1,LIF
Cellular Movement	invasion of skin cell lines	1.26E-03	ITGA3,PLAU
Cardiovascular System Development and Function	muscularization of pulmonary vessel	1.26E-03	GUCY1A3,MDK
Organismal Development	muscularization of pulmonary vessel	1.26E-03	GUCY1A3,MDK
Skeletal and Muscular System Development and Function	muscularization of pulmonary vessel	1.26E-03	GUCY1A3,MDK
Cardiovascular System Development and Function	quantity of glomerular capillary	1.26E-03	FBLN1,ITGA3
Organismal Development	quantity of glomerular capillary	1.26E-03	FBLN1,ITGA3
Tissue Morphology	quantity of glomerular capillary	1.26E-03	FBLN1,ITGA3
Cancer	size of hepatocellular carcinoma	1.26E-03	IQGAP1,JUN
Gastrointestinal Disease	size of hepatocellular carcinoma	1.26E-03	IQGAP1,JUN
Hepatic System Disease	size of hepatocellular carcinoma	1.26E-03	IQGAP1,JUN
Tumor Morphology	size of hepatocellular carcinoma	1.26E-03	IQGAP1,JUN
Organismal Injury and Abnormalities	stabilization of thrombus	1.26E-03	MYH9,PRKAA2
Cardiovascular Disease	stabilization of thrombus	1.26E-03	MYH9,PRKAA2
Cellular Movement	transmigration of peripheral blood leukocytes	1.26E-03	IL8,ITGB1
Hematological System Development and Function	transmigration of peripheral blood leukocytes	1.26E-03	IL8,ITGB1
Immune Cell Trafficking	transmigration of peripheral blood leukocytes	1.26E-03	IL8,ITGB1
Cancer	tumorigenesis of osteosarcoma	1.26E-03	FOS,JUN
Cellular Growth and Proliferation	tumorigenesis of osteosarcoma	1.26E-03	FOS,JUN
Cellular Development	tumorigenesis of osteosarcoma	1.26E-03	FOS,JUN
Tumor Morphology	tumorigenesis of osteosarcoma	1.26E-03	FOS,JUN
Skeletal and Muscular Disorders	tumorigenesis of osteosarcoma	1.26E-03	FOS,JUN
Connective Tissue Disorders	tumorigenesis of osteosarcoma	1.26E-03	FOS,JUN
Infectious Disease	viremia	1.26E-03	BST2,OASL
Tissue Development	development of exocrine gland	1.32E-03	CEBPD,FOXC1,GAL,HUNK,ITGB1,LIF,MET,TBX3
Organismal Development	development of exocrine gland	1.32E-03	CEBPD,FOXC1,GAL,HUNK,ITGB1,LIF,MET,TBX3
Cancer	carcinoma in lung	1.34E-03	ALPP,CADM1,HEG1,HIST1H3A (includes others),HIST2H2BE (includes others),ITGA3,ITGAV,ITGB1,LRP2,MET,MYH9,ODC1,PHLDA1,PLXNA1,PTPN14,TGFBI,TPI1,TUBA1A,TUBB3
Respiratory Disease	carcinoma in lung	1.34E-03	ALPP,CADM1,HEG1,HIST1H3A (includes others),HIST2H2BE (includes others),ITGA3,ITGAV,ITGB1,LRP2,MET,MYH9,ODC1,PHLDA1,PLXNA1,PTPN14,TGFBI,TPI1,TUBA1A,TUBB3
Cancer	gastrointestinal carcinoma	1.36E-03	ABCC4,ADAMTSL4,ALDH1A3,BST2,CADM1,CALD1,CAMK1D,CHD5,DTX3L,DUSP1,FSCN1,FSTL1,GUCY1A3,HEG1,IDH2,IGSF3,ITGAV,ITGB1,JAK1,KRT7,LOXL2,LRP2,LRRK1,MAP4K4,MET,mir-30,MYH9,NUAK1,OAS1,ODC1,PELI1,PLAU,PLEK2,PRKAA2,PTPN21,PXDN,RARRES3,SALL4,SAMD9,SCD5,SEMA7A,SGK223,SLC1A3,SPANXC (includes others),SVIL,TBX3,TMTC3,TRIP13,TUBB3,UGT1A6,ZNF469
Gastrointestinal Disease	gastrointestinal carcinoma	1.36E-03	ABCC4,ADAMTSL4,ALDH1A3,BST2,CADM1,CALD1,CAMK1D,CHD5,DTX3L,DUSP1,FSCN1,FSTL1,GUCY1A3,HEG1,IDH2,IGSF3,ITGAV,ITGB1,JAK1,KRT7,LOXL2,LRP2,LRRK1,MAP4K4,MET,mir-30,MYH9,NUAK1,OAS1,ODC1,PELI1,PLAU,PLEK2,PRKAA2,PTPN21,PXDN,RARRES3,SALL4,SAMD9,SCD5,SEMA7A,SGK223,SLC1A3,SPANXC (includes others),SVIL,TBX3,TMTC3,TRIP13,TUBB3,UGT1A6,ZNF469
Cancer	pheochromocytoma	1.38E-03	GAL,SDHA,TUBA1A,TUBB3
Neurological Disease	pheochromocytoma	1.38E-03	GAL,SDHA,TUBA1A,TUBB3
Cardiovascular System Development and Function	quantity of blood vessel	1.38E-03	FBLN1,HSPG2,IL8,ITGA3
Organismal Development	quantity of blood vessel	1.38E-03	FBLN1,HSPG2,IL8,ITGA3
Tissue Morphology	quantity of blood vessel	1.38E-03	FBLN1,HSPG2,IL8,ITGA3
Tissue Development	abnormal morphology of type II pneumocytes	1.39E-03	FSTL1,HBEGF,LIF
Respiratory System Development and Function	abnormal morphology of type II pneumocytes	1.39E-03	FSTL1,HBEGF,LIF
Organismal Development	abnormal morphology of type II pneumocytes	1.39E-03	FSTL1,HBEGF,LIF
Embryonic Development	abnormal morphology of type II pneumocytes	1.39E-03	FSTL1,HBEGF,LIF
Organ Development	abnormal morphology of type II pneumocytes	1.39E-03	FSTL1,HBEGF,LIF
Organ Morphology	abnormal morphology of type II pneumocytes	1.39E-03	FSTL1,HBEGF,LIF
Cell Morphology	abnormal morphology of type II pneumocytes	1.39E-03	FSTL1,HBEGF,LIF
Tissue Morphology	abnormal morphology of type II pneumocytes	1.39E-03	FSTL1,HBEGF,LIF
Cell-To-Cell Signaling and Interaction	adhesion of cervical cancer cell lines	1.39E-03	FOS,ITGB1,PTPN14
Tissue Development	adhesion of cervical cancer cell lines	1.39E-03	FOS,ITGB1,PTPN14
Cancer	testicular cancer	1.39E-03	ALPP,TUBA1A,TUBB3
Organismal Injury and Abnormalities	testicular cancer	1.39E-03	ALPP,TUBA1A,TUBB3
Reproductive System Disease	testicular cancer	1.39E-03	ALPP,TUBA1A,TUBB3
Endocrine System Disorders	testicular cancer	1.39E-03	ALPP,TUBA1A,TUBB3
Cancer	large-cell lymphoma	1.39E-03	CD36,HIST1H3A (includes others),IL8,IQGAP1,JUN,PTPN14,TUBA1A,TUBB3
Immunological Disease	large-cell lymphoma	1.39E-03	CD36,HIST1H3A (includes others),IL8,IQGAP1,JUN,PTPN14,TUBA1A,TUBB3
Hematological Disease	large-cell lymphoma	1.39E-03	CD36,HIST1H3A (includes others),IL8,IQGAP1,JUN,PTPN14,TUBA1A,TUBB3
Cancer	oral squamous cell carcinoma	1.41E-03	EDIL3,IL8,MET,PITX1,TM4SF1,TUBA1A,TUBB3
Gastrointestinal Disease	oral squamous cell carcinoma	1.41E-03	EDIL3,IL8,MET,PITX1,TM4SF1,TUBA1A,TUBB3
Tissue Development	formation of filaments	1.43E-03	ADAMTSL4,CALD1,CCL2,FBLIM1,IL8,ITGA3,ITGB1,QPCT,TGFBI,ZYX
Cellular Assembly and Organization	formation of filaments	1.43E-03	ADAMTSL4,CALD1,CCL2,FBLIM1,IL8,ITGA3,ITGB1,QPCT,TGFBI,ZYX
Organismal Injury and Abnormalities	exencephaly	1.48E-03	GRHL3,HSPG2,LRP2,NUAK2,SALL4,TCOF1
Developmental Disorder	exencephaly	1.48E-03	GRHL3,HSPG2,LRP2,NUAK2,SALL4,TCOF1
Neurological Disease	exencephaly	1.48E-03	GRHL3,HSPG2,LRP2,NUAK2,SALL4,TCOF1
Skeletal and Muscular Disorders	exencephaly	1.48E-03	GRHL3,HSPG2,LRP2,NUAK2,SALL4,TCOF1
Connective Tissue Disorders	exencephaly	1.48E-03	GRHL3,HSPG2,LRP2,NUAK2,SALL4,TCOF1
Tissue Development	development of connective tissue	1.50E-03	CCL2,FOS,HBEGF,HEG1,HSPG2,JUN,NR4A1,PITX1,WNT9A
Neurological Disease	neuromuscular disease	1.52E-03	ARHGDIB,CCL2,CD74,CRIM1,EGR1,EPHB2,FOS,IER3,JUN,mir-30,MX1,NR4A1,OAS1,PSMB9,RARRES3,SDHA,SLC1A3,SNCG,TPI1,TSPO,TUBA1A
Skeletal and Muscular Disorders	neuromuscular disease	1.52E-03	ARHGDIB,CCL2,CD74,CRIM1,EGR1,EPHB2,FOS,IER3,JUN,mir-30,MX1,NR4A1,OAS1,PSMB9,RARRES3,SDHA,SLC1A3,SNCG,TPI1,TSPO,TUBA1A
Cellular Movement	migration of embryonic cells	1.53E-03	EPHB2,JUN,NFIX,PLXNA1,TCOF1
Embryonic Development	migration of embryonic cells	1.53E-03	EPHB2,JUN,NFIX,PLXNA1,TCOF1
Cell Morphology	cell spreading of connective tissue cells	1.57E-03	FBN1,IL8,ITGB1
Cancer	locally advanced non small cell lung cancer	1.57E-03	MET,TUBA1A,TUBB3
Respiratory Disease	locally advanced non small cell lung cancer	1.57E-03	MET,TUBA1A,TUBB3
Cellular Movement	cell movement of neutrophils	1.58E-03	CAMK1D,CCL2,CD36,CD74,DUSP1,IL8,ITGB1,MDK,PLAU
Hematological System Development and Function	cell movement of neutrophils	1.58E-03	CAMK1D,CCL2,CD36,CD74,DUSP1,IL8,ITGB1,MDK,PLAU
Immune Cell Trafficking	cell movement of neutrophils	1.58E-03	CAMK1D,CCL2,CD36,CD74,DUSP1,IL8,ITGB1,MDK,PLAU
Inflammatory Response	cell movement of neutrophils	1.58E-03	CAMK1D,CCL2,CD36,CD74,DUSP1,IL8,ITGB1,MDK,PLAU
Neurological Disease	seizures	1.59E-03	CACNG4,CEBPD,DUSP1,EGR1,FOS,GAL,GRIK1,JUN,LAMB3,NR4A1,SLC1A3,TSPO
Organ Morphology	length of long bones	1.59E-03	FBN1,FOS,HSPG2,WNT9A
Skeletal and Muscular System Development and Function	length of long bones	1.59E-03	FBN1,FOS,HSPG2,WNT9A
Cardiovascular System Development and Function	pressure of heart ventricle	1.59E-03	FSTL3,GUCY1A3,ITGB1,PLAU
Hematological System Development and Function	pressure of heart ventricle	1.59E-03	FSTL3,GUCY1A3,ITGB1,PLAU
Tissue Development	accumulation of leukocytes	1.60E-03	CCL2,DUSP1,EGR1,IER3,IL8,ITGB1,NT5E,PLAU
Hematological System Development and Function	accumulation of leukocytes	1.60E-03	CCL2,DUSP1,EGR1,IER3,IL8,ITGB1,NT5E,PLAU
Immune Cell Trafficking	accumulation of leukocytes	1.60E-03	CCL2,DUSP1,EGR1,IER3,IL8,ITGB1,NT5E,PLAU
Inflammatory Response	accumulation of leukocytes	1.60E-03	CCL2,DUSP1,EGR1,IER3,IL8,ITGB1,NT5E,PLAU
Cancer	tumorigenesis of cells	1.60E-03	EGR1,FOS,IL8,ITGA3,MET,PITX1,PRKAA2,SNCG
Cancer	catecholamine-secreting tumor	1.60E-03	ABCC4,GAL,LOXL2,SDHA,TUBA1A,TUBB3
Cell-To-Cell Signaling and Interaction	adhesion of epithelial cells	1.61E-03	HBEGF,ITGA3,ITGAV,ITGB1,PLAU
Tissue Development	adhesion of epithelial cells	1.61E-03	HBEGF,ITGA3,ITGAV,ITGB1,PLAU
Cellular Movement	migration of muscle cells	1.61E-03	CCL2,EGFL7,HBEGF,MET,PLAU
Skeletal and Muscular System Development and Function	migration of muscle cells	1.61E-03	CCL2,EGFL7,HBEGF,MET,PLAU
Cell-To-Cell Signaling and Interaction	activation of blood cells	1.62E-03	CADM1,CCL2,CD36,CD74,DUSP1,IL8,ITGA3,ITGAV,ITGB1,MET,NT5E,PELI1,PSMB9,TERF2,UNC13D
Hematological System Development and Function	activation of blood cells	1.62E-03	CADM1,CCL2,CD36,CD74,DUSP1,IL8,ITGA3,ITGAV,ITGB1,MET,NT5E,PELI1,PSMB9,TERF2,UNC13D
Skeletal and Muscular Disorders	Rheumatic Disease	1.63E-03	ARHGDIB,CALD1,CCL2,CD36,CD74,DUSP1,FBN1,FOS,IL8,MAP4K4,MDK,MX1,NFIX,NR4A1,PADI2,PLAU,PSMB9,SLC1A3,TAP1,TFPI2,TSPO,TUBA1A,TUBB3,WNT9A
Connective Tissue Disorders	Rheumatic Disease	1.63E-03	ARHGDIB,CALD1,CCL2,CD36,CD74,DUSP1,FBN1,FOS,IL8,MAP4K4,MDK,MX1,NFIX,NR4A1,PADI2,PLAU,PSMB9,SLC1A3,TAP1,TFPI2,TSPO,TUBA1A,TUBB3,WNT9A
Inflammatory Disease	Rheumatic Disease	1.63E-03	ARHGDIB,CALD1,CCL2,CD36,CD74,DUSP1,FBN1,FOS,IL8,MAP4K4,MDK,MX1,NFIX,NR4A1,PADI2,PLAU,PSMB9,SLC1A3,TAP1,TFPI2,TSPO,TUBA1A,TUBB3,WNT9A
Behavior	spatial learning	1.65E-03	DCDC2,EPHB2,FOS,GRIK1,ITGA3,PLAU,QPCT
Tissue Development	accumulation of myeloid cells	1.66E-03	CCL2,EGR1,IL8,ITGB1,NT5E,PLAU
Hematological System Development and Function	accumulation of myeloid cells	1.66E-03	CCL2,EGR1,IL8,ITGB1,NT5E,PLAU
Immune Cell Trafficking	accumulation of myeloid cells	1.66E-03	CCL2,EGR1,IL8,ITGB1,NT5E,PLAU
Inflammatory Response	accumulation of myeloid cells	1.66E-03	CCL2,EGR1,IL8,ITGB1,NT5E,PLAU
Cellular Function and Maintenance	transport of D-glucose	1.69E-03	ITGB1,MET,NR4A1,PRKAA2,SLC1A3
Carbohydrate Metabolism	transport of D-glucose	1.69E-03	ITGB1,MET,NR4A1,PRKAA2,SLC1A3
Molecular Transport	transport of D-glucose	1.69E-03	ITGB1,MET,NR4A1,PRKAA2,SLC1A3
Small Molecule Biochemistry	transport of D-glucose	1.69E-03	ITGB1,MET,NR4A1,PRKAA2,SLC1A3
Cell-To-Cell Signaling and Interaction	binding of leukemia cell lines	1.71E-03	CD36,ITGAV,ITGB1,PLAU
Tissue Development	development of ventricular septum	1.71E-03	HEG1,SALL4,SOX4,TBX3
Cardiovascular System Development and Function	development of ventricular septum	1.71E-03	HEG1,SALL4,SOX4,TBX3
Organismal Development	development of ventricular septum	1.71E-03	HEG1,SALL4,SOX4,TBX3
Embryonic Development	development of ventricular septum	1.71E-03	HEG1,SALL4,SOX4,TBX3
Organ Development	development of ventricular septum	1.71E-03	HEG1,SALL4,SOX4,TBX3
Infectious Disease	infection of mammalia	1.72E-03	BST2,CD36,CD74,DUSP1,FOS,IFIT2,OASL,PLAU,PSMB9,TAP1,UBD
Free Radical Scavenging	metabolism of reactive oxygen species	1.72E-03	APOL6,ARHGDIB,CD36,IL8,IQGAP1,ITGB1,LTBP1,PRKAA2,PXDN,SLC25A10,TXNRD1
Cancer	neuroepithelial tumor	1.75E-03	DOCK11,FBLIM1,HBEGF,HIST1H3A (includes others),HSPG2,IDH2,ITGAV,LOXL2,MAP4K4,MET,PRKAA2,SPANXC (includes others),TGFBI
Organ Morphology	abnormal morphology of vaginal opening	1.75E-03	LRP2,TBX3
Reproductive System Development and Function	abnormal morphology of vaginal opening	1.75E-03	LRP2,TBX3
Cellular Movement	chemotaxis of germ cell tumor cell lines	1.75E-03	CCL2,IL8
Cell Death and Survival	clearance of Streptococcus pneumoniae	1.75E-03	CCL2,CD36
Cellular Function and Maintenance	clearance of Streptococcus pneumoniae	1.75E-03	CCL2,CD36
Cellular Compromise	depletion of dendritic cells	1.75E-03	BST2,HBEGF
Tissue Development	development of first branchial arch	1.75E-03	FOXC1,PITX1
Organismal Development	development of first branchial arch	1.75E-03	FOXC1,PITX1
Embryonic Development	development of first branchial arch	1.75E-03	FOXC1,PITX1
Tissue Development	lack of patella	1.75E-03	FSTL1,PITX1
Organismal Development	lack of patella	1.75E-03	FSTL1,PITX1
Connective Tissue Development and Function	lack of patella	1.75E-03	FSTL1,PITX1
Embryonic Development	lack of patella	1.75E-03	FSTL1,PITX1
Organ Development	lack of patella	1.75E-03	FSTL1,PITX1
Organ Morphology	lack of patella	1.75E-03	FSTL1,PITX1
Skeletal and Muscular System Development and Function	lack of patella	1.75E-03	FSTL1,PITX1
Cell-To-Cell Signaling and Interaction	priming of neutrophils	1.75E-03	IL8,UNC13D
Hematological System Development and Function	priming of neutrophils	1.75E-03	IL8,UNC13D
Immune Cell Trafficking	priming of neutrophils	1.75E-03	IL8,UNC13D
Inflammatory Response	priming of neutrophils	1.75E-03	IL8,UNC13D
Cancer	quantity of liver tumor	1.75E-03	JUN,MET
Gastrointestinal Disease	quantity of liver tumor	1.75E-03	JUN,MET
Hepatic System Disease	quantity of liver tumor	1.75E-03	JUN,MET
Organismal Injury and Abnormalities	repair of liver	1.75E-03	MET,PLAU
Gastrointestinal Disease	repair of liver	1.75E-03	MET,PLAU
Organ Development	repair of liver	1.75E-03	MET,PLAU
Organ Morphology	repair of liver	1.75E-03	MET,PLAU
Digestive System Development and Function	repair of liver	1.75E-03	MET,PLAU
Hepatic System Disease	repair of liver	1.75E-03	MET,PLAU
Hepatic System Development and Function	repair of liver	1.75E-03	MET,PLAU
Organismal Functions	repair of liver	1.75E-03	MET,PLAU
Lipid Metabolism	exposure of phospholipid	1.76E-03	CD9,ITGB1,PRKAA2
Small Molecule Biochemistry	exposure of phospholipid	1.76E-03	CD9,ITGB1,PRKAA2
Tissue Development	organization of extracellular matrix	1.77E-03	ADAMTSL4,FBLN1,HSPG2,PXDN,TGFBI
Infectious Disease	sexually transmitted disease	1.77E-03	ALPP,CCL2,IL8,TUBA1A,TUBB3
Cancer	neoplasia of cells	1.77E-03	CCL2,EGR1,FOS,IL8,ITGA3,ITGAV,MET,PITX1,PRKAA2,SNCG
Neurological Disease	seizure disorder	1.84E-03	CACNG4,CEBPD,DUSP1,EGR1,FOS,GAL,GRIK1,JUN,LAMB3,NR4A1,PRICKLE1,SLC1A3,TSPO
Respiratory Disease	dyspnea	1.86E-03	ALDH1A3,FBN1,FSTL1,MET,PLAU,TCOF1
Cellular Movement	cell movement of myeloid cells	1.89E-03	ALPP,CAMK1D,CCL2,CD36,CD74,DUSP1,IL8,ITGAV,ITGB1,JAK1,MDK,PLAU,TIMP2
Hematological System Development and Function	cell movement of myeloid cells	1.89E-03	ALPP,CAMK1D,CCL2,CD36,CD74,DUSP1,IL8,ITGAV,ITGB1,JAK1,MDK,PLAU,TIMP2
Immune Cell Trafficking	cell movement of myeloid cells	1.89E-03	ALPP,CAMK1D,CCL2,CD36,CD74,DUSP1,IL8,ITGAV,ITGB1,JAK1,MDK,PLAU,TIMP2
Inflammatory Response	inflammatory response	1.92E-03	CAMK1D,CCL2,CD36,CD74,CD9,CEBPD,EGR1,FOS,IER3,IL8,MDK,NT5E,PLAU,SEMA7A,UNC13D
Cell-To-Cell Signaling and Interaction	adhesion of lymphocytes	1.94E-03	CCL2,ITGB1,JAK1,LIF,PLAU
Tissue Development	adhesion of lymphocytes	1.94E-03	CCL2,ITGB1,JAK1,LIF,PLAU
Hematological System Development and Function	adhesion of lymphocytes	1.94E-03	CCL2,ITGB1,JAK1,LIF,PLAU
Immune Cell Trafficking	adhesion of lymphocytes	1.94E-03	CCL2,ITGB1,JAK1,LIF,PLAU
Cell Death and Survival	apoptosis of breast cell lines	1.95E-03	CEBPD,FOS,ITGB1,JUN
Cardiovascular System Development and Function	vasodilation of artery	1.95E-03	GUCY1A3,HBEGF,PLAU,PRKAA2
Organismal Development	vasodilation of artery	1.95E-03	GUCY1A3,HBEGF,PLAU,PRKAA2
Tissue Morphology	vasodilation of artery	1.95E-03	GUCY1A3,HBEGF,PLAU,PRKAA2
Lipid Metabolism	fatty acid metabolism	1.96E-03	CADM1,CD36,CD74,CD9,COTL1,IL8,ITGA3,ITGAV,LIF,SDHA,SLC1A3,SLC25A10
Small Molecule Biochemistry	fatty acid metabolism	1.96E-03	CADM1,CD36,CD74,CD9,COTL1,IL8,ITGA3,ITGAV,LIF,SDHA,SLC1A3,SLC25A10
Cellular Movement	chemotaxis of endothelial cells	1.96E-03	CCL2,CD36,IL8
Cardiovascular System Development and Function	chemotaxis of endothelial cells	1.96E-03	CCL2,CD36,IL8
Cellular Movement	migration of peripheral blood leukocytes	1.96E-03	CCL2,IL8,ITGB1
Hematological System Development and Function	migration of peripheral blood leukocytes	1.96E-03	CCL2,IL8,ITGB1
Immune Cell Trafficking	migration of peripheral blood leukocytes	1.96E-03	CCL2,IL8,ITGB1
Lipid Metabolism	synthesis of testosterone	1.96E-03	ABCC4,LIF,TSPO
Small Molecule Biochemistry	synthesis of testosterone	1.96E-03	ABCC4,LIF,TSPO
Drug Metabolism	synthesis of testosterone	1.96E-03	ABCC4,LIF,TSPO
Endocrine System Development and Function	synthesis of testosterone	1.96E-03	ABCC4,LIF,TSPO
Vitamin and Mineral Metabolism	synthesis of testosterone	1.96E-03	ABCC4,LIF,TSPO
Connective Tissue Development and Function	quantity of connective tissue cells	1.97E-03	CD9,EGR1,FBLIM1,FOS,HSPG2,ITGB1,LIF,NT5E
Tissue Morphology	quantity of connective tissue cells	1.97E-03	CD9,EGR1,FBLIM1,FOS,HSPG2,ITGB1,LIF,NT5E
Cardiovascular Disease	disorder of artery	1.98E-03	ARHGDIB,CCL2,CD36,EGR1,FBN1,FOS,HBEGF,HSPG2,ITGAV,JUN,LTBP1,MAP4K4,NR4A1,PLAU,SOX4,TIMP2,TUBA1A,TUBB3
Neurological Disease	disorder of basal ganglia	2.03E-03	ARHGDIB,CD74,CRIM1,EGR1,EPHB2,FOS,IER3,JUN,mir-30,NR4A1,PSMB9,RARRES3,SDHA,SLC1A3,SNCG,TPI1,TSPO,TUBA1A,TUBB3
Psychological Disorders	disorder of basal ganglia	2.03E-03	ARHGDIB,CD74,CRIM1,EGR1,EPHB2,FOS,IER3,JUN,mir-30,NR4A1,PSMB9,RARRES3,SDHA,SLC1A3,SNCG,TPI1,TSPO,TUBA1A,TUBB3
Cardiovascular Disease	ventricular hypertrophy	2.03E-03	GUCY1A3,IER3,mir-30,NT5E,PLAU
Developmental Disorder	ventricular hypertrophy	2.03E-03	GUCY1A3,IER3,mir-30,NT5E,PLAU
Cellular Growth and Proliferation	proliferation of embryonic cell lines	2.07E-03	ITGB1,LIF,ODC1,QPCT,RARRES3,SALL4
Embryonic Development	proliferation of embryonic cell lines	2.07E-03	ITGB1,LIF,ODC1,QPCT,RARRES3,SALL4
Cellular Development	proliferation of embryonic cell lines	2.07E-03	ITGB1,LIF,ODC1,QPCT,RARRES3,SALL4
Cellular Development	development of phagocytes	2.08E-03	CD9,EGR1,FOS,MDK
Hematological System Development and Function	development of phagocytes	2.08E-03	CD9,EGR1,FOS,MDK
Hematopoiesis	development of phagocytes	2.08E-03	CD9,EGR1,FOS,MDK
Lymphoid Tissue Structure and Development	development of phagocytes	2.08E-03	CD9,EGR1,FOS,MDK
Cancer	metastasis of lung	2.08E-03	CCL2,EGFL7,ITGB1,LAMB3
Respiratory Disease	metastasis of lung	2.08E-03	CCL2,EGFL7,ITGB1,LAMB3
Infectious Disease	replication of vesicular stomatitis virus	2.08E-03	OAS1,OASL,TAP1,TRIM38
Cellular Movement	transmigration of phagocytes	2.08E-03	CCL2,IL8,ITGAV,TIMP2
Hematological System Development and Function	transmigration of phagocytes	2.08E-03	CCL2,IL8,ITGAV,TIMP2
Immune Cell Trafficking	transmigration of phagocytes	2.08E-03	CCL2,IL8,ITGAV,TIMP2
Inflammatory Response	transmigration of phagocytes	2.08E-03	CCL2,IL8,ITGAV,TIMP2
Cellular Movement	cell movement of melanoma cell lines	2.13E-03	CD36,ITGB1,MAP4K4,MX1,TIMP2
Organismal Injury and Abnormalities	stenosis	2.15E-03	CCL2,FSTL1,HBEGF,ITGAV,PLAU,TIMP2
Neurological Disease	Movement Disorders	2.17E-03	ARHGDIB,CD74,CRIM1,EGR1,EPHB2,FOS,GRIK1,IER3,IFIT2,JUN,LIF,mir-30,NFIX,NR4A1,PSMB9,RARRES3,SDHA,SLC1A3,SNCG,SOX4,TPI1,TSPO,TUBA1A,TUBB3
Cell Death and Survival	apoptosis of lymphocytes	2.17E-03	CD9,EGR1,FOS,IER3,ITGB1,JUN,MET,NR4A1,SOX4,UBD
Organismal Development	abnormal morphology of forebrain	2.18E-03	HSPG2,JUN,LIF,LRP2,NFIX,SEMA7A,TAP1,TCOF1
Organ Morphology	abnormal morphology of forebrain	2.18E-03	HSPG2,JUN,LIF,LRP2,NFIX,SEMA7A,TAP1,TCOF1
Nervous System Development and Function	abnormal morphology of forebrain	2.18E-03	HSPG2,JUN,LIF,LRP2,NFIX,SEMA7A,TAP1,TCOF1
Cell Cycle	arrest in G1/S phase transition of tumor cell lines	2.19E-03	ITGAV,ITGB1,MET
Cell Morphology	elongation of neurites	2.19E-03	EPHB2,LIF,PACSIN1
Cellular Assembly and Organization	elongation of neurites	2.19E-03	EPHB2,LIF,PACSIN1
Nervous System Development and Function	elongation of neurites	2.19E-03	EPHB2,LIF,PACSIN1
Organismal Injury and Abnormalities	hemopericardium	2.19E-03	FBN1,HEG1,HSPG2
Cardiovascular Disease	hemopericardium	2.19E-03	FBN1,HEG1,HSPG2
Hematological System Development and Function	quantity of transitional B lymphocytes	2.19E-03	ARHGDIB,CD36,SOX4
Tissue Morphology	quantity of transitional B lymphocytes	2.19E-03	ARHGDIB,CD36,SOX4
Hematopoiesis	quantity of transitional B lymphocytes	2.19E-03	ARHGDIB,CD36,SOX4
Humoral Immune Response	quantity of transitional B lymphocytes	2.19E-03	ARHGDIB,CD36,SOX4
Cellular Movement	cell movement of phagocytes	2.22E-03	CAMK1D,CCL2,CD36,CD74,CD9,DUSP1,IL8,ITGAV,ITGB1,JAK1,MDK,PLAU,TIMP2
Hematological System Development and Function	cell movement of phagocytes	2.22E-03	CAMK1D,CCL2,CD36,CD74,CD9,DUSP1,IL8,ITGAV,ITGB1,JAK1,MDK,PLAU,TIMP2
Immune Cell Trafficking	cell movement of phagocytes	2.22E-03	CAMK1D,CCL2,CD36,CD74,CD9,DUSP1,IL8,ITGAV,ITGB1,JAK1,MDK,PLAU,TIMP2
Inflammatory Response	cell movement of phagocytes	2.22E-03	CAMK1D,CCL2,CD36,CD74,CD9,DUSP1,IL8,ITGAV,ITGB1,JAK1,MDK,PLAU,TIMP2
Cell-To-Cell Signaling and Interaction	adhesion of blood cells	2.26E-03	CCL2,CD36,CD74,CD9,IL8,ITGB1,JAK1,LIF,MRAS,PLAU
Tissue Development	adhesion of blood cells	2.26E-03	CCL2,CD36,CD74,CD9,IL8,ITGB1,JAK1,LIF,MRAS,PLAU
Tissue Development	growth of epithelial tissue	2.29E-03	CD36,FOS,GRHL3,HBEGF,HSPG2,HUNK,IL8,ITGA3,ITGB1,JUN,MDK,NR4A1,TIMP2
Skeletal and Muscular Disorders	arthropathy	2.30E-03	ARHGDIB,CALD1,CCL2,CD36,CD74,DUSP1,FOS,IL8,MAP4K4,MDK,NFIX,NR4A1,NT5E,PADI2,PLAU,PSMB9,SLC1A3,TFPI2,TSPO,TUBA1A,TUBB3,WNT9A
Connective Tissue Disorders	arthropathy	2.30E-03	ARHGDIB,CALD1,CCL2,CD36,CD74,DUSP1,FOS,IL8,MAP4K4,MDK,NFIX,NR4A1,NT5E,PADI2,PLAU,PSMB9,SLC1A3,TFPI2,TSPO,TUBA1A,TUBB3,WNT9A
Inflammatory Response	immune response of cells	2.32E-03	CAMK1D,CD36,CD74,ITGAV,ITGB1,MYH9,PLAU,TAP1,UNC13D
Organismal Development	abnormal morphology of chest	2.32E-03	FBN1,HSPG2
Tissue Development	abnormal morphology of zeugopod	2.32E-03	FSTL1,TBX3
Organismal Development	abnormal morphology of zeugopod	2.32E-03	FSTL1,TBX3
Connective Tissue Development and Function	abnormal morphology of zeugopod	2.32E-03	FSTL1,TBX3
Embryonic Development	abnormal morphology of zeugopod	2.32E-03	FSTL1,TBX3
Organ Development	abnormal morphology of zeugopod	2.32E-03	FSTL1,TBX3
Organ Morphology	abnormal morphology of zeugopod	2.32E-03	FSTL1,TBX3
Skeletal and Muscular System Development and Function	abnormal morphology of zeugopod	2.32E-03	FSTL1,TBX3
Cell-To-Cell Signaling and Interaction	adhesion of squamous cell carcinoma cell lines	2.32E-03	ITGAV,ZYX
Tissue Development	adhesion of squamous cell carcinoma cell lines	2.32E-03	ITGAV,ZYX
Organismal Injury and Abnormalities	bleeding of tail	2.32E-03	PRKAA2,UNC13D
Cellular Movement	chemotaxis of bone marrow cells	2.32E-03	CCL2,CD9
Immune Cell Trafficking	chemotaxis of bone marrow cells	2.32E-03	CCL2,CD9
Inflammatory Response	chemotaxis of bone marrow cells	2.32E-03	CCL2,CD9
Hematopoiesis	chemotaxis of bone marrow cells	2.32E-03	CCL2,CD9
Lymphoid Tissue Structure and Development	chemotaxis of bone marrow cells	2.32E-03	CCL2,CD9
Cellular Movement	chemotaxis of skin cell lines	2.32E-03	CD36,IL8
Hair and Skin Development and Function	chemotaxis of skin cell lines	2.32E-03	CD36,IL8
Cellular Compromise	degeneration of myotube	2.32E-03	CD9,PLAU
Cardiovascular System Development and Function	development of pulmonary artery	2.32E-03	JUN,MDK
Organismal Development	development of pulmonary artery	2.32E-03	JUN,MDK
Cancer	lymphatic metastasis	2.32E-03	ITGB1,LAMB3
Cellular Movement	migration of Schwann cells	2.32E-03	ITGB1,MRAS
Nervous System Development and Function	migration of Schwann cells	2.32E-03	ITGB1,MRAS
Nervous System Development and Function	olfactory memory	2.32E-03	GAL,PLAU
Behavior	olfactory memory	2.32E-03	GAL,PLAU
Tissue Morphology	quantity of lung cancer cell lines	2.32E-03	ITGB1,TUBB3
Cardiovascular System Development and Function	quantity of microvessel	2.32E-03	HSPG2,IL8
Organismal Development	quantity of microvessel	2.32E-03	HSPG2,IL8
Tissue Morphology	quantity of microvessel	2.32E-03	HSPG2,IL8
Cellular Assembly and Organization	quantity of microvilli	2.32E-03	BST2,LRP2
Cellular Function and Maintenance	quantity of microvilli	2.32E-03	BST2,LRP2
Connective Tissue Development and Function	quantity of pericytes	2.32E-03	ITGB1,NT5E
Tissue Morphology	quantity of pericytes	2.32E-03	ITGB1,NT5E
Cell Morphology	size of dendritic trees	2.32E-03	ITGA3,ITGB1
Cellular Assembly and Organization	size of dendritic trees	2.32E-03	ITGA3,ITGB1
Nervous System Development and Function	size of dendritic trees	2.32E-03	ITGA3,ITGB1
Cellular Assembly and Organization	formation of cytoskeleton	2.37E-03	CALD1,CCL2,FBLIM1,IL8,ITGA3,ITGB1,PLAU,TGFBI,ZYX
Nervous System Development and Function	morphology of nervous system	2.38E-03	DUSP1,EGR1,EPHB2,GAL,GUCY1A3,HSPG2,ITGA3,ITGB1,JUN,LIF,LRP2,MDK,MET,NFIX,SALL4,SEMA7A,SLC1A3,TAP1,TCOF1
Organismal Development	abnormal morphology of brain	2.40E-03	EPHB2,GAL,HSPG2,ITGA3,JUN,LIF,LRP2,MDK,NFIX,SEMA7A,SLC1A3,TAP1,TCOF1
Organ Morphology	abnormal morphology of brain	2.40E-03	EPHB2,GAL,HSPG2,ITGA3,JUN,LIF,LRP2,MDK,NFIX,SEMA7A,SLC1A3,TAP1,TCOF1
Nervous System Development and Function	abnormal morphology of brain	2.40E-03	EPHB2,GAL,HSPG2,ITGA3,JUN,LIF,LRP2,MDK,NFIX,SEMA7A,SLC1A3,TAP1,TCOF1
Cell Death and Survival	cell viability of hepatoma cell lines	2.42E-03	MET,NUAK1,PRKAA2
Cellular Development	development of macrophages	2.42E-03	CD9,EGR1,FOS
Hematological System Development and Function	development of macrophages	2.42E-03	CD9,EGR1,FOS
Hematopoiesis	development of macrophages	2.42E-03	CD9,EGR1,FOS
Lymphoid Tissue Structure and Development	development of macrophages	2.42E-03	CD9,EGR1,FOS
Organismal Injury and Abnormalities	neuronal migration disorder	2.42E-03	LRP2,TUBA1A,TUBB3
Developmental Disorder	neuronal migration disorder	2.42E-03	LRP2,TUBA1A,TUBB3
Neurological Disease	neuronal migration disorder	2.42E-03	LRP2,TUBA1A,TUBB3
Cellular Development	differentiation of bone cell	2.43E-03	CCL2,CEBPD,FBLIM1,FOS,FSTL3,IL8,JUN,LIF,MDK
Cancer	pancreatic tumor	2.50E-03	CD74,HBEGF,ITGA3,KRT7,LOXL2,MET,PLAU,PXDN,TUBA1A,TUBB3
Gastrointestinal Disease	pancreatic tumor	2.50E-03	CD74,HBEGF,ITGA3,KRT7,LOXL2,MET,PLAU,PXDN,TUBA1A,TUBB3
Endocrine System Disorders	pancreatic tumor	2.50E-03	CD74,HBEGF,ITGA3,KRT7,LOXL2,MET,PLAU,PXDN,TUBA1A,TUBB3
Hematological System Development and Function	quantity of blood cells	2.51E-03	ARHGDIB,BST2,CCL2,CD36,CD74,CD9,DUSP1,EGR1,FOS,HBEGF,IL8,JAK1,JUN,LIF,MDK,MFAP2,NR4A1,PLAU,PSMB9,SOX4,TAP1,TGFBI,TIMP2
Tissue Morphology	quantity of blood cells	2.51E-03	ARHGDIB,BST2,CCL2,CD36,CD74,CD9,DUSP1,EGR1,FOS,HBEGF,IL8,JAK1,JUN,LIF,MDK,MFAP2,NR4A1,PLAU,PSMB9,SOX4,TAP1,TGFBI,TIMP2
Cellular Growth and Proliferation	proliferation of fibroblasts	2.53E-03	CD74,DUSP1,FOS,FOXC1,IDH2,ITGB1,JUN,LIF,MET
Tissue Development	proliferation of fibroblasts	2.53E-03	CD74,DUSP1,FOS,FOXC1,IDH2,ITGB1,JUN,LIF,MET
Connective Tissue Development and Function	proliferation of fibroblasts	2.53E-03	CD74,DUSP1,FOS,FOXC1,IDH2,ITGB1,JUN,LIF,MET
Cellular Development	proliferation of fibroblasts	2.53E-03	CD74,DUSP1,FOS,FOXC1,IDH2,ITGB1,JUN,LIF,MET
Cellular Movement	migration of brain cancer cell lines	2.54E-03	EGR1,EPHB2,FBLIM1,ITGB1,PLAU
Small Molecule Biochemistry	metabolism of nucleotide	2.58E-03	ABCC4,CCL2,GAL,GUCY1A3,MYH9,NT5E,OAS1,OAS2,PRKAA2,SLC31A2,TIMP2
Nucleic Acid Metabolism	metabolism of nucleotide	2.58E-03	ABCC4,CCL2,GAL,GUCY1A3,MYH9,NT5E,OAS1,OAS2,PRKAA2,SLC31A2,TIMP2
Developmental Disorder	congenital anomaly of skeletal bone	2.60E-03	CCL2,EMG1,FBN1,GRHL3,HSPG2,ITGAV,LRP2,NUAK2,SALL4,TCOF1
Skeletal and Muscular Disorders	congenital anomaly of skeletal bone	2.60E-03	CCL2,EMG1,FBN1,GRHL3,HSPG2,ITGAV,LRP2,NUAK2,SALL4,TCOF1
Connective Tissue Disorders	congenital anomaly of skeletal bone	2.60E-03	CCL2,EMG1,FBN1,GRHL3,HSPG2,ITGAV,LRP2,NUAK2,SALL4,TCOF1
Cardiovascular System Development and Function	morphology of cardiovascular system	2.61E-03	CD36,FBLN1,FBN1,GUCY1A3,HBEGF,HEG1,HSPG2,IER3,ITGA3,ITGAV,JUN,LIF,LTBP1,MDK,PLAU,SOX4,ZFP36L1
Cellular Movement	cell movement of fibroblast cell lines	2.64E-03	ABCC4,FOS,HBEGF,IL8,ITGB1,PLAU
Connective Tissue Development and Function	cell movement of fibroblast cell lines	2.64E-03	ABCC4,FOS,HBEGF,IL8,ITGB1,PLAU
Tissue Development	development of striated muscle	2.64E-03	FOXC1,HSPG2,MET,PLAU,SVIL,TNNI1
Organismal Development	development of striated muscle	2.64E-03	FOXC1,HSPG2,MET,PLAU,SVIL,TNNI1
Embryonic Development	development of striated muscle	2.64E-03	FOXC1,HSPG2,MET,PLAU,SVIL,TNNI1
Organ Development	development of striated muscle	2.64E-03	FOXC1,HSPG2,MET,PLAU,SVIL,TNNI1
Skeletal and Muscular System Development and Function	development of striated muscle	2.64E-03	FOXC1,HSPG2,MET,PLAU,SVIL,TNNI1
Cell Morphology	morphology of tumor cell lines	2.65E-03	CD9,EGR1,FOS,HBEGF,IQGAP1,LIF,ODC1
Cellular Movement	migration of fibroblasts	2.65E-03	HBEGF,MRAS,MRC2,TIMP2,ZYX
Connective Tissue Development and Function	migration of fibroblasts	2.65E-03	HBEGF,MRAS,MRC2,TIMP2,ZYX
Tissue Morphology	remodeling of blood vessel	2.65E-03	EDIL3,EPHB2,FOXC1,LIF
Cancer	neoplasia of tumor cell lines	2.66E-03	CCL2,EGR1,FOS,IL8,ITGA3,MET,PRKAA2,SNCG
Cellular Growth and Proliferation	neoplasia of tumor cell lines	2.66E-03	CCL2,EGR1,FOS,IL8,ITGA3,MET,PRKAA2,SNCG
Cellular Development	neoplasia of tumor cell lines	2.66E-03	CCL2,EGR1,FOS,IL8,ITGA3,MET,PRKAA2,SNCG
Tissue Development	alveologenesis of lung	2.67E-03	FBLN1,FBN1,HBEGF
Respiratory System Development and Function	alveologenesis of lung	2.67E-03	FBLN1,FBN1,HBEGF
Organismal Development	alveologenesis of lung	2.67E-03	FBLN1,FBN1,HBEGF
Embryonic Development	alveologenesis of lung	2.67E-03	FBLN1,FBN1,HBEGF
Organ Development	alveologenesis of lung	2.67E-03	FBLN1,FBN1,HBEGF
Cellular Movement	cell movement of gonadal cell lines	2.67E-03	CD9,ITGA3,ITGB1
Reproductive System Development and Function	cell movement of gonadal cell lines	2.67E-03	CD9,ITGA3,ITGB1
Cardiovascular Disease	damage of blood vessel	2.67E-03	FOXC1,HSPG2,PLAU
Cellular Assembly and Organization	retraction of neurites	2.67E-03	EPHB2,LIF,MYH9
Nervous System Development and Function	retraction of neurites	2.67E-03	EPHB2,LIF,MYH9
Cellular Compromise	retraction of neurites	2.67E-03	EPHB2,LIF,MYH9
Cardiovascular System Development and Function	vasodilation of aorta	2.67E-03	HBEGF,PLAU,PRKAA2
Organismal Development	vasodilation of aorta	2.67E-03	HBEGF,PLAU,PRKAA2
Tissue Morphology	vasodilation of aorta	2.67E-03	HBEGF,PLAU,PRKAA2
Cellular Growth and Proliferation	proliferation of fibroblast cell lines	2.67E-03	CD9,EGR1,FOS,HBEGF,IER3,ITGB1,JUN,LTBP1,MDK,MET,ODC1
Connective Tissue Development and Function	proliferation of fibroblast cell lines	2.67E-03	CD9,EGR1,FOS,HBEGF,IER3,ITGB1,JUN,LTBP1,MDK,MET,ODC1
Cellular Development	proliferation of fibroblast cell lines	2.67E-03	CD9,EGR1,FOS,HBEGF,IER3,ITGB1,JUN,LTBP1,MDK,MET,ODC1
Metabolic Disease	glucose metabolism disorder	2.72E-03	CCL2,CD36,CD74,DDX60,FBP1,FOXC1,FXYD5,GRIK1,HIST1H3A (includes others),HIST2H2BE (includes others),IFIT2,IFIT3,IL8,ITGAV,NR4A1,NT5E,OAS1,PLBD1,PRKAA2,PSMB9,TAP1,TGFBI,TSPO,XAF1
Cancer	squamous-cell carcinoma	2.73E-03	CADM1,COTL1,EDIL3,HEG1,HIST1H3A (includes others),HIST2H2BE (includes others),IL8,JUN,LRP2,MET,mir-30,ODC1,PITX1,TM4SF1,TUBA1A,TUBB3
Skeletal and Muscular System Development and Function	differentiation of muscle cell lines	2.73E-03	CD9,JAK1,LIF,MET,MRAS,TBX3
Cellular Development	differentiation of muscle cell lines	2.73E-03	CD9,JAK1,LIF,MET,MRAS,TBX3
Developmental Disorder	craniofacial abnormality	2.88E-03	EMG1,FBN1,GRHL3,HSPG2,ITGAV,LRP2,NUAK2,SALL4,TCOF1
Skeletal and Muscular Disorders	craniofacial abnormality	2.88E-03	EMG1,FBN1,GRHL3,HSPG2,ITGAV,LRP2,NUAK2,SALL4,TCOF1
Connective Tissue Disorders	craniofacial abnormality	2.88E-03	EMG1,FBN1,GRHL3,HSPG2,ITGAV,LRP2,NUAK2,SALL4,TCOF1
Cardiovascular System Development and Function	abnormal morphology of cardiovascular system	2.94E-03	CD36,FBLN1,FBN1,GUCY1A3,HBEGF,HEG1,HSPG2,IER3,ITGA3,ITGAV,JUN,LIF,LTBP1,MDK,SOX4,ZFP36L1
Cardiovascular System Development and Function	abnormal morphology of semilunar valve	2.94E-03	HBEGF,HSPG2,SOX4
Organismal Development	abnormal morphology of semilunar valve	2.94E-03	HBEGF,HSPG2,SOX4
Organ Morphology	abnormal morphology of semilunar valve	2.94E-03	HBEGF,HSPG2,SOX4
Gastrointestinal Disease	alcoholic hepatitis	2.94E-03	ALPP,CCL2,IL8
Organ Development	alcoholic hepatitis	2.94E-03	ALPP,CCL2,IL8
Digestive System Development and Function	alcoholic hepatitis	2.94E-03	ALPP,CCL2,IL8
Hepatic System Disease	alcoholic hepatitis	2.94E-03	ALPP,CCL2,IL8
Inflammatory Response	alcoholic hepatitis	2.94E-03	ALPP,CCL2,IL8
Inflammatory Disease	alcoholic hepatitis	2.94E-03	ALPP,CCL2,IL8
Hepatic System Development and Function	alcoholic hepatitis	2.94E-03	ALPP,CCL2,IL8
Cellular Movement	cell movement of microvascular endothelial cells	2.94E-03	FOXC1,IL8,TIMP2
Cardiovascular System Development and Function	cell movement of microvascular endothelial cells	2.94E-03	FOXC1,IL8,TIMP2
Cellular Movement	transmigration of monocytes	2.94E-03	CCL2,ITGAV,TIMP2
Hematological System Development and Function	transmigration of monocytes	2.94E-03	CCL2,ITGAV,TIMP2
Immune Cell Trafficking	transmigration of monocytes	2.94E-03	CCL2,ITGAV,TIMP2
Inflammatory Response	transmigration of monocytes	2.94E-03	CCL2,ITGAV,TIMP2
Tissue Development	mammary gland development	2.96E-03	CEBPD,GAL,HUNK,ITGB1,LIF,MET,TBX3
Organismal Development	mammary gland development	2.96E-03	CEBPD,GAL,HUNK,ITGB1,LIF,MET,TBX3
Embryonic Development	mammary gland development	2.96E-03	CEBPD,GAL,HUNK,ITGB1,LIF,MET,TBX3
Organ Development	mammary gland development	2.96E-03	CEBPD,GAL,HUNK,ITGB1,LIF,MET,TBX3
Reproductive System Development and Function	mammary gland development	2.96E-03	CEBPD,GAL,HUNK,ITGB1,LIF,MET,TBX3
Nervous System Development and Function	memory	2.96E-03	DCDC2,EGR1,GAL,ITGA3,NT5E,PLAU,QPCT
Behavior	memory	2.96E-03	DCDC2,EGR1,GAL,ITGA3,NT5E,PLAU,QPCT
Tissue Development	abnormal morphology of viscerocranium	2.97E-03	LRP2,TCOF1
Organismal Development	abnormal morphology of viscerocranium	2.97E-03	LRP2,TCOF1
Connective Tissue Development and Function	abnormal morphology of viscerocranium	2.97E-03	LRP2,TCOF1
Embryonic Development	abnormal morphology of viscerocranium	2.97E-03	LRP2,TCOF1
Organ Development	abnormal morphology of viscerocranium	2.97E-03	LRP2,TCOF1
Organ Morphology	abnormal morphology of viscerocranium	2.97E-03	LRP2,TCOF1
Skeletal and Muscular System Development and Function	abnormal morphology of viscerocranium	2.97E-03	LRP2,TCOF1
Cell-To-Cell Signaling and Interaction	attachment of endothelial cells	2.97E-03	ITGB1,TFPI2
Tissue Development	attachment of endothelial cells	2.97E-03	ITGB1,TFPI2
Cardiovascular System Development and Function	attachment of endothelial cells	2.97E-03	ITGB1,TFPI2
Cardiovascular System Development and Function	cell spreading of vascular endothelial cells	2.97E-03	HSPG2,ITGB1
Cell Morphology	cell spreading of vascular endothelial cells	2.97E-03	HSPG2,ITGB1
Tissue Development	delay in involution of mammary gland	2.97E-03	CEBPD,LIF
Organ Morphology	delay in involution of mammary gland	2.97E-03	CEBPD,LIF
Reproductive System Development and Function	delay in involution of mammary gland	2.97E-03	CEBPD,LIF
Organismal Development	implantation of blastocyst	2.97E-03	HBEGF,LIF
Embryonic Development	implantation of blastocyst	2.97E-03	HBEGF,LIF
Reproductive System Development and Function	implantation of blastocyst	2.97E-03	HBEGF,LIF
Neurological Disease	kindling	2.97E-03	FOS,SLC1A3
Carbohydrate Metabolism	metabolism of D-hexose	2.98E-03	FBP1,HBEGF,ITGB1,TPI1
Small Molecule Biochemistry	metabolism of D-hexose	2.98E-03	FBP1,HBEGF,ITGB1,TPI1
Skeletal and Muscular System Development and Function	abnormal morphology of skeleton	3.00E-03	FBN1,FSTL1,HSPG2,LIF,NFIX,PITX1,SOX4,TBX3,WNT9A
Tissue Development	abnormal morphology of cranium	3.02E-03	EPHB2,HSPG2,NFIX,SOX4,TCOF1,WNT9A
Organismal Development	abnormal morphology of cranium	3.02E-03	EPHB2,HSPG2,NFIX,SOX4,TCOF1,WNT9A
Connective Tissue Development and Function	abnormal morphology of cranium	3.02E-03	EPHB2,HSPG2,NFIX,SOX4,TCOF1,WNT9A
Embryonic Development	abnormal morphology of cranium	3.02E-03	EPHB2,HSPG2,NFIX,SOX4,TCOF1,WNT9A
Organ Development	abnormal morphology of cranium	3.02E-03	EPHB2,HSPG2,NFIX,SOX4,TCOF1,WNT9A
Organ Morphology	abnormal morphology of cranium	3.02E-03	EPHB2,HSPG2,NFIX,SOX4,TCOF1,WNT9A
Skeletal and Muscular System Development and Function	abnormal morphology of cranium	3.02E-03	EPHB2,HSPG2,NFIX,SOX4,TCOF1,WNT9A
Cell Death and Survival	apoptosis of epithelial cell lines	3.04E-03	CEBPD,FOS,IER3,ITGAV,ITGB1,JUN,MET
Carbohydrate Metabolism	uptake of monosaccharide	3.12E-03	CD36,EGR1,HBEGF,IL8,PLAU,PRKAA2,SLC1A3
Cellular Movement	cell movement of granulocytes	3.14E-03	ALPP,CAMK1D,CCL2,CD36,CD74,DUSP1,IL8,ITGB1,MDK,PLAU
Hematological System Development and Function	cell movement of granulocytes	3.14E-03	ALPP,CAMK1D,CCL2,CD36,CD74,DUSP1,IL8,ITGB1,MDK,PLAU
Immune Cell Trafficking	cell movement of granulocytes	3.14E-03	ALPP,CAMK1D,CCL2,CD36,CD74,DUSP1,IL8,ITGB1,MDK,PLAU
Cellular Development	differentiation of mononuclear leukocytes	3.14E-03	CADM1,CCL2,CD36,CD74,EGR1,FOS,IL8,JAK1,JUN,LIF,LTBP1,NR4A1,SOX4
Hematological System Development and Function	differentiation of mononuclear leukocytes	3.14E-03	CADM1,CCL2,CD36,CD74,EGR1,FOS,IL8,JAK1,JUN,LIF,LTBP1,NR4A1,SOX4
Hematopoiesis	differentiation of mononuclear leukocytes	3.14E-03	CADM1,CCL2,CD36,CD74,EGR1,FOS,IL8,JAK1,JUN,LIF,LTBP1,NR4A1,SOX4
Cell-To-Cell Signaling and Interaction	activation of microglia	3.15E-03	CD36,ITGAV,ITGB1,PELI1
Hematological System Development and Function	activation of microglia	3.15E-03	CD36,ITGAV,ITGB1,PELI1
Nervous System Development and Function	activation of microglia	3.15E-03	CD36,ITGAV,ITGB1,PELI1
Cancer	HER2 negative metastatic breast cancer	3.22E-03	IL8,TUBA1A,TUBB3
Organismal Injury and Abnormalities	HER2 negative metastatic breast cancer	3.22E-03	IL8,TUBA1A,TUBB3
Reproductive System Disease	HER2 negative metastatic breast cancer	3.22E-03	IL8,TUBA1A,TUBB3
Cellular Movement	chemotaxis of connective tissue cells	3.22E-03	HBEGF,ITGB1,PLAU
Organismal Injury and Abnormalities	hypoplasia of kidney	3.22E-03	ALDH1A3,CRIM1,SALL4
Developmental Disorder	hypoplasia of kidney	3.22E-03	ALDH1A3,CRIM1,SALL4
Renal and Urological Disease	hypoplasia of kidney	3.22E-03	ALDH1A3,CRIM1,SALL4
Gastrointestinal Disease	micrognathia	3.22E-03	EMG1,PITX1,SOX4
Developmental Disorder	micrognathia	3.22E-03	EMG1,PITX1,SOX4
Skeletal and Muscular Disorders	micrognathia	3.22E-03	EMG1,PITX1,SOX4
Connective Tissue Disorders	micrognathia	3.22E-03	EMG1,PITX1,SOX4
Dental Disease	micrognathia	3.22E-03	EMG1,PITX1,SOX4
Cellular Movement	migration of fibrosarcoma cell lines	3.22E-03	FBLIM1,PLAU,TIMP2
Cellular Movement	migration of neuroglia	3.22E-03	CCL2,ITGB1,MRAS
Nervous System Development and Function	migration of neuroglia	3.22E-03	CCL2,ITGB1,MRAS
Tissue Development	morphogenesis of endothelial cells	3.22E-03	HEG1,ODC1,TIMP2
Cardiovascular System Development and Function	morphogenesis of endothelial cells	3.22E-03	HEG1,ODC1,TIMP2
Organismal Development	morphogenesis of endothelial cells	3.22E-03	HEG1,ODC1,TIMP2
Cellular Development	morphogenesis of endothelial cells	3.22E-03	HEG1,ODC1,TIMP2
Cell Morphology	morphogenesis of endothelial cells	3.22E-03	HEG1,ODC1,TIMP2
Tissue Development	development of brain	3.30E-03	ALDH1A3,EGR1,EPHB2,FOXC1,HSPG2,ITGA3,LRP2,MDK,MET,SLC1A3,SOX4,TCOF1
Organismal Development	development of brain	3.30E-03	ALDH1A3,EGR1,EPHB2,FOXC1,HSPG2,ITGA3,LRP2,MDK,MET,SLC1A3,SOX4,TCOF1
Embryonic Development	development of brain	3.30E-03	ALDH1A3,EGR1,EPHB2,FOXC1,HSPG2,ITGA3,LRP2,MDK,MET,SLC1A3,SOX4,TCOF1
Organ Development	development of brain	3.30E-03	ALDH1A3,EGR1,EPHB2,FOXC1,HSPG2,ITGA3,LRP2,MDK,MET,SLC1A3,SOX4,TCOF1
Nervous System Development and Function	development of brain	3.30E-03	ALDH1A3,EGR1,EPHB2,FOXC1,HSPG2,ITGA3,LRP2,MDK,MET,SLC1A3,SOX4,TCOF1
Cell-To-Cell Signaling and Interaction	activation of leukocytes	3.33E-03	CADM1,CCL2,CD74,DUSP1,IL8,ITGA3,ITGAV,MET,NT5E,PELI1,PSMB9,TERF2,UNC13D
Hematological System Development and Function	activation of leukocytes	3.33E-03	CADM1,CCL2,CD74,DUSP1,IL8,ITGA3,ITGAV,MET,NT5E,PELI1,PSMB9,TERF2,UNC13D
Immune Cell Trafficking	activation of leukocytes	3.33E-03	CADM1,CCL2,CD74,DUSP1,IL8,ITGA3,ITGAV,MET,NT5E,PELI1,PSMB9,TERF2,UNC13D
Inflammatory Response	activation of leukocytes	3.33E-03	CADM1,CCL2,CD74,DUSP1,IL8,ITGA3,ITGAV,MET,NT5E,PELI1,PSMB9,TERF2,UNC13D
Cell Morphology	shape change of leukocytes	3.33E-03	CCL2,IL8,ITGB1,MYH9
Renal and Urological System Development and Function	abnormal morphology of kidney	3.36E-03	CD36,CRIM1,FBLN1,FSTL1,ITGA3,LAMC2,LRP2,SALL4
Organismal Development	abnormal morphology of kidney	3.36E-03	CD36,CRIM1,FBLN1,FSTL1,ITGA3,LAMC2,LRP2,SALL4
Organ Morphology	abnormal morphology of kidney	3.36E-03	CD36,CRIM1,FBLN1,FSTL1,ITGA3,LAMC2,LRP2,SALL4
Neurological Disease	tauopathy	3.36E-03	CCL2,CD36,CD74,HSPG2,IL8,JUN,LPHN2,mir-30,PLAU,QPCT,SLC1A3,TSPO,TUBA1A,TUBB3
Psychological Disorders	tauopathy	3.36E-03	CCL2,CD36,CD74,HSPG2,IL8,JUN,LPHN2,mir-30,PLAU,QPCT,SLC1A3,TSPO,TUBA1A,TUBB3
Cellular Assembly and Organization	development of cytoplasm	3.38E-03	CALD1,CCL2,CD74,FBLIM1,IL8,ITGA3,ITGB1,PLAU,TGFBI,ZYX
Skeletal and Muscular System Development and Function	quantity of muscle cells	3.39E-03	CCL2,MET,MYH9,NR4A1,PLAU
Tissue Morphology	quantity of muscle cells	3.39E-03	CCL2,MET,MYH9,NR4A1,PLAU
Cell Death and Survival	cell death of hepatoma cell lines	3.43E-03	FOS,LTBP1,MET,NR4A1,NUAK1,SOX4
Cell-To-Cell Signaling and Interaction	adhesion of immune cells	3.47E-03	CCL2,CD74,CD9,IL8,ITGB1,JAK1,LIF,MRAS,PLAU
Tissue Development	adhesion of immune cells	3.47E-03	CCL2,CD74,CD9,IL8,ITGB1,JAK1,LIF,MRAS,PLAU
Hematological System Development and Function	adhesion of immune cells	3.47E-03	CCL2,CD74,CD9,IL8,ITGB1,JAK1,LIF,MRAS,PLAU
Immune Cell Trafficking	adhesion of immune cells	3.47E-03	CCL2,CD74,CD9,IL8,ITGB1,JAK1,LIF,MRAS,PLAU
Gastrointestinal Disease	congenital anomaly of digestive system	3.47E-03	ALDH1A3,CCL2,EPHB2,HSPG2,PTPN14,SOX4,TCOF1
Developmental Disorder	congenital anomaly of digestive system	3.47E-03	ALDH1A3,CCL2,EPHB2,HSPG2,PTPN14,SOX4,TCOF1
Cellular Movement	migration of monocytes	3.52E-03	CCL2,ITGAV,JAK1,TIMP2
Hematological System Development and Function	migration of monocytes	3.52E-03	CCL2,ITGAV,JAK1,TIMP2
Immune Cell Trafficking	migration of monocytes	3.52E-03	CCL2,ITGAV,JAK1,TIMP2
Inflammatory Response	migration of monocytes	3.52E-03	CCL2,ITGAV,JAK1,TIMP2
Tissue Development	abnormal morphology of long bone hypertrophic chondrocyte zone	3.52E-03	FOS,HSPG2,NFIX
Organismal Development	abnormal morphology of long bone hypertrophic chondrocyte zone	3.52E-03	FOS,HSPG2,NFIX
Connective Tissue Development and Function	abnormal morphology of long bone hypertrophic chondrocyte zone	3.52E-03	FOS,HSPG2,NFIX
Embryonic Development	abnormal morphology of long bone hypertrophic chondrocyte zone	3.52E-03	FOS,HSPG2,NFIX
Organ Development	abnormal morphology of long bone hypertrophic chondrocyte zone	3.52E-03	FOS,HSPG2,NFIX
Organ Morphology	abnormal morphology of long bone hypertrophic chondrocyte zone	3.52E-03	FOS,HSPG2,NFIX
Skeletal and Muscular System Development and Function	abnormal morphology of long bone hypertrophic chondrocyte zone	3.52E-03	FOS,HSPG2,NFIX
Tissue Morphology	abnormal morphology of long bone hypertrophic chondrocyte zone	3.52E-03	FOS,HSPG2,NFIX
Embryonic Development	abnormal morphology of visceral endoderm	3.52E-03	ITGB1,MYH9,TXNRD1
Tissue Morphology	abnormal morphology of visceral endoderm	3.52E-03	ITGB1,MYH9,TXNRD1
Cell-To-Cell Signaling and Interaction	adhesion of fibroblasts	3.52E-03	ITGAV,PLAU,ZYX
Tissue Development	adhesion of fibroblasts	3.52E-03	ITGAV,PLAU,ZYX
Connective Tissue Development and Function	adhesion of fibroblasts	3.52E-03	ITGAV,PLAU,ZYX
Respiratory Disease	congenital anomaly of lung	3.52E-03	HBEGF,ITGA3,LRP2
Developmental Disorder	congenital anomaly of lung	3.52E-03	HBEGF,ITGA3,LRP2
Cell-To-Cell Signaling and Interaction	quantity of focal adhesions	3.52E-03	ITGB1,MYH9,PTPN14
Tissue Development	quantity of focal adhesions	3.52E-03	ITGB1,MYH9,PTPN14
Cellular Assembly and Organization	quantity of focal adhesions	3.52E-03	ITGB1,MYH9,PTPN14
Inflammatory Response	antimicrobial response	3.57E-03	COTL1,IFIT2,JAK1,MX1,OAS1,OAS2,OASL
Antimicrobial Response	antimicrobial response	3.57E-03	COTL1,IFIT2,JAK1,MX1,OAS1,OAS2,OASL
Respiratory System Development and Function	abnormal morphology of nasal cavity	3.69E-03	ALDH1A3,TCOF1
Organ Morphology	abnormal morphology of nasal cavity	3.69E-03	ALDH1A3,TCOF1
Cell-To-Cell Signaling and Interaction	adhesion of hepatoma cell lines	3.69E-03	FXYD5,ITGB1
Tissue Development	adhesion of hepatoma cell lines	3.69E-03	FXYD5,ITGB1
Cell-To-Cell Signaling and Interaction	aggregation of leukocyte cell lines	3.69E-03	CD9,MRAS
Tissue Development	aggregation of leukocyte cell lines	3.69E-03	CD9,MRAS
Hematological System Development and Function	aggregation of leukocyte cell lines	3.69E-03	CD9,MRAS
Immune Cell Trafficking	aggregation of leukocyte cell lines	3.69E-03	CD9,MRAS
Cell Morphology	autophagy of prostate cancer cell lines	3.69E-03	CCL2,GABARAPL1
Cellular Function and Maintenance	autophagy of prostate cancer cell lines	3.69E-03	CCL2,GABARAPL1
Organismal Injury and Abnormalities	damage of hepatocytes	3.69E-03	EGR1,PLAU
Gastrointestinal Disease	damage of hepatocytes	3.69E-03	EGR1,PLAU
Hepatic System Disease	damage of hepatocytes	3.69E-03	EGR1,PLAU
Cellular Compromise	damage of hepatocytes	3.69E-03	EGR1,PLAU
Organismal Functions	delay in healing	3.69E-03	MET,MFAP2
Skeletal and Muscular System Development and Function	fusion of joint	3.69E-03	ITGB1,WNT9A
Cancer	hyperplasia of beta islet cells	3.69E-03	FSTL3,TIMP2
Gastrointestinal Disease	hyperplasia of beta islet cells	3.69E-03	FSTL3,TIMP2
Endocrine System Disorders	hyperplasia of beta islet cells	3.69E-03	FSTL3,TIMP2
Organismal Injury and Abnormalities	pulmonary interstitial fibrosis	3.69E-03	EGR1,PLAU
Respiratory Disease	pulmonary interstitial fibrosis	3.69E-03	EGR1,PLAU
Inflammatory Response	pulmonary interstitial fibrosis	3.69E-03	EGR1,PLAU
Connective Tissue Disorders	pulmonary interstitial fibrosis	3.69E-03	EGR1,PLAU
Inflammatory Disease	pulmonary interstitial fibrosis	3.69E-03	EGR1,PLAU
Organismal Injury and Abnormalities	remodeling of pulmonary alveolus	3.69E-03	EGR1,SEMA7A
Organ Morphology	remodeling of pulmonary alveolus	3.69E-03	EGR1,SEMA7A
Respiratory Disease	remodeling of pulmonary alveolus	3.69E-03	EGR1,SEMA7A
Cell Morphology	shape change of basophils	3.69E-03	CCL2,IL8
Hematological System Development and Function	shape change of basophils	3.69E-03	CCL2,IL8
Hypersensitivity Response	shape change of basophils	3.69E-03	CCL2,IL8
Respiratory System Development and Function	abnormal morphology of nose	3.71E-03	ALDH1A3,HSPG2,SALL4,TCOF1
Organ Morphology	abnormal morphology of nose	3.71E-03	ALDH1A3,HSPG2,SALL4,TCOF1
Cell-To-Cell Signaling and Interaction	immune response of neutrophils	3.71E-03	CD36,IL8,ITGB1,PLAU
Hematological System Development and Function	immune response of neutrophils	3.71E-03	CD36,IL8,ITGB1,PLAU
Inflammatory Response	immune response of neutrophils	3.71E-03	CD36,IL8,ITGB1,PLAU
Cardiovascular Disease	atherosclerosis	3.79E-03	CCL2,CD36,EGR1,FOS,HSPG2,ITGAV,JUN,NR4A1,PLAU,TIMP2,TUBA1A,TUBB3
Organismal Development	abnormal morphology of hindlimb	3.83E-03	HSPG2,PITX1,TBX3
Skeletal and Muscular System Development and Function	abnormal morphology of hindlimb	3.83E-03	HSPG2,PITX1,TBX3
Dermatological Diseases and Conditions	blister	3.83E-03	CRIM1,LAMC2,PLAU
Cellular Growth and Proliferation	quantity of trophoblast giant cells	3.83E-03	LIF,MET,TXNRD1
Organismal Development	quantity of trophoblast giant cells	3.83E-03	LIF,MET,TXNRD1
Embryonic Development	quantity of trophoblast giant cells	3.83E-03	LIF,MET,TXNRD1
Cellular Development	quantity of trophoblast giant cells	3.83E-03	LIF,MET,TXNRD1
Tissue Morphology	quantity of trophoblast giant cells	3.83E-03	LIF,MET,TXNRD1
Free Radical Scavenging	synthesis of reactive oxygen species	3.83E-03	APOL6,ARHGDIB,CD36,IL8,IQGAP1,ITGB1,LTBP1,PRKAA2,SLC25A10,TXNRD1

## Sheet: Bio Functions LTEDs
Bio Functions
Category	Diseases or Functions Annotation	p-Value	Molecules	# Molecules
Lipid Metabolism	synthesis of lipid	4.35E-13	ACACA,ACLY,ACSL4,ACSS2,AKR1C1/AKR1C2,ALOX12B,APP,ASAH1,ATP1A1,BMP4,CERK,CERS2,CGA,CYP19A1,CYP51A1,DBI,DHCR7,EBP,FADS1,FASN,FCGR2B,G6PD,GHR,GPC1,HMGCR,IDI1,INSIG1,ITGA6,LPCAT1,MVD,MVK,NFKBIA,NR2F2,PCYT1A,PDE8A,PLA2G16,POR,PRKCD,QKI,RDH10,SCD,SERPINA1,SLC27A2,SPTSSB,ST3GAL5,VTN	46
Small Molecule Biochemistry	synthesis of lipid	4.35E-13	ACACA,ACLY,ACSL4,ACSS2,AKR1C1/AKR1C2,ALOX12B,APP,ASAH1,ATP1A1,BMP4,CERK,CERS2,CGA,CYP19A1,CYP51A1,DBI,DHCR7,EBP,FADS1,FASN,FCGR2B,G6PD,GHR,GPC1,HMGCR,IDI1,INSIG1,ITGA6,LPCAT1,MVD,MVK,NFKBIA,NR2F2,PCYT1A,PDE8A,PLA2G16,POR,PRKCD,QKI,RDH10,SCD,SERPINA1,SLC27A2,SPTSSB,ST3GAL5,VTN	46
Cancer	epithelial neoplasia	3.31E-10	ABCC5,ACACA,ACLY,ACSL3,ACSL4,ACSS2,ACTN4,ADCY5,AGR2,AHR,AIM1,AKAP9,AKR1C1/AKR1C2,ALDH3A1,ALOX12B,ANXA5,AP4E1,APP,ARF4,ARHGAP5,ARSJ,ASAH1,ASPH,ATP1A1,ATP6AP1,B3GALNT1,BANK1,BCAS1,BMP4,BRINP3,BZW1,BZW2,C4orf3,CAMK2N1,CAPN5,CBR1,CCDC63,CCNA2,CD63,CDC42BPA,CDK6,CDKL5,CEACAM6,CGA,CLCN3,CLEC3A,CLTCL1,COBLL1,COL2A1,CPS1,CSGALNACT1,CSTA,CTSH,CTSL,CTSZ,CXCR4,CYP19A1,CYP4V2,CYP51A1,DAB2,DACT1,DBI,DHCR7,DIP…	238
Lipid Metabolism	synthesis of terpenoid	4.18E-10	AKR1C1/AKR1C2,ATP1A1,BMP4,CGA,CYP19A1,CYP51A1,DBI,DHCR7,EBP,G6PD,HMGCR,IDI1,INSIG1,ITGA6,MVD,MVK,NR2F2,PDE8A,POR,RDH10,SCD,SERPINA1,SLC27A2	23
Small Molecule Biochemistry	synthesis of terpenoid	4.18E-10	AKR1C1/AKR1C2,ATP1A1,BMP4,CGA,CYP19A1,CYP51A1,DBI,DHCR7,EBP,G6PD,HMGCR,IDI1,INSIG1,ITGA6,MVD,MVK,NR2F2,PDE8A,POR,RDH10,SCD,SERPINA1,SLC27A2	23
Vitamin and Mineral Metabolism	synthesis of terpenoid	4.18E-10	AKR1C1/AKR1C2,ATP1A1,BMP4,CGA,CYP19A1,CYP51A1,DBI,DHCR7,EBP,G6PD,HMGCR,IDI1,INSIG1,ITGA6,MVD,MVK,NR2F2,PDE8A,POR,RDH10,SCD,SERPINA1,SLC27A2	23
Cellular Movement	cell movement	2.73E-09	ACKR3,ACSL4,ACTB,ACTN4,AGR2,AHR,APP,ARHGAP5,BMP4,BRINP3,C1GALT1,CCNA2,CD63,CDK6,CLCN3,COL2A1,CTSH,CTSL,CTSZ,CXCL17,CXCR4,CYP19A1,DAB2,DKK1,DLX1,DRAM1,DSTN,EFEMP1,F8A1 (includes others),FCGR2B,FLOT1,FUT8,GALNT2,GCNT1,GNAI1,GPC1,HEXIM1,HSP90AA1,ITGA6,ITPR1,LITAF,MAP3K5,MBOAT7,MCF2L,NDRG2,NFKBIA,NR2F2,PCDH10,PPIC,PPP3CA,PREX1,PRKCD,PTGER4,PTPRU,RAB27A,RALB,RAPGEF4,RASGRF1,RASSF5,RHOU,RORC,SDC2,SEMA3…	85
Cancer	carcinoma	5.83E-09	ABCC5,ACACA,ACLY,ACSL3,ACSL4,ACSS2,ACTN4,ADCY5,AGR2,AHR,AIM1,AKAP9,AKR1C1/AKR1C2,ALDH3A1,ALOX12B,ANXA5,AP4E1,APP,ARF4,ARHGAP5,ARSJ,ASAH1,ASPH,ATP6AP1,B3GALNT1,BANK1,BMP4,BRINP3,BZW1,BZW2,C4orf3,CAMK2N1,CAPN5,CBR1,CCDC63,CCNA2,CD63,CDC42BPA,CDK6,CDKL5,CEACAM6,CLCN3,CLEC3A,CLTCL1,COBLL1,COL2A1,CPS1,CSGALNACT1,CSTA,CTSH,CTSL,CTSZ,CXCR4,CYP19A1,CYP4V2,DAB2,DACT1,DBI,DHCR7,DIP2B,DKK1,DRAM1,DSTN,DUSP16…	228
Lipid Metabolism	synthesis of steroid	7.06E-09	AKR1C1/AKR1C2,ATP1A1,BMP4,CGA,CYP19A1,CYP51A1,DBI,DHCR7,EBP,G6PD,HMGCR,INSIG1,ITGA6,MVK,NR2F2,PDE8A,POR,SCD,SERPINA1,SLC27A2	20
Small Molecule Biochemistry	synthesis of steroid	7.06E-09	AKR1C1/AKR1C2,ATP1A1,BMP4,CGA,CYP19A1,CYP51A1,DBI,DHCR7,EBP,G6PD,HMGCR,INSIG1,ITGA6,MVK,NR2F2,PDE8A,POR,SCD,SERPINA1,SLC27A2	20
Vitamin and Mineral Metabolism	synthesis of steroid	7.06E-09	AKR1C1/AKR1C2,ATP1A1,BMP4,CGA,CYP19A1,CYP51A1,DBI,DHCR7,EBP,G6PD,HMGCR,INSIG1,ITGA6,MVK,NR2F2,PDE8A,POR,SCD,SERPINA1,SLC27A2	20
Cancer	solid tumor	7.97E-09	ABCC5,ACACA,ACLY,ACSL3,ACSL4,ACSS2,ACTN4,ADCY5,AGR2,AHR,AIM1,AKAP9,AKR1C1/AKR1C2,ALDH3A1,ALOX12B,ANXA5,AP4E1,APP,ARF4,ARHGAP5,ARSJ,ASAH1,ASPH,ATP6AP1,B3GALNT1,BANK1,BMP4,BRINP3,BZW1,BZW2,C4orf3,CAMK2N1,CAPN5,CBR1,CCDC63,CCNA2,CD63,CDC42BPA,CDK6,CDKL5,CEACAM6,CLCN3,CLEC3A,CLTCL1,COBLL1,COL2A1,CPS1,CSGALNACT1,CSTA,CTSH,CTSL,CTSZ,CXCR4,CYP19A1,CYP4V2,DAB2,DACT1,DBI,DHCR7,DIP2B,DKK1,DRAM1,DSTN,DUSP16…	229
Organismal Development	abnormal morphology of body cavity	1.60E-08	ACKR3,ACSL4,AGR2,AHR,AKAP5,ARHGAP5,ASAH1,BANK1,C1GALT1,CDK6,CGA,CLCN3,COL2A1,CXCR4,CYP19A1,CYP51A1,DAB2,DACT1,DHCR7,EFEMP1,FAT4,FCGR2B,FGFR3,FUT8,G6PD,GHR,HEXIM1,HIST1H1D,ITGA6,KRT4,LIPA,LY6E,MEF2C,NFKBIA,NR2F2,NUPR1,POR,PREX1,PRKCD,PTGER4,RASGRF1,RASSF5,RDH10,RNF128,RORC,SEMA3D,SLC35C1,SLC9A2,SPPL2A,TAX1BP1,TGFBR2,THBD,TIMP3,TLL1,VDR,VGF,WNT5A,ZFP36L2	58
Cancer	abdominal cancer	3.11E-08	ABCC5,ACACA,ACKR3,ACLY,ACSL3,ACSL4,ACSS2,ACTN4,ADCY5,AGR2,AHR,AIM1,AKAP9,AKR1C1/AKR1C2,ANXA5,AP4E1,APP,ARHGAP5,ATP6AP1,B3GALNT1,B3GNT3,BANK1,BCAS1,BRINP3,BZW1,BZW2,CAMK2N1,CAPN5,CCDC63,CCNA2,CDC42BPA,CDKL5,CEACAM5,CEACAM6,CLCN3,CLEC3A,CLTCL1,COBLL1,COL2A1,CPEB4,CPS1,CSGALNACT1,CTSH,CTSL,CTSZ,CXCR4,CYP19A1,CYP4V2,CYP51A1,DAB2,DBI,DHCR7,DIP2B,DKK1,DRAM1,DSTN,DUSP16,EBP,EFEMP1,ENPP1,EPHA7,EXPH5,FAM1…	202
Organismal Development	morphology of body cavity	3.61E-08	ACKR3,ACSL4,AGR2,AHR,AKAP5,ARHGAP5,ASAH1,BANK1,C1GALT1,CDK6,CGA,CLCN3,COL2A1,CXCR4,CYP19A1,CYP51A1,DAB2,DACT1,DHCR7,EFEMP1,FAT4,FCGR2B,FGFR3,FUT8,G6PD,GHR,HEXIM1,HIST1H1D,ITGA6,KRT4,LIPA,LY6E,MEF2C,NFKBIA,NR2F2,NUPR1,POR,PPP3CA,PREX1,PRKCD,PTGER4,RASGRF1,RASSF5,RDH10,RNF128,RORC,SEMA3D,SLC35C1,SLC9A2,SPPL2A,TAX1BP1,TGFBR2,THBD,TIMP3,TLL1,VDR,VGF,WNT5A,ZFP36L2	59
Lipid Metabolism	concentration of lipid	8.30E-08	ACACA,ACLY,ACSL4,ADIPOR2,AHR,ALOX12B,APP,ASAH1,ATP1A1,CERK,CERS2,CGA,CYP19A1,DBI,DHCR7,GALNT3,GHR,GNAI1,HMGCR,INSIG1,LIPA,LPIN1,MBOAT7,MGAT4A,NCEH1,NR2F2,PCYT1A,POR,PPP3CA,PRKCD,PRODH,PTGER4,QKI,SAT1,SCD,SIK1,SLC16A2,ST3GAL5,STEAP4,TFPI,TGFBR2,UCP2,VDR,VGF	44
Small Molecule Biochemistry	concentration of lipid	8.30E-08	ACACA,ACLY,ACSL4,ADIPOR2,AHR,ALOX12B,APP,ASAH1,ATP1A1,CERK,CERS2,CGA,CYP19A1,DBI,DHCR7,GALNT3,GHR,GNAI1,HMGCR,INSIG1,LIPA,LPIN1,MBOAT7,MGAT4A,NCEH1,NR2F2,PCYT1A,POR,PPP3CA,PRKCD,PRODH,PTGER4,QKI,SAT1,SCD,SIK1,SLC16A2,ST3GAL5,STEAP4,TFPI,TGFBR2,UCP2,VDR,VGF	44
Molecular Transport	concentration of lipid	8.30E-08	ACACA,ACLY,ACSL4,ADIPOR2,AHR,ALOX12B,APP,ASAH1,ATP1A1,CERK,CERS2,CGA,CYP19A1,DBI,DHCR7,GALNT3,GHR,GNAI1,HMGCR,INSIG1,LIPA,LPIN1,MBOAT7,MGAT4A,NCEH1,NR2F2,PCYT1A,POR,PPP3CA,PRKCD,PRODH,PTGER4,QKI,SAT1,SCD,SIK1,SLC16A2,ST3GAL5,STEAP4,TFPI,TGFBR2,UCP2,VDR,VGF	44
Cancer	Cancer	1.28E-07	ABCC5,ACACA,ACKR3,ACLY,ACSF2,ACSL3,ACSL4,ACSS2,ACTB,ACTN4,ADARB2,ADCY5,AGR2,AHR,AIM1,AKAP5,AKAP9,AKR1C1/AKR1C2,ALDH3A1,ALOX12B,ANXA5,AP4E1,APP,ARF4,ARHGAP5,ARL6IP5,ARSJ,ASAH1,ASPH,ATP13A4,ATP2A3,ATP6AP1,ATP8A1,B3GALNT1,B3GNT3,BANK1,BCAS1,BMP4,BRINP3,BZW1,BZW2,C14orf37,C2CD2,C4orf3,CAMK2N1,CAPN5,CBR1,CCDC63,CCDC68,CCNA2,CD63,CDC42BPA,CDK6,CDKL5,CEACAM5,CEACAM6,CGA,CLCN3,CLEC3A,CLTCL1,COBLL1,COL2A1…	308
Cancer	metastasis	1.66E-07	ACKR3,ACTB,AGR2,AHR,AIM1,AKR1C1/AKR1C2,ASAH1,CBR1,CEACAM5,CLCN3,CXCR4,CYP19A1,DKK1,EFEMP1,ELF5,FDPS,FGFR3,FUT8,HEXIM1,HSP90AA1,IKZF2,ITGA6,MYOZ2,NFKBIA,NR2F2,PAPSS2,POR,PSCA,RALB,SERPINA1,SIK1,TCF12,TFPI,TGFBR2,THBD,VTCN1,WNT5A,ZFP36L2	38
Cellular Growth and Proliferation	proliferation of cells	2.38E-07	ABCC5,ACACA,ACKR3,ACSL4,ACTB,ACTN4,AGR2,AHR,AKR1C1/AKR1C2,APP,ARHGAP5,ARL6IP5,ASAH1,ASPH,B3GNT3,BANK1,BCAP31,BMP4,BRINP3,C1GALT1,CAMK2N1,CBR1,CCNA2,CD63,CDK6,CEACAM6,CGA,CLCN3,COL2A1,CTSL,CTSZ,CXCR4,CYP19A1,DAB2,DHCR7,DKK1,DUSP4,EFEMP1,ELF5,ENPP1,FADS1,FASN,FAT4,FCGR2B,FGFR3,FLOT1,FUT8,G6PD,GALNT2,GCNT1,GHR,GLP2R,GOLM1,GPC1,GPNMB,GPRC5C,GPX3,H19,HEXIM1,HMGCR,HS6ST2,HSP90AA1,IKZF2,INSIG1,ITGA6,ITP…	125
Cancer	breast or colorectal cancer	3.56E-07	ABCC5,ACACA,ACKR3,ACLY,ACSL3,ADCY5,AGR2,AHR,AIM1,AKAP9,AKR1C1/AKR1C2,ALOX12B,ARHGAP5,ATP6AP1,BANK1,BCAS1,BRINP3,BZW1,CAMK2N1,CAPN5,CCDC63,CCNA2,CDC42BPA,CDK6,CEACAM5,CEACAM6,CLCN3,CLEC3A,CLTCL1,COBLL1,COL2A1,CPEB4,CPS1,CTSL,CTSZ,CXCR4,CYP19A1,CYP4V2,DAB2,DBI,DHCR7,DIP2B,DKK1,DRAM1,DSTN,DUSP16,DUSP4,EBP,EFEMP1,ELOVL6,ENPP1,EPHA7,EPPK1,EXPH5,FAM107B,FAM198B,FAM214A,FASN,FAT4,FDPS,FGFR3,FLVCR2,FOLH1…	151
Cellular Movement	migration of cells	4.46E-07	ACKR3,ACSL4,ACTB,ACTN4,AHR,APP,ARHGAP5,BMP4,BRINP3,C1GALT1,CCNA2,CD63,CDK6,CTSH,CTSL,CTSZ,CXCL17,CXCR4,CYP19A1,DAB2,DKK1,DLX1,FCGR2B,FLOT1,FUT8,GALNT2,GCNT1,GNAI1,GPC1,HSP90AA1,ITGA6,ITPR1,LITAF,MAP3K5,MBOAT7,MCF2L,NDRG2,NFKBIA,NR2F2,PPIC,PPP3CA,PREX1,PRKCD,PTGER4,PTPRU,RAB27A,RALB,RASGRF1,RASSF5,RHOU,RORC,SDC2,SEMA3C,SEMA6D,SERPINA1,SKAP2,SLC12A2,SLPI,TAX1BP1,TCF12,TFPI,TGFBR2,THBD,TIMP3,TMEM30A…	72
Lipid Metabolism	metabolism of terpenoid	5.40E-07	AHR,AKR1C1/AKR1C2,APP,BMP4,CGA,CYP19A1,CYP51A1,DBI,DHCR7,EBP,G6PD,HMGCR,INSIG1,ITGA6,MSMO1,MVK,NSDHL,RDH10,SERPINA1,VDR	20
Small Molecule Biochemistry	metabolism of terpenoid	5.40E-07	AHR,AKR1C1/AKR1C2,APP,BMP4,CGA,CYP19A1,CYP51A1,DBI,DHCR7,EBP,G6PD,HMGCR,INSIG1,ITGA6,MSMO1,MVK,NSDHL,RDH10,SERPINA1,VDR	20
Vitamin and Mineral Metabolism	metabolism of terpenoid	5.40E-07	AHR,AKR1C1/AKR1C2,APP,BMP4,CGA,CYP19A1,CYP51A1,DBI,DHCR7,EBP,G6PD,HMGCR,INSIG1,ITGA6,MSMO1,MVK,NSDHL,RDH10,SERPINA1,VDR	20
Lipid Metabolism	steroid metabolism	6.38E-07	AKR1C1/AKR1C2,APP,BMP4,CGA,CYP19A1,CYP51A1,DBI,DHCR7,EBP,G6PD,HMGCR,INSIG1,ITGA6,MSMO1,MVK,NSDHL,SERPINA1,VDR	18
Small Molecule Biochemistry	steroid metabolism	6.38E-07	AKR1C1/AKR1C2,APP,BMP4,CGA,CYP19A1,CYP51A1,DBI,DHCR7,EBP,G6PD,HMGCR,INSIG1,ITGA6,MSMO1,MVK,NSDHL,SERPINA1,VDR	18
Vitamin and Mineral Metabolism	steroid metabolism	6.38E-07	AKR1C1/AKR1C2,APP,BMP4,CGA,CYP19A1,CYP51A1,DBI,DHCR7,EBP,G6PD,HMGCR,INSIG1,ITGA6,MSMO1,MVK,NSDHL,SERPINA1,VDR	18
Lipid Metabolism	metabolism of membrane lipid derivative	6.39E-07	APP,ASAH1,CERK,CERS2,CYP51A1,DHCR7,EBP,FADS1,FASN,FCGR2B,G6PD,HMGCR,INSIG1,LPCAT1,LPIN1,MVK,NSDHL,PCYT1A,PLA2G16,PRKCD,SERPINA1,SPTSSB,ST3GAL5	23
Small Molecule Biochemistry	metabolism of membrane lipid derivative	6.39E-07	APP,ASAH1,CERK,CERS2,CYP51A1,DHCR7,EBP,FADS1,FASN,FCGR2B,G6PD,HMGCR,INSIG1,LPCAT1,LPIN1,MVK,NSDHL,PCYT1A,PLA2G16,PRKCD,SERPINA1,SPTSSB,ST3GAL5	23
Gastrointestinal Disease	hepatic steatosis	6.42E-07	ACACA,ACSL4,ADIPOR2,AHR,CYP19A1,FASN,GHR,HMGCR,LIPA,LPIN1,MAP3K5,MGAT4A,PDE7B,PDE8A,POR,PTGER4,RORC,SCD,STEAP4,UCP2	20
Hepatic System Disease	hepatic steatosis	6.42E-07	ACACA,ACSL4,ADIPOR2,AHR,CYP19A1,FASN,GHR,HMGCR,LIPA,LPIN1,MAP3K5,MGAT4A,PDE7B,PDE8A,POR,PTGER4,RORC,SCD,STEAP4,UCP2	20
Organismal Development	size of body	6.85E-07	AGR2,AHR,APP,ARHGAP5,ARL6IP5,BMP4,CDK6,CERK,CGA,CLCN3,COL2A1,CSGALNACT1,CXCR4,DACT1,DBI,DHCR7,DLX1,EFEMP1,FAT4,FCGR2B,FGFR3,G6PD,GHR,GNB5,H19,HIST1H1D,IKZF2,KCNQ1OT1,LIPA,MBOAT7,NFKBIA,NR2F2,POR,PPP3CA,PREX1,PRKCD,RASGRF1,SLC12A2,SLC35C1,SLITRK6,SOCS2,TIMP3,VDR,VGF,WNT5A,ZFP36L2,ZMPSTE24	47
Organismal Survival	organismal death	1.29E-06	ACACA,ACKR3,ACLY,ACTB,ACTN4,AGR2,AHR,ALOX12B,APP,ARHGAP5,ASAH1,ASPH,ATP1A1,ATP6AP1,B3GALNT1,BMP4,C1GALT1,CDK6,CERK,CLCN3,COL2A1,CPS1,CXCR4,CYP51A1,DAB2,DACT1,DBI,DHCR7,DKK1,DLX1,EFEMP1,ELF5,FASN,FAT4,FCGR2B,FGFR3,FUT8,G6PD,GHR,GLDN,GLP2R,GNB5,GPR98,GPX3,H19,HEXIM1,HIST1H1D,HMGCR,HOPX,HSP90AA1,IKZF2,INSIG1,ITGA6,ITPR1,LAMB2,LIPA,LRP4,LY6E,MBOAT7,MEF2C,NFKBIA,NR2F2,OPHN1,PCYT1A,PEG10,PERP,POR,PPP3C…	97
Organismal Development	abnormal morphology of abdomen	1.74E-06	ACSL4,ACTN4,AGR2,AHR,AKAP5,ASAH1,BANK1,BMP4,C1GALT1,CDK6,CGA,CLCN3,CYP19A1,DACT1,EFEMP1,FAT4,FCGR2B,GCNT1,GHR,ITGA6,KRT4,LAMB2,LIPA,LRP4,LY6E,NFKBIA,NR2F2,NUPR1,PREX1,PRKCD,RASGRF1,RASSF5,RDH10,RNF128,RORC,SLC12A2,SLC9A2,SPPL2A,SPRY1,TIMP3,VDR,VGF,WNT5A,ZFP36L2	44
Organismal Development	length of limb	2.05E-06	COL2A1,FGFR3,NR2F2,POR,WNT5A	5
Embryonic Development	length of limb	2.05E-06	COL2A1,FGFR3,NR2F2,POR,WNT5A	5
Skeletal and Muscular System Development and Function	length of limb	2.05E-06	COL2A1,FGFR3,NR2F2,POR,WNT5A	5
Cellular Movement	cell movement of tumor cell lines	3.04E-06	ACKR3,ACSL4,ACTN4,AGR2,APP,CLCN3,CTSH,CTSL,CTSZ,CXCR4,DAB2,DRAM1,EFEMP1,GALNT2,GNAI1,HSP90AA1,ITGA6,ITPR1,MCF2L,NDRG2,NFKBIA,PCDH10,PPIC,PPP3CA,PREX1,PRKCD,PTGER4,PTPRU,RAB27A,RALB,RHOU,SDC2,SERPINA1,SLC12A2,ST3GAL5,TCF12,THBD,VGF,VTN,WNT5A	40
Lipid Metabolism	synthesis of sterol	3.31E-06	CYP51A1,DHCR7,EBP,G6PD,HMGCR,INSIG1,MVK,SCD,SERPINA1	9
Small Molecule Biochemistry	synthesis of sterol	3.31E-06	CYP51A1,DHCR7,EBP,G6PD,HMGCR,INSIG1,MVK,SCD,SERPINA1	9
Vitamin and Mineral Metabolism	synthesis of sterol	3.31E-06	CYP51A1,DHCR7,EBP,G6PD,HMGCR,INSIG1,MVK,SCD,SERPINA1	9
Lipid Metabolism	concentration of cholesterol	3.67E-06	AHR,APP,ATP1A1,CYP19A1,DBI,DHCR7,GHR,HMGCR,INSIG1,LIPA,NCEH1,PCYT1A,POR,PPP3CA,SCD,SLC16A2,ST3GAL5,STEAP4,TFPI,VDR	20
Small Molecule Biochemistry	concentration of cholesterol	3.67E-06	AHR,APP,ATP1A1,CYP19A1,DBI,DHCR7,GHR,HMGCR,INSIG1,LIPA,NCEH1,PCYT1A,POR,PPP3CA,SCD,SLC16A2,ST3GAL5,STEAP4,TFPI,VDR	20
Molecular Transport	concentration of cholesterol	3.67E-06	AHR,APP,ATP1A1,CYP19A1,DBI,DHCR7,GHR,HMGCR,INSIG1,LIPA,NCEH1,PCYT1A,POR,PPP3CA,SCD,SLC16A2,ST3GAL5,STEAP4,TFPI,VDR	20
Developmental Disorder	Growth Failure	4.28E-06	ACACA,ACTB,ACTN4,AHR,BMP4,CGA,CLCN3,CSGALNACT1,DBI,DHCR7,ELF5,FGFR3,FUT8,GALNT3,GHR,HIST1H1D,ITGA6,LAMB2,MEF2C,NFKBIA,NR2F2,PEG10,POR,RALB,RASGRF1,RDH10,SLC12A2,SLC35C1,TCF12,TFPI,TGFBR2,UPK2,VDR,ZIC3,ZMPSTE24	35
Cancer	digestive organ tumor	4.29E-06	ABCC5,ACACA,ACKR3,ACLY,ACSL3,ADCY5,AGR2,AHR,AIM1,AKAP9,AKR1C1/AKR1C2,ARHGAP5,ATP6AP1,BANK1,BCAS1,BRINP3,BZW1,CAMK2N1,CAPN5,CCDC63,CCNA2,CD63,CDC42BPA,CEACAM5,CEACAM6,CLCN3,CLEC3A,CLTCL1,COBLL1,COL2A1,CPEB4,CPS1,CTSL,CTSZ,CXCR4,CYP4V2,DAB2,DBI,DIP2B,DKK1,DRAM1,DSTN,DUSP16,EBP,EFEMP1,ENPP1,EPHA7,EXPH5,FAM214A,FASN,FAT4,FGFR3,FLVCR2,FOLH1,FOLH1B,FXYD3,FZD4,G6PD,GALNT3,GHR,GLP2R,GOLM1,GPC1,GPR98,HIST…	140
Gastrointestinal Disease	digestive organ tumor	4.29E-06	ABCC5,ACACA,ACKR3,ACLY,ACSL3,ADCY5,AGR2,AHR,AIM1,AKAP9,AKR1C1/AKR1C2,ARHGAP5,ATP6AP1,BANK1,BCAS1,BRINP3,BZW1,CAMK2N1,CAPN5,CCDC63,CCNA2,CD63,CDC42BPA,CEACAM5,CEACAM6,CLCN3,CLEC3A,CLTCL1,COBLL1,COL2A1,CPEB4,CPS1,CTSL,CTSZ,CXCR4,CYP4V2,DAB2,DBI,DIP2B,DKK1,DRAM1,DSTN,DUSP16,EBP,EFEMP1,ENPP1,EPHA7,EXPH5,FAM214A,FASN,FAT4,FGFR3,FLVCR2,FOLH1,FOLH1B,FXYD3,FZD4,G6PD,GALNT3,GHR,GLP2R,GOLM1,GPC1,GPR98,HIST…	140
Cellular Movement	invasion of cells	4.58E-06	ACSL4,AGR2,APP,BMP4,BRINP3,CCNA2,CTSH,CTSL,CTSZ,CXCR4,DAB2,DKK1,DRAM1,EFEMP1,FOLH1,FUT8,GALNT2,GNAI1,GPC1,HEXIM1,HSP90AA1,ITGA6,NDRG2,NFKBIA,PPIC,PRKCD,SDC2,SERPINA1,SKAP2,SLC12A2,TCF12,TGFBR2,TIMP3,VDR,VTN,WNT5A	36
Cardiovascular Disease	vascular disease	5.78E-06	ACKR3,ADARB2,AHR,ANXA5,APP,COL2A1,CORO2A,CPS1,CTSL,CXCR4,CYP19A1,DAB2,ENPP1,FAM107B,FCGR2B,FLVCR2,GABRB2,GHR,GPX3,HEXIM1,HMGCR,HSD17B11,LEPREL1,MCF2L,MICA,NCEH1,NFKBIA,NR2F2,PDE7B,PDE8A,PPP3CA,PRR16,PTGER4,RASGRF1,RDH10,RRBP1,SAT1,SCD,SEMA3D,SIK1,TFPI,TGFBR2,THBD,TIMP3,UCP2,VDR	46
Cancer	adenocarcinoma	6.26E-06	ABCC5,ACACA,ACSL3,ACSL4,ACSS2,ACTN4,ADCY5,AHR,AIM1,AKAP9,AKR1C1/AKR1C2,AP4E1,APP,ARF4,ARHGAP5,ARSJ,ASAH1,ATP6AP1,B3GALNT1,BANK1,BRINP3,BZW1,BZW2,C4orf3,CAMK2N1,CAPN5,CBR1,CCDC63,CCNA2,CD63,CDC42BPA,CDKL5,CEACAM6,CLCN3,CLEC3A,CLTCL1,COBLL1,COL2A1,CPS1,CSGALNACT1,CSTA,CTSZ,CXCR4,CYP4V2,DAB2,DACT1,DHCR7,DIP2B,DRAM1,DSTN,DUSP16,EBP,EFEMP1,ENPP1,EPHA7,EPPK1,EXPH5,FAM13A,FAM198B,FAM214A,FASN,FAT4,FGFR3…	185
Organismal Development	abnormal morphology of tibia	6.45E-06	CHPF,CSGALNACT1,CYP51A1,FGFR3,GHR,PTPRE,VDR,ZMPSTE24	8
Embryonic Development	abnormal morphology of tibia	6.45E-06	CHPF,CSGALNACT1,CYP51A1,FGFR3,GHR,PTPRE,VDR,ZMPSTE24	8
Skeletal and Muscular System Development and Function	abnormal morphology of tibia	6.45E-06	CHPF,CSGALNACT1,CYP51A1,FGFR3,GHR,PTPRE,VDR,ZMPSTE24	8
Connective Tissue Development and Function	abnormal morphology of tibia	6.45E-06	CHPF,CSGALNACT1,CYP51A1,FGFR3,GHR,PTPRE,VDR,ZMPSTE24	8
Organ Development	abnormal morphology of tibia	6.45E-06	CHPF,CSGALNACT1,CYP51A1,FGFR3,GHR,PTPRE,VDR,ZMPSTE24	8
Organ Morphology	abnormal morphology of tibia	6.45E-06	CHPF,CSGALNACT1,CYP51A1,FGFR3,GHR,PTPRE,VDR,ZMPSTE24	8
Tissue Development	abnormal morphology of tibia	6.45E-06	CHPF,CSGALNACT1,CYP51A1,FGFR3,GHR,PTPRE,VDR,ZMPSTE24	8
Reproductive System Development and Function	fertility	9.22E-06	ACSL4,AHR,APP,ASPH,BMP4,C1GALT1,CDK6,CGA,CLCN3,CYP19A1,EFEMP1,GHR,HIST1H1D,LAMB2,NR2F2,POR,PPP3CA,SAT1,SLC12A2,SLC35C1,SYCP2,VDR,VGF	23
Lipid Metabolism	metabolism of cholesterol	1.11E-05	APP,CYP51A1,DHCR7,EBP,G6PD,HMGCR,INSIG1,MVK,NSDHL,SERPINA1	10
Small Molecule Biochemistry	metabolism of cholesterol	1.11E-05	APP,CYP51A1,DHCR7,EBP,G6PD,HMGCR,INSIG1,MVK,NSDHL,SERPINA1	10
Vitamin and Mineral Metabolism	metabolism of cholesterol	1.11E-05	APP,CYP51A1,DHCR7,EBP,G6PD,HMGCR,INSIG1,MVK,NSDHL,SERPINA1	10
Lipid Metabolism	fatty acid metabolism	1.27E-05	ACACA,ACLY,ACSL4,ACSS2,AKR1C1/AKR1C2,ALOX12B,APP,ASAH1,ATP8A1,CERS2,FADS1,FASN,FCGR2B,GHR,GPC1,INSIG1,LPIN1,MSMO1,NFKBIA,PRKCD,QKI,SCD,SLC27A2,ST3GAL5,VTN	25
Small Molecule Biochemistry	fatty acid metabolism	1.27E-05	ACACA,ACLY,ACSL4,ACSS2,AKR1C1/AKR1C2,ALOX12B,APP,ASAH1,ATP8A1,CERS2,FADS1,FASN,FCGR2B,GHR,GPC1,INSIG1,LPIN1,MSMO1,NFKBIA,PRKCD,QKI,SCD,SLC27A2,ST3GAL5,VTN	25
Cancer	gastrointestinal tract cancer	1.98E-05	ABCC5,ACACA,ACKR3,ACLY,ACSL3,ADCY5,AHR,AIM1,AKAP9,AKR1C1/AKR1C2,ARHGAP5,ATP6AP1,BANK1,BCAS1,BRINP3,BZW1,CAMK2N1,CAPN5,CCDC63,CCNA2,CDC42BPA,CEACAM5,CEACAM6,CLCN3,CLEC3A,CLTCL1,COBLL1,COL2A1,CPEB4,CPS1,CTSL,CTSZ,CXCR4,CYP4V2,DAB2,DBI,DIP2B,DKK1,DRAM1,DSTN,DUSP16,EBP,EFEMP1,ENPP1,EPHA7,EXPH5,FAM214A,FAT4,FGFR3,FLVCR2,FOLH1,FOLH1B,FXYD3,FZD4,G6PD,GALNT3,GHR,GLP2R,GPR98,HMGCR,HSD17B11,HSP90AA1,IDI1,I…	127
Gastrointestinal Disease	gastrointestinal tract cancer	1.98E-05	ABCC5,ACACA,ACKR3,ACLY,ACSL3,ADCY5,AHR,AIM1,AKAP9,AKR1C1/AKR1C2,ARHGAP5,ATP6AP1,BANK1,BCAS1,BRINP3,BZW1,CAMK2N1,CAPN5,CCDC63,CCNA2,CDC42BPA,CEACAM5,CEACAM6,CLCN3,CLEC3A,CLTCL1,COBLL1,COL2A1,CPEB4,CPS1,CTSL,CTSZ,CXCR4,CYP4V2,DAB2,DBI,DIP2B,DKK1,DRAM1,DSTN,DUSP16,EBP,EFEMP1,ENPP1,EPHA7,EXPH5,FAM214A,FAT4,FGFR3,FLVCR2,FOLH1,FOLH1B,FXYD3,FZD4,G6PD,GALNT3,GHR,GLP2R,GPR98,HMGCR,HSD17B11,HSP90AA1,IDI1,I…	127
Cancer	colorectal cancer	2.04E-05	ABCC5,ACACA,ACKR3,ACLY,ACSL3,ADCY5,AHR,AIM1,AKAP9,AKR1C1/AKR1C2,ARHGAP5,ATP6AP1,BANK1,BCAS1,BRINP3,BZW1,CAMK2N1,CAPN5,CCDC63,CCNA2,CDC42BPA,CEACAM5,CEACAM6,CLCN3,CLEC3A,CLTCL1,COBLL1,COL2A1,CPEB4,CPS1,CTSL,CTSZ,CYP4V2,DAB2,DBI,DIP2B,DKK1,DRAM1,DSTN,DUSP16,EBP,EFEMP1,ENPP1,EPHA7,EXPH5,FAM214A,FAT4,FGFR3,FLVCR2,FOLH1,FOLH1B,FZD4,G6PD,GALNT3,GHR,GLP2R,GPR98,HMGCR,HSD17B11,IDI1,INSIG1,ITGA6,ITPR1,KDE…	121
Gastrointestinal Disease	colorectal cancer	2.04E-05	ABCC5,ACACA,ACKR3,ACLY,ACSL3,ADCY5,AHR,AIM1,AKAP9,AKR1C1/AKR1C2,ARHGAP5,ATP6AP1,BANK1,BCAS1,BRINP3,BZW1,CAMK2N1,CAPN5,CCDC63,CCNA2,CDC42BPA,CEACAM5,CEACAM6,CLCN3,CLEC3A,CLTCL1,COBLL1,COL2A1,CPEB4,CPS1,CTSL,CTSZ,CYP4V2,DAB2,DBI,DIP2B,DKK1,DRAM1,DSTN,DUSP16,EBP,EFEMP1,ENPP1,EPHA7,EXPH5,FAM214A,FAT4,FGFR3,FLVCR2,FOLH1,FOLH1B,FZD4,G6PD,GALNT3,GHR,GLP2R,GPR98,HMGCR,HSD17B11,IDI1,INSIG1,ITGA6,ITPR1,KDE…	121
Cellular Movement	invasion of tumor cell lines	2.13E-05	ACSL4,AGR2,APP,BMP4,CCNA2,CTSH,CTSZ,CXCR4,DAB2,DKK1,DRAM1,EFEMP1,FOLH1,FUT8,GALNT2,GNAI1,HEXIM1,HSP90AA1,NDRG2,NFKBIA,PPIC,PRKCD,SDC2,SERPINA1,SLC12A2,TCF12,TGFBR2,TIMP3,VTN,WNT5A	30
Cardiovascular Disease	disorder of artery	2.33E-05	ACKR3,ADARB2,AHR,APP,COL2A1,CORO2A,CTSL,CXCR4,CYP19A1,DAB2,ENPP1,FAM107B,GABRB2,GHR,HEXIM1,HMGCR,HSD17B11,LEPREL1,MCF2L,MICA,NCEH1,NFKBIA,NR2F2,PDE7B,PDE8A,PRR16,PTGER4,RDH10,SAT1,SCD,SIK1,TFPI,TGFBR2,THBD,TIMP3,UCP2,VDR	37
Cancer	precancerous condition	2.47E-05	ABCC5,ACACA,ACKR3,ACLY,ACSL3,ADCY5,AHR,AIM1,AKAP9,AKR1C1/AKR1C2,ARHGAP5,ATP6AP1,BANK1,BCAS1,BRINP3,BZW1,CAMK2N1,CAPN5,CCDC63,CCNA2,CDC42BPA,CEACAM5,CEACAM6,CLCN3,CLEC3A,CLTCL1,COBLL1,COL2A1,CPEB4,CPS1,CTSL,CTSZ,CYP4V2,DAB2,DBI,DIP2B,DKK1,DRAM1,DSTN,DUSP16,EBP,EFEMP1,ENPP1,EPHA7,EXPH5,FAM214A,FAT4,FGFR3,FLVCR2,FOLH1,FOLH1B,FZD4,G6PD,GALNT3,GHR,GLP2R,GPR98,HMGCR,HSD17B11,HSP90AA1,IDI1,INSIG1,ITGA6,…	122
Organ Morphology	abnormal morphology of large intestine	2.51E-05	AGR2,AHR,DACT1,ITGA6,RORC,SLC12A2,VDR,WNT5A	8
Digestive System Development and Function	abnormal morphology of large intestine	2.51E-05	AGR2,AHR,DACT1,ITGA6,RORC,SLC12A2,VDR,WNT5A	8
Digestive System Development and Function	morphology of digestive system	2.63E-05	AGR2,AHR,AKAP5,APP,ASAH1,CLCN3,CYP19A1,CYP51A1,DACT1,FAT4,FGFR3,GCNT1,GHR,ITGA6,KRT4,LIPA,LRP4,PREX1,PRKCD,RASGRF1,RDH10,RORC,SLC12A2,SLC9A2,SPPL2A,TGFBR2,TIMP3,VDR,WNT5A,ZFP36L2,ZMPSTE24	31
Organismal Injury and Abnormalities	pelvic organ prolapse	2.74E-05	AGR2,AHR,EFEMP1,SERPINA1,SLC12A2,VDR	6
Reproductive System Disease	pelvic organ prolapse	2.74E-05	AGR2,AHR,EFEMP1,SERPINA1,SLC12A2,VDR	6
Skeletal and Muscular Disorders	pelvic organ prolapse	2.74E-05	AGR2,AHR,EFEMP1,SERPINA1,SLC12A2,VDR	6
Cancer	colon cancer	2.75E-05	ABCC5,ACACA,ACLY,ACSL3,ADCY5,AHR,AIM1,AKAP9,AKR1C1/AKR1C2,ARHGAP5,ATP6AP1,BANK1,BCAS1,BRINP3,BZW1,CAMK2N1,CAPN5,CCDC63,CCNA2,CDC42BPA,CEACAM6,CLCN3,CLEC3A,CLTCL1,COBLL1,COL2A1,CPEB4,CPS1,CTSL,CTSZ,CYP4V2,DAB2,DBI,DIP2B,DRAM1,DSTN,DUSP16,EBP,EFEMP1,ENPP1,EPHA7,EXPH5,FAM214A,FAT4,FGFR3,FLVCR2,FOLH1B,FZD4,G6PD,GALNT3,GHR,GLP2R,GPR98,HSD17B11,IDI1,INSIG1,ITGA6,ITPR1,KDELC2,KDELR2,KRT4,LAMB2,LEPREL1,L…	107
Gastrointestinal Disease	colon cancer	2.75E-05	ABCC5,ACACA,ACLY,ACSL3,ADCY5,AHR,AIM1,AKAP9,AKR1C1/AKR1C2,ARHGAP5,ATP6AP1,BANK1,BCAS1,BRINP3,BZW1,CAMK2N1,CAPN5,CCDC63,CCNA2,CDC42BPA,CEACAM6,CLCN3,CLEC3A,CLTCL1,COBLL1,COL2A1,CPEB4,CPS1,CTSL,CTSZ,CYP4V2,DAB2,DBI,DIP2B,DRAM1,DSTN,DUSP16,EBP,EFEMP1,ENPP1,EPHA7,EXPH5,FAM214A,FAT4,FGFR3,FLVCR2,FOLH1B,FZD4,G6PD,GALNT3,GHR,GLP2R,GPR98,HSD17B11,IDI1,INSIG1,ITGA6,ITPR1,KDELC2,KDELR2,KRT4,LAMB2,LEPREL1,L…	107
Lipid Metabolism	synthesis of cholesterol	3.03E-05	CYP51A1,DHCR7,G6PD,HMGCR,INSIG1,MVK,SERPINA1	7
Small Molecule Biochemistry	synthesis of cholesterol	3.03E-05	CYP51A1,DHCR7,G6PD,HMGCR,INSIG1,MVK,SERPINA1	7
Vitamin and Mineral Metabolism	synthesis of cholesterol	3.03E-05	CYP51A1,DHCR7,G6PD,HMGCR,INSIG1,MVK,SERPINA1	7
Organ Morphology	mass of liver	3.25E-05	AHR,CYP19A1,EFEMP1,GHR,KCNQ1OT1,LIPA,POR,PPP3CA,SELENBP1,STEAP4,TGFBR2	11
Digestive System Development and Function	mass of liver	3.25E-05	AHR,CYP19A1,EFEMP1,GHR,KCNQ1OT1,LIPA,POR,PPP3CA,SELENBP1,STEAP4,TGFBR2	11
Hepatic System Development and Function	mass of liver	3.25E-05	AHR,CYP19A1,EFEMP1,GHR,KCNQ1OT1,LIPA,POR,PPP3CA,SELENBP1,STEAP4,TGFBR2	11
Organismal Injury and Abnormalities	fracture of bone	3.53E-05	CYP19A1,FDPS,TGFBR2,VDR,ZMPSTE24	5
Skeletal and Muscular Disorders	fracture of bone	3.53E-05	CYP19A1,FDPS,TGFBR2,VDR,ZMPSTE24	5
Connective Tissue Disorders	fracture of bone	3.53E-05	CYP19A1,FDPS,TGFBR2,VDR,ZMPSTE24	5
Tissue Morphology	fracture of bone	3.53E-05	CYP19A1,FDPS,TGFBR2,VDR,ZMPSTE24	5
Renal and Urological System Development and Function	morphology of Urinary system	3.69E-05	ACTN4,BMP4,CYP19A1,DACT1,DHCR7,FAT4,GCNT1,GHR,ITGA6,LAMB2,LIPA,LRP4,SPRY1,TIMP3,UPK2,UPK3A,WNT5A,ZFP36L2	18
Developmental Disorder	Hypoplasia	4.05E-05	AHR,BMP4,CDK6,CGA,COL2A1,CSGALNACT1,CYP19A1,CYP51A1,DACT1,DHCR7,FGFR3,HEXIM1,HS6ST2,ITGA6,LRP4,MBOAT7,MEF2C,NR2F2,RASSF5,RDH10,RORC,SCD,SLC35C1,TCF12,VDR,WDR72,ZIC3	27
Lipid Metabolism	concentration of malonyl-coenzyme A	4.40E-05	ACACA,ACLY,SAT1,SCD	4
Small Molecule Biochemistry	concentration of malonyl-coenzyme A	4.40E-05	ACACA,ACLY,SAT1,SCD	4
Molecular Transport	concentration of malonyl-coenzyme A	4.40E-05	ACACA,ACLY,SAT1,SCD	4
Nucleic Acid Metabolism	concentration of malonyl-coenzyme A	4.40E-05	ACACA,ACLY,SAT1,SCD	4
Organismal Development	abnormal morphology of limb	4.55E-05	BMP4,CHPF,COL2A1,CSGALNACT1,CYP51A1,DACT1,DKK1,FGFR3,GALNT3,GHR,LRP4,PTPRE,RDH10,VDR,WNT5A,ZMPSTE24	16
Skeletal and Muscular System Development and Function	abnormal morphology of limb	4.55E-05	BMP4,CHPF,COL2A1,CSGALNACT1,CYP51A1,DACT1,DKK1,FGFR3,GALNT3,GHR,LRP4,PTPRE,RDH10,VDR,WNT5A,ZMPSTE24	16
Developmental Disorder	congenital anomaly of limb	4.59E-05	ASPH,BMP4,COL2A1,CYP51A1,DKK1,GPC1,H19,ITGA6,LRP4,POR,RDH10,WNT5A,ZMPSTE24	13
Skeletal and Muscular Disorders	congenital anomaly of limb	4.59E-05	ASPH,BMP4,COL2A1,CYP51A1,DKK1,GPC1,H19,ITGA6,LRP4,POR,RDH10,WNT5A,ZMPSTE24	13
Lipid Metabolism	concentration of fatty acid	5.06E-05	ACACA,ACLY,ACSL4,CERK,DBI,GHR,GNAI1,LIPA,LPIN1,MBOAT7,MGAT4A,NCEH1,PRODH,PTGER4,SAT1,SCD,TGFBR2	17
Small Molecule Biochemistry	concentration of fatty acid	5.06E-05	ACACA,ACLY,ACSL4,CERK,DBI,GHR,GNAI1,LIPA,LPIN1,MBOAT7,MGAT4A,NCEH1,PRODH,PTGER4,SAT1,SCD,TGFBR2	17
Molecular Transport	concentration of fatty acid	5.06E-05	ACACA,ACLY,ACSL4,CERK,DBI,GHR,GNAI1,LIPA,LPIN1,MBOAT7,MGAT4A,NCEH1,PRODH,PTGER4,SAT1,SCD,TGFBR2	17
Cancer	hematologic cancer	5.48E-05	ADARB2,AKAP5,ALOX12B,ARL6IP5,BRINP3,COL2A1,CTSL,CXCR4,DKK1,DUSP4,ENPP1,EPHX1,EPPK1,FASN,FAT4,FDPS,FGFR3,GHR,GPX3,HS6ST3,LRP4,MAGED1,MICA,MSMO1,MVK,NOSTRIN,PCDH10,PDE7B,PDE8A,POR,PPP3CA,PTGFRN,RHOU,RUNX1T1,SEC24D,SELENBP1,SEMA3D,STEAP4,TAX1BP1,TFPI,TGFBR2,ZFP36L2	42
Hematological Disease	hematologic cancer	5.48E-05	ADARB2,AKAP5,ALOX12B,ARL6IP5,BRINP3,COL2A1,CTSL,CXCR4,DKK1,DUSP4,ENPP1,EPHX1,EPPK1,FASN,FAT4,FDPS,FGFR3,GHR,GPX3,HS6ST3,LRP4,MAGED1,MICA,MSMO1,MVK,NOSTRIN,PCDH10,PDE7B,PDE8A,POR,PPP3CA,PTGFRN,RHOU,RUNX1T1,SEC24D,SELENBP1,SEMA3D,STEAP4,TAX1BP1,TFPI,TGFBR2,ZFP36L2	42
Gene Expression	imprinting	5.66E-05	G6PD,H19,KCNQ1OT1,PEG10,RASGRF1,SGCE	6
Lipid Metabolism	synthesis of fatty acid	5.75E-05	ACACA,ACLY,ACSL4,ACSS2,ALOX12B,APP,ASAH1,FADS1,FASN,FCGR2B,GPC1,INSIG1,NFKBIA,QKI,SCD,VTN	16
Small Molecule Biochemistry	synthesis of fatty acid	5.75E-05	ACACA,ACLY,ACSL4,ACSS2,ALOX12B,APP,ASAH1,FADS1,FASN,FCGR2B,GPC1,INSIG1,NFKBIA,QKI,SCD,VTN	16
Lipid Metabolism	oxidation of lipid	6.00E-05	ACACA,ADIPOR2,AKR1C1/AKR1C2,APP,CYP19A1,LPIN1,POR,SAT1,SCD,SLC27A2,UCP2,VDR	12
Small Molecule Biochemistry	oxidation of lipid	6.00E-05	ACACA,ADIPOR2,AKR1C1/AKR1C2,APP,CYP19A1,LPIN1,POR,SAT1,SCD,SLC27A2,UCP2,VDR	12
Energy Production	oxidation of lipid	6.00E-05	ACACA,ADIPOR2,AKR1C1/AKR1C2,APP,CYP19A1,LPIN1,POR,SAT1,SCD,SLC27A2,UCP2,VDR	12
Developmental Disorder	syndactyly	6.02E-05	ASPH,CYP51A1,DKK1,ITGA6,LRP4,POR,RDH10	7
Skeletal and Muscular Disorders	syndactyly	6.02E-05	ASPH,CYP51A1,DKK1,ITGA6,LRP4,POR,RDH10	7
Cellular Movement	cell movement of blood cells	6.21E-05	ACKR3,ACTB,ACTN4,AHR,APP,BMP4,C1GALT1,CD63,CTSZ,CXCL17,CXCR4,CYP19A1,FCGR2B,FLOT1,FUT8,GCNT1,ITGA6,LITAF,MAP3K5,NFKBIA,PREX1,PRKCD,RAB27A,RASSF5,RORC,SERPINA1,SLPI,TAX1BP1,TFPI,TGFBR2,THBD,TIMP3,UCP2,VDR,VTCN1,VTN,WNT5A	37
Gastrointestinal Disease	congenital anomaly of mouth	6.68E-05	AHR,ASPH,BMP4,COL2A1,CYP51A1,DHCR7,DLX1,FIGN,H19,INSIG1,WDR72	11
Developmental Disorder	congenital anomaly of mouth	6.68E-05	AHR,ASPH,BMP4,COL2A1,CYP51A1,DHCR7,DLX1,FIGN,H19,INSIG1,WDR72	11
Renal and Urological System Development and Function	abnormal morphology of Urinary system	6.85E-05	ACTN4,BMP4,DACT1,DHCR7,FAT4,GCNT1,GHR,ITGA6,LAMB2,LIPA,LRP4,SPRY1,TIMP3,UPK2,UPK3A,WNT5A,ZFP36L2	17
Cellular Movement	invasion of endocrine cell lines	7.39E-05	BRINP3,NFKBIA,PRKCD	3
Cellular Growth and Proliferation	proliferation of tumor cell lines	7.84E-05	ACACA,ACKR3,ACSL4,ACTB,ACTN4,AHR,APP,ASAH1,BMP4,C1GALT1,CAMK2N1,CCNA2,CDK6,CEACAM6,CLCN3,CXCR4,CYP19A1,DAB2,DKK1,DUSP4,EFEMP1,ELF5,FASN,FGFR3,FUT8,G6PD,GALNT2,GHR,GOLM1,GPC1,HEXIM1,HMGCR,HSP90AA1,ITGA6,ITPR1,MAGED1,NDRG2,NFKBIA,PRKCD,PRODH,PTGER4,PTPRE,PTPRU,RALB,RASSF3,RASSF5,RUNX1T1,SAT1,SDC2,SIK1,SLPI,TAF9B,TCF12,TGFBR2,THBD,TIMP3,VDR,VTCN1,VTN,WNT5A	60
Cellular Development	proliferation of tumor cell lines	7.84E-05	ACACA,ACKR3,ACSL4,ACTB,ACTN4,AHR,APP,ASAH1,BMP4,C1GALT1,CAMK2N1,CCNA2,CDK6,CEACAM6,CLCN3,CXCR4,CYP19A1,DAB2,DKK1,DUSP4,EFEMP1,ELF5,FASN,FGFR3,FUT8,G6PD,GALNT2,GHR,GOLM1,GPC1,HEXIM1,HMGCR,HSP90AA1,ITGA6,ITPR1,MAGED1,NDRG2,NFKBIA,PRKCD,PRODH,PTGER4,PTPRE,PTPRU,RALB,RASSF3,RASSF5,RUNX1T1,SAT1,SDC2,SIK1,SLPI,TAF9B,TCF12,TGFBR2,THBD,TIMP3,VDR,VTCN1,VTN,WNT5A	60
Carbohydrate Metabolism	quantity of carbohydrate	8.35E-05	ADCY5,ADIPOR2,APP,BMP4,CLCN3,CYP19A1,FADS1,FUT8,GHR,INSIG1,MBOAT7,MGAT4A,NCEH1,PCYT1A,PPP3CA,PTGER4,SCD,ST3GAL5,STEAP4,TGFBR2,UCP2,VDR,VGF,VTCN1,ZMPSTE24	25
Neurological Disease	Movement Disorders	8.52E-05	ACTB,ADCY5,APP,ARL6IP5,ARPP19,ATP6AP2,BCAS1,CAB39,CERK,CETN2,CLCN3,CYP19A1,CYP51A1,DHCR7,F8A1 (includes others),FGFR3,FLOT1,FZD4,GABRB2,GALNT3,GLDN,GNB5,GPRC5C,HMGCR,HSP90AA1,INPP5A,ITPR1,LRP4,MAN1A1,MAOA,MAP2,MAP3K5,MEF2C,MYOZ2,NDRG2,PPP3CA,SAT1,SCD,SERPINA1,SGCE,SLC12A2,SLC16A9,ST3GAL5,SYPL1,TUBA1B,VDR,ZMPSTE24,ZMYND8	48
Organ Morphology	morphology of intestine	8.54E-05	AGR2,AHR,APP,CLCN3,DACT1,FAT4,GCNT1,ITGA6,LIPA,RDH10,RORC,SLC12A2,SPPL2A,VDR,WNT5A	15
Digestive System Development and Function	morphology of intestine	8.54E-05	AGR2,AHR,APP,CLCN3,DACT1,FAT4,GCNT1,ITGA6,LIPA,RDH10,RORC,SLC12A2,SPPL2A,VDR,WNT5A	15
Organismal Development	abnormal morphology of tail	8.71E-05	COL2A1,CYP51A1,DACT1,FAT4,FGFR3,HIST1H1D,POR,TFPI,WNT5A,ZIC3	10
Cardiovascular Disease	occlusion of artery	8.77E-05	ADARB2,AHR,APP,CORO2A,CXCR4,CYP19A1,DAB2,FAM107B,GABRB2,GHR,HEXIM1,HMGCR,HSD17B11,LEPREL1,MCF2L,MICA,NCEH1,NFKBIA,NR2F2,PDE7B,PDE8A,PRR16,PTGER4,SAT1,SCD,SIK1,TGFBR2,THBD,TIMP3,UCP2,VDR	31
Gastrointestinal Disease	cleft palate syndrome	9.97E-05	AHR,ASPH,COL2A1,CYP51A1,DHCR7,DLX1,FIGN,H19,INSIG1	9
Developmental Disorder	cleft palate syndrome	9.97E-05	AHR,ASPH,COL2A1,CYP51A1,DHCR7,DLX1,FIGN,H19,INSIG1	9
Organismal Development	morphology of vessel	1.02E-04	ACKR3,ACTN4,AHR,APP,BMP4,C1GALT1,CXCR4,CYP51A1,DLX1,ENPP1,G6PD,GHR,MEF2C,NR2F2,PTGER4,SEMA3D,TFPI,TIMP3,TLL1	19
Lipid Metabolism	quantity of steroid	1.05E-04	AHR,APP,ATP1A1,CGA,CYP19A1,DBI,DHCR7,GALNT3,GHR,HMGCR,INSIG1,LIPA,NCEH1,NR2F2,PCYT1A,POR,PPP3CA,SCD,SLC16A2,ST3GAL5,STEAP4,TFPI,VDR,VGF	24
Small Molecule Biochemistry	quantity of steroid	1.05E-04	AHR,APP,ATP1A1,CGA,CYP19A1,DBI,DHCR7,GALNT3,GHR,HMGCR,INSIG1,LIPA,NCEH1,NR2F2,PCYT1A,POR,PPP3CA,SCD,SLC16A2,ST3GAL5,STEAP4,TFPI,VDR,VGF	24
Molecular Transport	quantity of steroid	1.05E-04	AHR,APP,ATP1A1,CGA,CYP19A1,DBI,DHCR7,GALNT3,GHR,HMGCR,INSIG1,LIPA,NCEH1,NR2F2,PCYT1A,POR,PPP3CA,SCD,SLC16A2,ST3GAL5,STEAP4,TFPI,VDR,VGF	24
Cell Death and Survival	apoptosis of fibroblast cell lines	1.06E-04	AHR,APP,ASAH1,ATP6AP2,DKK1,DUSP4,EPHX1,ITGA6,ITPR1,MAP3K5,NFKBIA,NUPR1,PPP3CA,PRKCD,QKI,RASSF5,SYCP2,TAX1BP1	18
Organismal Development	morphology of heart	1.07E-04	ACKR3,AHR,AKAP5,CDK6,COL2A1,CXCR4,CYP51A1,FAT4,G6PD,HEXIM1,HIST1H1D,LY6E,MEF2C,NR2F2,POR,PPP3CA,PTGER4,SEMA3D,TAX1BP1,TGFBR2,THBD,TIMP3,TLL1	23
Organ Morphology	morphology of heart	1.07E-04	ACKR3,AHR,AKAP5,CDK6,COL2A1,CXCR4,CYP51A1,FAT4,G6PD,HEXIM1,HIST1H1D,LY6E,MEF2C,NR2F2,POR,PPP3CA,PTGER4,SEMA3D,TAX1BP1,TGFBR2,THBD,TIMP3,TLL1	23
Cardiovascular System Development and Function	morphology of heart	1.07E-04	ACKR3,AHR,AKAP5,CDK6,COL2A1,CXCR4,CYP51A1,FAT4,G6PD,HEXIM1,HIST1H1D,LY6E,MEF2C,NR2F2,POR,PPP3CA,PTGER4,SEMA3D,TAX1BP1,TGFBR2,THBD,TIMP3,TLL1	23
Organismal Development	abnormal morphology of colon	1.23E-04	AHR,DACT1,RORC,SLC12A2,VDR,WNT5A	6
Organ Morphology	abnormal morphology of colon	1.23E-04	AHR,DACT1,RORC,SLC12A2,VDR,WNT5A	6
Digestive System Development and Function	abnormal morphology of colon	1.23E-04	AHR,DACT1,RORC,SLC12A2,VDR,WNT5A	6
Cellular Movement	recruitment of phagocytes	1.26E-04	AHR,APP,FCGR2B,FLOT1,FUT8,GCNT1,NFKBIA,PREX1,SLPI,TAX1BP1,TFPI,TGFBR2,UCP2,VDR	14
Cell-To-Cell Signaling and Interaction	recruitment of phagocytes	1.26E-04	AHR,APP,FCGR2B,FLOT1,FUT8,GCNT1,NFKBIA,PREX1,SLPI,TAX1BP1,TFPI,TGFBR2,UCP2,VDR	14
Hematological System Development and Function	recruitment of phagocytes	1.26E-04	AHR,APP,FCGR2B,FLOT1,FUT8,GCNT1,NFKBIA,PREX1,SLPI,TAX1BP1,TFPI,TGFBR2,UCP2,VDR	14
Immune Cell Trafficking	recruitment of phagocytes	1.26E-04	AHR,APP,FCGR2B,FLOT1,FUT8,GCNT1,NFKBIA,PREX1,SLPI,TAX1BP1,TFPI,TGFBR2,UCP2,VDR	14
Inflammatory Response	recruitment of phagocytes	1.26E-04	AHR,APP,FCGR2B,FLOT1,FUT8,GCNT1,NFKBIA,PREX1,SLPI,TAX1BP1,TFPI,TGFBR2,UCP2,VDR	14
Cancer	growth of liver tumor	1.27E-04	AHR,CXCR4,HMGCR,PEG10	4
Gastrointestinal Disease	growth of liver tumor	1.27E-04	AHR,CXCR4,HMGCR,PEG10	4
Hepatic System Disease	growth of liver tumor	1.27E-04	AHR,CXCR4,HMGCR,PEG10	4
Cellular Movement	leukocyte migration	1.29E-04	ACKR3,ACTB,ACTN4,AHR,APP,C1GALT1,CD63,CTSZ,CXCL17,CXCR4,CYP19A1,FCGR2B,FLOT1,FUT8,GCNT1,ITGA6,LITAF,MAP3K5,NFKBIA,PREX1,PRKCD,RAB27A,RASSF5,RORC,SERPINA1,SLPI,TAX1BP1,TFPI,TGFBR2,THBD,TIMP3,UCP2,VDR,VTCN1,VTN,WNT5A	36
Immune Cell Trafficking	leukocyte migration	1.29E-04	ACKR3,ACTB,ACTN4,AHR,APP,C1GALT1,CD63,CTSZ,CXCL17,CXCR4,CYP19A1,FCGR2B,FLOT1,FUT8,GCNT1,ITGA6,LITAF,MAP3K5,NFKBIA,PREX1,PRKCD,RAB27A,RASSF5,RORC,SERPINA1,SLPI,TAX1BP1,TFPI,TGFBR2,THBD,TIMP3,UCP2,VDR,VTCN1,VTN,WNT5A	36
Cancer	proliferation of tumor cells	1.36E-04	ACTN4,AHR,BMP4,CBR1,CDK6,CTSL,CXCR4,CYP19A1,ELF5,GPC1,HEXIM1,HMGCR,IKZF2,NFKBIA,PEG10,PERP,PRKCD,PSCA,PTPRE,RALB,RORC,SDC2,SIK1,SLPI,TCF12,TGFBR2,WNT5A	27
Cellular Growth and Proliferation	proliferation of tumor cells	1.36E-04	ACTN4,AHR,BMP4,CBR1,CDK6,CTSL,CXCR4,CYP19A1,ELF5,GPC1,HEXIM1,HMGCR,IKZF2,NFKBIA,PEG10,PERP,PRKCD,PSCA,PTPRE,RALB,RORC,SDC2,SIK1,SLPI,TCF12,TGFBR2,WNT5A	27
Cellular Development	proliferation of tumor cells	1.36E-04	ACTN4,AHR,BMP4,CBR1,CDK6,CTSL,CXCR4,CYP19A1,ELF5,GPC1,HEXIM1,HMGCR,IKZF2,NFKBIA,PEG10,PERP,PRKCD,PSCA,PTPRE,RALB,RORC,SDC2,SIK1,SLPI,TCF12,TGFBR2,WNT5A	27
Tumor Morphology	proliferation of tumor cells	1.36E-04	ACTN4,AHR,BMP4,CBR1,CDK6,CTSL,CXCR4,CYP19A1,ELF5,GPC1,HEXIM1,HMGCR,IKZF2,NFKBIA,PEG10,PERP,PRKCD,PSCA,PTPRE,RALB,RORC,SDC2,SIK1,SLPI,TCF12,TGFBR2,WNT5A	27
Inflammatory Disease	pulmonary emphysema	1.37E-04	EPHX1,FGFR3,FUT8,LIPA,PDE7B,PDE8A,SERPINA1,VDR	8
Respiratory Disease	pulmonary emphysema	1.37E-04	EPHX1,FGFR3,FUT8,LIPA,PDE7B,PDE8A,SERPINA1,VDR	8
Lipid Metabolism	synthesis of acetyl-coenzyme A	1.46E-04	ACLY,ACSS2,FASN	3
Small Molecule Biochemistry	synthesis of acetyl-coenzyme A	1.46E-04	ACLY,ACSS2,FASN	3
Nucleic Acid Metabolism	synthesis of acetyl-coenzyme A	1.46E-04	ACLY,ACSS2,FASN	3
Digestive System Development and Function	abnormal morphology of digestive system	1.49E-04	AGR2,AHR,AKAP5,ASAH1,CLCN3,CYP19A1,CYP51A1,DACT1,FAT4,GCNT1,GHR,ITGA6,KRT4,LIPA,LRP4,PREX1,PRKCD,RASGRF1,RDH10,RORC,SLC12A2,SLC9A2,SPPL2A,TIMP3,VDR,WNT5A,ZFP36L2,ZMPSTE24	28
Cellular Movement	migration of tumor cell lines	1.76E-04	ACKR3,ACSL4,ACTN4,APP,CTSH,CTSL,CTSZ,CXCR4,DAB2,GALNT2,GNAI1,HSP90AA1,ITGA6,ITPR1,MCF2L,NDRG2,PPIC,PPP3CA,PREX1,PRKCD,PTGER4,PTPRU,RALB,RHOU,SDC2,SLC12A2,TCF12,VGF,VTN,WNT5A	30
Inflammatory Disease	chronic inflammatory disorder	1.78E-04	ACLY,ACTN4,AGR2,AHR,APP,ATP8A1,BMP4,CDC42BPA,CDK6,COL2A1,CSGALNACT1,CTSL,CXCR4,CYP19A1,FCGR2B,FDPS,GABRB2,GALNT2,GHR,HMGCR,ITPR1,MICA,MRFAP1,MSMO1,NFKBIA,POR,PPP3CA,PRKCD,PTGER4,PTGFRN,QKI,RALB,RASGRF1,RORC,SDC2,SLPI,SQLE,STEAP4,TGFBR2,THBD,TMEM47,VDR,VTCN1,WNT5A	44
Connective Tissue Development and Function	quantity of connective tissue	1.79E-04	ARHGAP5,COL2A1,CYP19A1,EFEMP1,FASN,GHR,LIPA,RASGRF1,RUNX1T1,SCD,SLC12A2,STEAP4,UCP2,VDR,VGF,WNT5A,ZMPSTE24	17
Tissue Morphology	quantity of connective tissue	1.79E-04	ARHGAP5,COL2A1,CYP19A1,EFEMP1,FASN,GHR,LIPA,RASGRF1,RUNX1T1,SCD,SLC12A2,STEAP4,UCP2,VDR,VGF,WNT5A,ZMPSTE24	17
Cancer	growth of tumor	1.86E-04	ACTN4,AHR,BMP4,CBR1,CDK6,CTSL,CXCR4,CYP19A1,DKK1,ELF5,FGFR3,FUT8,GALNT2,GPC1,HEXIM1,HMGCR,IKZF2,NFKBIA,PEG10,PERP,PRKCD,PSCA,PTPRE,RAB27A,RALB,RORC,SAT1,SDC2,SIK1,SLPI,TCF12,TGFBR2,THBD,WNT5A	34
Organismal Development	morphology of bone	1.87E-04	BMP4,CHPF,COL2A1,CSGALNACT1,CYP19A1,CYP51A1,DACT1,DKK1,DLX1,EFEMP1,ENPP1,FAT4,FGFR3,GALNT3,GHR,H19,ITGA6,NDRG2,PTPRE,TFPI,TGFBR2,VDR,WNT5A,ZIC3,ZMPSTE24	25
Embryonic Development	morphology of bone	1.87E-04	BMP4,CHPF,COL2A1,CSGALNACT1,CYP19A1,CYP51A1,DACT1,DKK1,DLX1,EFEMP1,ENPP1,FAT4,FGFR3,GALNT3,GHR,H19,ITGA6,NDRG2,PTPRE,TFPI,TGFBR2,VDR,WNT5A,ZIC3,ZMPSTE24	25
Skeletal and Muscular System Development and Function	morphology of bone	1.87E-04	BMP4,CHPF,COL2A1,CSGALNACT1,CYP19A1,CYP51A1,DACT1,DKK1,DLX1,EFEMP1,ENPP1,FAT4,FGFR3,GALNT3,GHR,H19,ITGA6,NDRG2,PTPRE,TFPI,TGFBR2,VDR,WNT5A,ZIC3,ZMPSTE24	25
Connective Tissue Development and Function	morphology of bone	1.87E-04	BMP4,CHPF,COL2A1,CSGALNACT1,CYP19A1,CYP51A1,DACT1,DKK1,DLX1,EFEMP1,ENPP1,FAT4,FGFR3,GALNT3,GHR,H19,ITGA6,NDRG2,PTPRE,TFPI,TGFBR2,VDR,WNT5A,ZIC3,ZMPSTE24	25
Organ Development	morphology of bone	1.87E-04	BMP4,CHPF,COL2A1,CSGALNACT1,CYP19A1,CYP51A1,DACT1,DKK1,DLX1,EFEMP1,ENPP1,FAT4,FGFR3,GALNT3,GHR,H19,ITGA6,NDRG2,PTPRE,TFPI,TGFBR2,VDR,WNT5A,ZIC3,ZMPSTE24	25
Organ Morphology	morphology of bone	1.87E-04	BMP4,CHPF,COL2A1,CSGALNACT1,CYP19A1,CYP51A1,DACT1,DKK1,DLX1,EFEMP1,ENPP1,FAT4,FGFR3,GALNT3,GHR,H19,ITGA6,NDRG2,PTPRE,TFPI,TGFBR2,VDR,WNT5A,ZIC3,ZMPSTE24	25
Tissue Development	morphology of bone	1.87E-04	BMP4,CHPF,COL2A1,CSGALNACT1,CYP19A1,CYP51A1,DACT1,DKK1,DLX1,EFEMP1,ENPP1,FAT4,FGFR3,GALNT3,GHR,H19,ITGA6,NDRG2,PTPRE,TFPI,TGFBR2,VDR,WNT5A,ZIC3,ZMPSTE24	25
Lipid Metabolism	conversion of lipid	2.02E-04	ACSS2,AKR1C1/AKR1C2,APP,CERS2,FADS1,FCGR2B,LIPH,PTGER4,SCD	9
Small Molecule Biochemistry	conversion of lipid	2.02E-04	ACSS2,AKR1C1/AKR1C2,APP,CERS2,FADS1,FCGR2B,LIPH,PTGER4,SCD	9
Organ Morphology	abnormal morphology of intestine	2.10E-04	AGR2,AHR,CLCN3,DACT1,FAT4,GCNT1,ITGA6,LIPA,RDH10,RORC,SLC12A2,SPPL2A,VDR,WNT5A	14
Digestive System Development and Function	abnormal morphology of intestine	2.10E-04	AGR2,AHR,CLCN3,DACT1,FAT4,GCNT1,ITGA6,LIPA,RDH10,RORC,SLC12A2,SPPL2A,VDR,WNT5A	14
Small Molecule Biochemistry	concentration of D-glucose	2.20E-04	ADCY5,ADIPOR2,BMP4,CLCN3,CYP19A1,FADS1,GHR,MGAT4A,NCEH1,PPP3CA,SCD,ST3GAL5,STEAP4,UCP2,VDR,VGF,VTCN1,ZMPSTE24	18
Molecular Transport	concentration of D-glucose	2.20E-04	ADCY5,ADIPOR2,BMP4,CLCN3,CYP19A1,FADS1,GHR,MGAT4A,NCEH1,PPP3CA,SCD,ST3GAL5,STEAP4,UCP2,VDR,VGF,VTCN1,ZMPSTE24	18
Carbohydrate Metabolism	concentration of D-glucose	2.20E-04	ADCY5,ADIPOR2,BMP4,CLCN3,CYP19A1,FADS1,GHR,MGAT4A,NCEH1,PPP3CA,SCD,ST3GAL5,STEAP4,UCP2,VDR,VGF,VTCN1,ZMPSTE24	18
Organismal Injury and Abnormalities	Bleeding	2.23E-04	ACKR3,ALDH3A1,APP,C1GALT1,CGA,COL2A1,CXCR4,CYP19A1,G6PD,GABRB2,NR2F2,POR,PTGER4,RAB27A,SERPINA1,SLC12A2,SLPI,TFPI,TGFBR2,TLL1,VDR,ZFP36L2	22
Cell-To-Cell Signaling and Interaction	association of cells	2.25E-04	APP,C1GALT1,GHR,PTPRE	4
Tissue Morphology	quantity of neuronal progenitor cells	2.25E-04	APP,BMP4,SLC12A2,WNT5A	4
Nervous System Development and Function	quantity of neuronal progenitor cells	2.25E-04	APP,BMP4,SLC12A2,WNT5A	4
Cell Death and Survival	cell death of connective tissue cells	2.26E-04	ACTB,AHR,APP,ASAH1,ATP6AP2,BMP4,COL2A1,CYP19A1,DKK1,DUSP4,EPHX1,ITGA6,ITPR1,MAP3K5,MCF2L,NFKBIA,NUPR1,PERP,PPP3CA,PRKCD,QKI,RASSF5,RUNX1T1,SYCP2,TAX1BP1,TIMP3,VDR	27
Cancer	lymphohematopoietic cancer	2.29E-04	ADARB2,AHR,AKAP5,ALOX12B,ARL6IP5,BRINP3,COL2A1,CORO2A,CTSL,CXCR4,DKK1,DUSP4,ENPP1,EPHX1,EPPK1,FASN,FAT4,FDPS,FGFR3,GHR,GPX3,HIST1H3A (includes others),HMGCR,HS6ST3,HSP90AA1,IKZF2,LRP4,MAGED1,MICA,MSMO1,MVK,NFKBIA,NOSTRIN,PAG1,PCDH10,PDE7B,PDE8A,POR,PPP3CA,PTGFRN,RASSF5,RHOU,RORC,RUNX1T1,SEC24D,SELENBP1,SEMA3D,STEAP4,TAX1BP1,TFPI,TGFBR2,TMEM30A,ZFP36L2	53
Cellular Movement	recruitment of cells	2.32E-04	AHR,APP,CD63,CXCR4,FCGR2B,FLOT1,FUT8,GCNT1,HEXIM1,NFKBIA,PREX1,SLPI,TAX1BP1,TFPI,TGFBR2,UCP2,VDR	17
Cell-To-Cell Signaling and Interaction	recruitment of cells	2.32E-04	AHR,APP,CD63,CXCR4,FCGR2B,FLOT1,FUT8,GCNT1,HEXIM1,NFKBIA,PREX1,SLPI,TAX1BP1,TFPI,TGFBR2,UCP2,VDR	17
Cellular Development	differentiation of connective tissue cells	2.41E-04	ARL4A,BMP4,CDK6,COL2A1,DACT1,DKK1,ENPP1,FCGR2B,FGFR3,INSIG1,ITGA6,LPIN1,LY6E,MEF2C,PRKCD,PTGER4,PTPRE,RUNX1T1,SCD,SELENBP1,TGFBR2,VDR,WNT5A	23
Lipid Metabolism	synthesis of sphingolipid	2.51E-04	APP,ASAH1,CERK,CERS2,FASN,PRKCD,SPTSSB,ST3GAL5	8
Small Molecule Biochemistry	synthesis of sphingolipid	2.51E-04	APP,ASAH1,CERK,CERS2,FASN,PRKCD,SPTSSB,ST3GAL5	8
Organismal Development	kidney development	2.54E-04	AHR,BMP4,C1GALT1,DKK1,EFEMP1,FAT4,GCNT1,GHR,KCNQ1OT1,LRP4,POR,PPP3CA,RDH10,SPRY1,UPK3A	15
Embryonic Development	kidney development	2.54E-04	AHR,BMP4,C1GALT1,DKK1,EFEMP1,FAT4,GCNT1,GHR,KCNQ1OT1,LRP4,POR,PPP3CA,RDH10,SPRY1,UPK3A	15
Organ Development	kidney development	2.54E-04	AHR,BMP4,C1GALT1,DKK1,EFEMP1,FAT4,GCNT1,GHR,KCNQ1OT1,LRP4,POR,PPP3CA,RDH10,SPRY1,UPK3A	15
Tissue Development	kidney development	2.54E-04	AHR,BMP4,C1GALT1,DKK1,EFEMP1,FAT4,GCNT1,GHR,KCNQ1OT1,LRP4,POR,PPP3CA,RDH10,SPRY1,UPK3A	15
Renal and Urological System Development and Function	kidney development	2.54E-04	AHR,BMP4,C1GALT1,DKK1,EFEMP1,FAT4,GCNT1,GHR,KCNQ1OT1,LRP4,POR,PPP3CA,RDH10,SPRY1,UPK3A	15
Cancer	colorectal carcinoma	2.55E-04	ABCC5,ACACA,ACLY,ACSL3,ADCY5,AHR,AIM1,AKAP9,AKR1C1/AKR1C2,ARHGAP5,ATP6AP1,BANK1,BRINP3,BZW1,CAMK2N1,CCDC63,CCNA2,CDC42BPA,CEACAM6,CLCN3,CLEC3A,CLTCL1,COBLL1,CPS1,CTSZ,CYP4V2,DAB2,DBI,DIP2B,DRAM1,DSTN,DUSP16,EBP,EFEMP1,ENPP1,EPHA7,EXPH5,FAM214A,FAT4,FGFR3,FLVCR2,FOLH1B,G6PD,GALNT3,GHR,GLP2R,GPR98,HSD17B11,IDI1,INSIG1,ITPR1,KDELC2,KDELR2,KRT4,LAMB2,LEPREL1,LIMCH1,LIPH,LIX1,MAP2,MUC20,MVD,MVK,MYOZ2,…	97
Gastrointestinal Disease	colorectal carcinoma	2.55E-04	ABCC5,ACACA,ACLY,ACSL3,ADCY5,AHR,AIM1,AKAP9,AKR1C1/AKR1C2,ARHGAP5,ATP6AP1,BANK1,BRINP3,BZW1,CAMK2N1,CCDC63,CCNA2,CDC42BPA,CEACAM6,CLCN3,CLEC3A,CLTCL1,COBLL1,CPS1,CTSZ,CYP4V2,DAB2,DBI,DIP2B,DRAM1,DSTN,DUSP16,EBP,EFEMP1,ENPP1,EPHA7,EXPH5,FAM214A,FAT4,FGFR3,FLVCR2,FOLH1B,G6PD,GALNT3,GHR,GLP2R,GPR98,HSD17B11,IDI1,INSIG1,ITPR1,KDELC2,KDELR2,KRT4,LAMB2,LEPREL1,LIMCH1,LIPH,LIX1,MAP2,MUC20,MVD,MVK,MYOZ2,…	97
Cancer	colon carcinoma	2.60E-04	ABCC5,ACACA,ACLY,ACSL3,ADCY5,AHR,AIM1,AKAP9,AKR1C1/AKR1C2,ARHGAP5,ATP6AP1,BANK1,BRINP3,BZW1,CAMK2N1,CCDC63,CCNA2,CDC42BPA,CEACAM6,CLCN3,CLEC3A,CLTCL1,COBLL1,CPS1,CTSZ,CYP4V2,DAB2,DBI,DIP2B,DRAM1,DSTN,DUSP16,EBP,EFEMP1,ENPP1,EPHA7,EXPH5,FAM214A,FAT4,FGFR3,FLVCR2,FOLH1B,G6PD,GALNT3,GHR,GLP2R,GPR98,HSD17B11,IDI1,INSIG1,ITPR1,KDELC2,KDELR2,KRT4,LAMB2,LEPREL1,LIMCH1,LIPH,LIX1,MAP2,MUC20,MVD,MVK,MYOZ2,…	96
Gastrointestinal Disease	colon carcinoma	2.60E-04	ABCC5,ACACA,ACLY,ACSL3,ADCY5,AHR,AIM1,AKAP9,AKR1C1/AKR1C2,ARHGAP5,ATP6AP1,BANK1,BRINP3,BZW1,CAMK2N1,CCDC63,CCNA2,CDC42BPA,CEACAM6,CLCN3,CLEC3A,CLTCL1,COBLL1,CPS1,CTSZ,CYP4V2,DAB2,DBI,DIP2B,DRAM1,DSTN,DUSP16,EBP,EFEMP1,ENPP1,EPHA7,EXPH5,FAM214A,FAT4,FGFR3,FLVCR2,FOLH1B,G6PD,GALNT3,GHR,GLP2R,GPR98,HSD17B11,IDI1,INSIG1,ITPR1,KDELC2,KDELR2,KRT4,LAMB2,LEPREL1,LIMCH1,LIPH,LIX1,MAP2,MUC20,MVD,MVK,MYOZ2,…	96
Neurological Disease	disorder of basal ganglia	2.66E-04	ACTB,ADCY5,APP,ARL6IP5,ARPP19,ATP6AP2,BCAS1,CAB39,CERS2,CETN2,CYP51A1,DHCR7,F8A1 (includes others),FLOT1,GABRB2,GALNT3,GNB5,GPRC5C,HMGCR,HSP90AA1,ITPR1,LRP4,MAN1A1,MAP2,MAP3K5,MYOZ2,NDRG2,PPP3CA,SAT1,SCD,SERPINA1,SLC16A9,ST3GAL5,SYPL1,TUBA1B,ZMYND8	36
Psychological Disorders	disorder of basal ganglia	2.66E-04	ACTB,ADCY5,APP,ARL6IP5,ARPP19,ATP6AP2,BCAS1,CAB39,CERS2,CETN2,CYP51A1,DHCR7,F8A1 (includes others),FLOT1,GABRB2,GALNT3,GNB5,GPRC5C,HMGCR,HSP90AA1,ITPR1,LRP4,MAN1A1,MAP2,MAP3K5,MYOZ2,NDRG2,PPP3CA,SAT1,SCD,SERPINA1,SLC16A9,ST3GAL5,SYPL1,TUBA1B,ZMYND8	36
Cancer	gastrointestinal carcinoma	2.73E-04	ABCC5,ACACA,ACLY,ACSL3,ADCY5,AHR,AIM1,AKAP9,AKR1C1/AKR1C2,ARHGAP5,ATP6AP1,BANK1,BRINP3,BZW1,CAMK2N1,CCDC63,CCNA2,CDC42BPA,CEACAM6,CLCN3,CLEC3A,CLTCL1,COBLL1,CPS1,CTSZ,CYP4V2,DAB2,DBI,DIP2B,DRAM1,DSTN,DUSP16,EBP,EFEMP1,ENPP1,EPHA7,EXPH5,FAM214A,FAT4,FGFR3,FLVCR2,FOLH1,FOLH1B,G6PD,GALNT3,GHR,GLP2R,GPR98,HSD17B11,IDI1,INSIG1,ITPR1,KDELC2,KDELR2,KRT4,LAMB2,LEPREL1,LIMCH1,LIPH,LIX1,MAP2,MUC20,MVD,MVK,…	100
Gastrointestinal Disease	gastrointestinal carcinoma	2.73E-04	ABCC5,ACACA,ACLY,ACSL3,ADCY5,AHR,AIM1,AKAP9,AKR1C1/AKR1C2,ARHGAP5,ATP6AP1,BANK1,BRINP3,BZW1,CAMK2N1,CCDC63,CCNA2,CDC42BPA,CEACAM6,CLCN3,CLEC3A,CLTCL1,COBLL1,CPS1,CTSZ,CYP4V2,DAB2,DBI,DIP2B,DRAM1,DSTN,DUSP16,EBP,EFEMP1,ENPP1,EPHA7,EXPH5,FAM214A,FAT4,FGFR3,FLVCR2,FOLH1,FOLH1B,G6PD,GALNT3,GHR,GLP2R,GPR98,HSD17B11,IDI1,INSIG1,ITPR1,KDELC2,KDELR2,KRT4,LAMB2,LEPREL1,LIMCH1,LIPH,LIX1,MAP2,MUC20,MVD,MVK,…	100
Gastrointestinal Disease	congenital anomaly of digestive system	2.73E-04	AHR,ASPH,BMP4,COL2A1,CYP51A1,DHCR7,DLX1,FIGN,H19,INSIG1,KCNQ1OT1,WDR72,ZIC3	13
Developmental Disorder	congenital anomaly of digestive system	2.73E-04	AHR,ASPH,BMP4,COL2A1,CYP51A1,DHCR7,DLX1,FIGN,H19,INSIG1,KCNQ1OT1,WDR72,ZIC3	13
Cancer	oral cancer	2.74E-04	BMP4,CSTA,CTSH,FASN,FOLH1,HSP90AA1,ITGA6,KCNMB4,PCDH10,SAT1,SDC2,SPRY1,THBD,TIMP3	14
Gastrointestinal Disease	oral cancer	2.74E-04	BMP4,CSTA,CTSH,FASN,FOLH1,HSP90AA1,ITGA6,KCNMB4,PCDH10,SAT1,SDC2,SPRY1,THBD,TIMP3	14
Organismal Development	abnormal morphology of bone	2.86E-04	BMP4,CHPF,COL2A1,CSGALNACT1,CYP19A1,CYP51A1,DACT1,DKK1,DLX1,EFEMP1,ENPP1,FAT4,FGFR3,GALNT3,GHR,H19,ITGA6,NDRG2,PTPRE,TFPI,VDR,WNT5A,ZIC3,ZMPSTE24	24
Embryonic Development	abnormal morphology of bone	2.86E-04	BMP4,CHPF,COL2A1,CSGALNACT1,CYP19A1,CYP51A1,DACT1,DKK1,DLX1,EFEMP1,ENPP1,FAT4,FGFR3,GALNT3,GHR,H19,ITGA6,NDRG2,PTPRE,TFPI,VDR,WNT5A,ZIC3,ZMPSTE24	24
Skeletal and Muscular System Development and Function	abnormal morphology of bone	2.86E-04	BMP4,CHPF,COL2A1,CSGALNACT1,CYP19A1,CYP51A1,DACT1,DKK1,DLX1,EFEMP1,ENPP1,FAT4,FGFR3,GALNT3,GHR,H19,ITGA6,NDRG2,PTPRE,TFPI,VDR,WNT5A,ZIC3,ZMPSTE24	24
Connective Tissue Development and Function	abnormal morphology of bone	2.86E-04	BMP4,CHPF,COL2A1,CSGALNACT1,CYP19A1,CYP51A1,DACT1,DKK1,DLX1,EFEMP1,ENPP1,FAT4,FGFR3,GALNT3,GHR,H19,ITGA6,NDRG2,PTPRE,TFPI,VDR,WNT5A,ZIC3,ZMPSTE24	24
Organ Development	abnormal morphology of bone	2.86E-04	BMP4,CHPF,COL2A1,CSGALNACT1,CYP19A1,CYP51A1,DACT1,DKK1,DLX1,EFEMP1,ENPP1,FAT4,FGFR3,GALNT3,GHR,H19,ITGA6,NDRG2,PTPRE,TFPI,VDR,WNT5A,ZIC3,ZMPSTE24	24
Organ Morphology	abnormal morphology of bone	2.86E-04	BMP4,CHPF,COL2A1,CSGALNACT1,CYP19A1,CYP51A1,DACT1,DKK1,DLX1,EFEMP1,ENPP1,FAT4,FGFR3,GALNT3,GHR,H19,ITGA6,NDRG2,PTPRE,TFPI,VDR,WNT5A,ZIC3,ZMPSTE24	24
Tissue Development	abnormal morphology of bone	2.86E-04	BMP4,CHPF,COL2A1,CSGALNACT1,CYP19A1,CYP51A1,DACT1,DKK1,DLX1,EFEMP1,ENPP1,FAT4,FGFR3,GALNT3,GHR,H19,ITGA6,NDRG2,PTPRE,TFPI,VDR,WNT5A,ZIC3,ZMPSTE24	24
Organismal Development	lung development	2.88E-04	BMP4,COL2A1,CTSH,DHCR7,FAT4,FGFR3,FUT8,HOPX,ITGA6,LIPA,PTGER4,RDH10,SLC35C1,TGFBR2,TIMP3,WNT5A,ZIC3	17
Embryonic Development	lung development	2.88E-04	BMP4,COL2A1,CTSH,DHCR7,FAT4,FGFR3,FUT8,HOPX,ITGA6,LIPA,PTGER4,RDH10,SLC35C1,TGFBR2,TIMP3,WNT5A,ZIC3	17
Organ Development	lung development	2.88E-04	BMP4,COL2A1,CTSH,DHCR7,FAT4,FGFR3,FUT8,HOPX,ITGA6,LIPA,PTGER4,RDH10,SLC35C1,TGFBR2,TIMP3,WNT5A,ZIC3	17
Tissue Development	lung development	2.88E-04	BMP4,COL2A1,CTSH,DHCR7,FAT4,FGFR3,FUT8,HOPX,ITGA6,LIPA,PTGER4,RDH10,SLC35C1,TGFBR2,TIMP3,WNT5A,ZIC3	17
Respiratory System Development and Function	lung development	2.88E-04	BMP4,COL2A1,CTSH,DHCR7,FAT4,FGFR3,FUT8,HOPX,ITGA6,LIPA,PTGER4,RDH10,SLC35C1,TGFBR2,TIMP3,WNT5A,ZIC3	17
Organismal Development	limb development	2.88E-04	APP,ASPH,BMP4,COL2A1,DKK1,FGFR3,ITGA6,LRP4,NR2F2,POR,RDH10,WNT5A	12
Embryonic Development	limb development	2.88E-04	APP,ASPH,BMP4,COL2A1,DKK1,FGFR3,ITGA6,LRP4,NR2F2,POR,RDH10,WNT5A	12
Skeletal and Muscular System Development and Function	limb development	2.88E-04	APP,ASPH,BMP4,COL2A1,DKK1,FGFR3,ITGA6,LRP4,NR2F2,POR,RDH10,WNT5A	12
Cancer	sphere formation of tumor cell lines	2.89E-04	ACKR3,CXCR4,DKK1,NFKBIA	4
Organismal Development	morphology of blood vessel	3.09E-04	ACKR3,ACTN4,AHR,APP,BMP4,C1GALT1,CXCR4,DLX1,ENPP1,G6PD,GHR,MEF2C,NR2F2,PTGER4,SEMA3D,TIMP3,TLL1	17
Tissue Morphology	morphology of blood vessel	3.09E-04	ACKR3,ACTN4,AHR,APP,BMP4,C1GALT1,CXCR4,DLX1,ENPP1,G6PD,GHR,MEF2C,NR2F2,PTGER4,SEMA3D,TIMP3,TLL1	17
Cardiovascular System Development and Function	morphology of blood vessel	3.09E-04	ACKR3,ACTN4,AHR,APP,BMP4,C1GALT1,CXCR4,DLX1,ENPP1,G6PD,GHR,MEF2C,NR2F2,PTGER4,SEMA3D,TIMP3,TLL1	17
Organismal Development	abnormal morphology of ovary	3.11E-04	ACSL4,AHR,C1GALT1,CGA,CYP19A1,GHR,NR2F2,NUPR1,VDR,VGF	10
Organ Morphology	abnormal morphology of ovary	3.11E-04	ACSL4,AHR,C1GALT1,CGA,CYP19A1,GHR,NR2F2,NUPR1,VDR,VGF	10
Reproductive System Development and Function	abnormal morphology of ovary	3.11E-04	ACSL4,AHR,C1GALT1,CGA,CYP19A1,GHR,NR2F2,NUPR1,VDR,VGF	10
Organismal Development	abnormal morphology of thoracic cavity	3.22E-04	ACKR3,AHR,ARHGAP5,CDK6,COL2A1,CXCR4,CYP51A1,DHCR7,FAT4,FGFR3,FUT8,G6PD,HEXIM1,HIST1H1D,ITGA6,LIPA,LY6E,MEF2C,POR,PTGER4,RASSF5,SEMA3D,SLC35C1,TAX1BP1,TGFBR2,THBD,TIMP3,TLL1,WNT5A	29
Organismal Development	mass of secretory structure	3.24E-04	AHR,CYP19A1,GHR,VDR,VGF	5
Organ Morphology	mass of secretory structure	3.24E-04	AHR,CYP19A1,GHR,VDR,VGF	5
Organismal Development	morphology of limb bone	3.30E-04	CHPF,CSGALNACT1,CYP51A1,FGFR3,GALNT3,GHR,PTPRE,VDR,WNT5A,ZMPSTE24	10
Embryonic Development	morphology of limb bone	3.30E-04	CHPF,CSGALNACT1,CYP51A1,FGFR3,GALNT3,GHR,PTPRE,VDR,WNT5A,ZMPSTE24	10
Skeletal and Muscular System Development and Function	morphology of limb bone	3.30E-04	CHPF,CSGALNACT1,CYP51A1,FGFR3,GALNT3,GHR,PTPRE,VDR,WNT5A,ZMPSTE24	10
Connective Tissue Development and Function	morphology of limb bone	3.30E-04	CHPF,CSGALNACT1,CYP51A1,FGFR3,GALNT3,GHR,PTPRE,VDR,WNT5A,ZMPSTE24	10
Organ Development	morphology of limb bone	3.30E-04	CHPF,CSGALNACT1,CYP51A1,FGFR3,GALNT3,GHR,PTPRE,VDR,WNT5A,ZMPSTE24	10
Organ Morphology	morphology of limb bone	3.30E-04	CHPF,CSGALNACT1,CYP51A1,FGFR3,GALNT3,GHR,PTPRE,VDR,WNT5A,ZMPSTE24	10
Tissue Development	morphology of limb bone	3.30E-04	CHPF,CSGALNACT1,CYP51A1,FGFR3,GALNT3,GHR,PTPRE,VDR,WNT5A,ZMPSTE24	10
Cell Death and Survival	necrosis	3.48E-04	ACACA,ACTB,ADCY5,AGR2,AHR,ALDH3A1,ALDH3B1,APP,ASAH1,ATP6AP2,BMP4,CBR1,CDK6,CEACAM6,COL2A1,CXCR4,CYB5A,CYP19A1,DAB2,DKK1,DLX1,DRAM1,DUSP4,EFEMP1,ELF5,EPHA7,EPHX1,FASN,FCGR2B,FDPS,FGFR3,G6PD,GABRB2,GCNT1,GHR,GPC1,HSP90AA1,IKZF2,INPP5A,ITGA6,ITPR1,MAGED1,MAOA,MAP3K5,MBOAT7,MCF2L,MEF2C,NDRG2,NFKBIA,NUPR1,PERP,PLA2G16,PPP3CA,PRKCD,PRODH,PSCA,PTGER4,PTPRE,QKI,RALB,RAPGEF4,RASSF3,RASSF5,RDH10,RORC,RUNX1…	85
Cancer	hematological neoplasia	3.49E-04	ADARB2,AHR,AKAP5,ALOX12B,ARL6IP5,BRINP3,COL2A1,CORO2A,CTSL,CXCR4,DKK1,DUSP4,ENPP1,EPHX1,EPPK1,FASN,FAT4,FDPS,FGFR3,GHR,GPX3,HIST1H3A (includes others),HMGCR,HS6ST3,IKZF2,LRP4,MAGED1,MICA,MSMO1,MVK,NFKBIA,NOSTRIN,PAG1,PCDH10,PDE7B,PDE8A,POR,PPP3CA,PTGFRN,RASSF5,RHOU,RORC,RUNX1T1,SEC24D,SELENBP1,SEMA3D,STEAP4,TAX1BP1,TFPI,TGFBR2,TMEM30A,ZFP36L2	52
Hematological Disease	hematological neoplasia	3.49E-04	ADARB2,AHR,AKAP5,ALOX12B,ARL6IP5,BRINP3,COL2A1,CORO2A,CTSL,CXCR4,DKK1,DUSP4,ENPP1,EPHX1,EPPK1,FASN,FAT4,FDPS,FGFR3,GHR,GPX3,HIST1H3A (includes others),HMGCR,HS6ST3,IKZF2,LRP4,MAGED1,MICA,MSMO1,MVK,NFKBIA,NOSTRIN,PAG1,PCDH10,PDE7B,PDE8A,POR,PPP3CA,PTGFRN,RASSF5,RHOU,RORC,RUNX1T1,SEC24D,SELENBP1,SEMA3D,STEAP4,TAX1BP1,TFPI,TGFBR2,TMEM30A,ZFP36L2	52
Cancer	pelvic cancer	3.79E-04	ACACA,ACSL4,ACSS2,ACTN4,AGR2,AIM1,AKAP9,AKR1C1/AKR1C2,ALDH3A1,ANXA5,AP4E1,APP,B3GALNT1,B3GNT3,BZW2,CAPN5,CCDC63,CCNA2,CDKL5,CEACAM6,COL2A1,CPS1,CSGALNACT1,CTSH,CTSL,CXCR4,CYP19A1,DAB2,DHCR7,DKK1,DUSP4,ENPP1,EPHA7,FAM13A,FAM198B,FASN,FAT4,FDPS,FGFR3,FKBP10,GALNT3,GDPD3,GLP2R,GPC1,GPR98,GPX3,H19,HSP90AA1,ITGA6,ITPR1,KRT81,LIMCH1,LIX1,LPIN1,LPPR1,LY6E,MAGED1,MAGEH1,MAN1A1,MAP2,MAP3K5,MEF2C,MSMO1,MUC…	119
Cardiovascular Disease	Heart Disease	3.81E-04	ACKR3,ADARB2,AHR,AKAP9,APP,ASPH,ATP1A1,CORO2A,CXCR4,CYP19A1,CYP51A1,FAM107B,FASN,GABRB2,GHR,HEXIM1,HMGCR,HOPX,KCNMB4,LITAF,LY6E,MAOA,MAP3K5,MCF2L,MYOZ2,PDE7B,PDE8A,PPP3CA,PRKCD,PRR16,PTGER4,RDH10,RORC,SCD,SEMA3D,TFPI,THBD,TIMP3,TLL1,VDR,ZIC3,ZMPSTE24	42
Cellular Assembly and Organization	binding of microsome	3.88E-04	DHCR7,EBP	2
Small Molecule Biochemistry	binding of tamoxifen	3.88E-04	DHCR7,EBP	2
Drug Metabolism	binding of tamoxifen	3.88E-04	DHCR7,EBP	2
Skeletal and Muscular System Development and Function	binding of vascular smooth muscle cells	3.88E-04	TFPI,VTN	2
Cell-To-Cell Signaling and Interaction	binding of vascular smooth muscle cells	3.88E-04	TFPI,VTN	2
Cell Cycle	cell cycle progression of eye cell lines	3.88E-04	AKAP9,ALDH3A1	2
Visual System Development and Function	cell cycle progression of eye cell lines	3.88E-04	AKAP9,ALDH3A1	2
Lipid Metabolism	concentration of 18:1(n-9) fatty acids	3.88E-04	ACLY,SCD	2
Small Molecule Biochemistry	concentration of 18:1(n-9) fatty acids	3.88E-04	ACLY,SCD	2
Molecular Transport	concentration of 18:1(n-9) fatty acids	3.88E-04	ACLY,SCD	2
Organ Morphology	quantity of crypt	3.88E-04	DKK1,SLC12A2	2
Digestive System Development and Function	quantity of crypt	3.88E-04	DKK1,SLC12A2	2
Cancer	recurrent breast cancer	3.88E-04	CYP19A1,TGFBR2	2
Organismal Injury and Abnormalities	recurrent breast cancer	3.88E-04	CYP19A1,TGFBR2	2
Reproductive System Disease	recurrent breast cancer	3.88E-04	CYP19A1,TGFBR2	2
Behavior	response learning	3.88E-04	ADCY5,APP	2
Cell-To-Cell Signaling and Interaction	structure of intercellular junctions	3.88E-04	APP,PERP	2
Cancer	tumorigenesis of thyroid tumor cell lines	3.88E-04	NFKBIA,TIMP3	2
Cellular Growth and Proliferation	tumorigenesis of thyroid tumor cell lines	3.88E-04	NFKBIA,TIMP3	2
Cellular Development	tumorigenesis of thyroid tumor cell lines	3.88E-04	NFKBIA,TIMP3	2
Organ Morphology	size of tongue	3.96E-04	CYP51A1,H19,WNT5A	3
Digestive System Development and Function	size of tongue	3.96E-04	CYP51A1,H19,WNT5A	3
Cardiovascular System Development and Function	morphology of cardiovascular system	4.04E-04	ACKR3,ACTN4,AHR,AKAP5,APP,BMP4,C1GALT1,CDK6,COL2A1,CXCR4,CYP51A1,DHCR7,DLX1,ENPP1,FAT4,G6PD,GHR,HEXIM1,HIST1H1D,LY6E,MEF2C,NOSTRIN,NR2F2,POR,PPP3CA,PTGER4,SEMA3D,TAX1BP1,TGFBR2,THBD,TIMP3,TLL1	32
Cancer	female genital tract cancer	4.28E-04	ACACA,ACSL4,ACSS2,ACTN4,AGR2,AIM1,AKAP9,AKR1C1/AKR1C2,ALDH3A1,ANXA5,AP4E1,APP,B3GALNT1,B3GNT3,BZW2,CAPN5,CCDC63,CCNA2,CDKL5,CEACAM6,COL2A1,CPS1,CSGALNACT1,CTSH,CTSL,CXCR4,CYP19A1,DAB2,DHCR7,DKK1,DUSP4,ENPP1,EPHA7,FAM198B,FAT4,FGFR3,FKBP10,GALNT3,GDPD3,GLP2R,GPR98,GPX3,H19,HSP90AA1,ITGA6,ITPR1,KRT81,LIMCH1,LIX1,LPPR1,MAGED1,MAGEH1,MAN1A1,MAP2,MAP3K5,MEF2C,MSMO1,MUC20,NOMO1 (includes others),NR2F2,…	108
Organismal Injury and Abnormalities	female genital tract cancer	4.28E-04	ACACA,ACSL4,ACSS2,ACTN4,AGR2,AIM1,AKAP9,AKR1C1/AKR1C2,ALDH3A1,ANXA5,AP4E1,APP,B3GALNT1,B3GNT3,BZW2,CAPN5,CCDC63,CCNA2,CDKL5,CEACAM6,COL2A1,CPS1,CSGALNACT1,CTSH,CTSL,CXCR4,CYP19A1,DAB2,DHCR7,DKK1,DUSP4,ENPP1,EPHA7,FAM198B,FAT4,FGFR3,FKBP10,GALNT3,GDPD3,GLP2R,GPR98,GPX3,H19,HSP90AA1,ITGA6,ITPR1,KRT81,LIMCH1,LIX1,LPPR1,MAGED1,MAGEH1,MAN1A1,MAP2,MAP3K5,MEF2C,MSMO1,MUC20,NOMO1 (includes others),NR2F2,…	108
Reproductive System Disease	female genital tract cancer	4.28E-04	ACACA,ACSL4,ACSS2,ACTN4,AGR2,AIM1,AKAP9,AKR1C1/AKR1C2,ALDH3A1,ANXA5,AP4E1,APP,B3GALNT1,B3GNT3,BZW2,CAPN5,CCDC63,CCNA2,CDKL5,CEACAM6,COL2A1,CPS1,CSGALNACT1,CTSH,CTSL,CXCR4,CYP19A1,DAB2,DHCR7,DKK1,DUSP4,ENPP1,EPHA7,FAM198B,FAT4,FGFR3,FKBP10,GALNT3,GDPD3,GLP2R,GPR98,GPX3,H19,HSP90AA1,ITGA6,ITPR1,KRT81,LIMCH1,LIX1,LPPR1,MAGED1,MAGEH1,MAN1A1,MAP2,MAP3K5,MEF2C,MSMO1,MUC20,NOMO1 (includes others),NR2F2,…	108
Organismal Development	morphogenesis of gland	4.38E-04	BMP4,ITGA6,NFKBIA,TGFBR2,WNT5A	5
Organismal Development	mass of organism	4.71E-04	APP,CGA,CXCR4,CYP19A1,FASN,GHR,LAMB2,LIPA,LPIN1,MAOA,RASGRF1,SAT1,SCD,SOCS2,UCP2,VDR,VGF,ZMPSTE24	18
Endocrine System Disorders	insulin resistance	4.84E-04	ACACA,ACSL4,ADIPOR2,CYP19A1,ENPP1,FASN,GHR,HMGCR,LIPA,LPIN1,MGAT4A,NFKBIA,SCD,STEAP4,UCP2,VDR	16
Metabolic Disease	insulin resistance	4.84E-04	ACACA,ACSL4,ADIPOR2,CYP19A1,ENPP1,FASN,GHR,HMGCR,LIPA,LPIN1,MGAT4A,NFKBIA,SCD,STEAP4,UCP2,VDR	16
Gastrointestinal Disease	Inflammatory Bowel Disease	4.97E-04	AGR2,AHR,APP,CDC42BPA,FDPS,GABRB2,GHR,MSMO1,NFKBIA,POR,PPP3CA,PTGER4,PTGFRN,RORC,SLPI,TGFBR2,THBD,TMEM47,VDR	19
Inflammatory Disease	Inflammatory Bowel Disease	4.97E-04	AGR2,AHR,APP,CDC42BPA,FDPS,GABRB2,GHR,MSMO1,NFKBIA,POR,PPP3CA,PTGER4,PTGFRN,RORC,SLPI,TGFBR2,THBD,TMEM47,VDR	19
Organismal Development	abnormal morphology of ovarian follicle	5.03E-04	AHR,C1GALT1,CGA,CYP19A1,GHR,NUPR1,VDR,VGF	8
Organ Morphology	abnormal morphology of ovarian follicle	5.03E-04	AHR,C1GALT1,CGA,CYP19A1,GHR,NUPR1,VDR,VGF	8
Reproductive System Development and Function	abnormal morphology of ovarian follicle	5.03E-04	AHR,C1GALT1,CGA,CYP19A1,GHR,NUPR1,VDR,VGF	8
Lipid Metabolism	oxidation of palmitic acid	5.05E-04	CYP19A1,LPIN1,SAT1,SCD,UCP2	5
Small Molecule Biochemistry	oxidation of palmitic acid	5.05E-04	CYP19A1,LPIN1,SAT1,SCD,UCP2	5
Energy Production	oxidation of palmitic acid	5.05E-04	CYP19A1,LPIN1,SAT1,SCD,UCP2	5
Cancer	head and neck tumor	5.28E-04	AIM1,BCAS1,BMP4,BRINP3,CGA,CSTA,CTSH,CXCR4,CYP51A1,EFEMP1,FASN,FGFR3,FKBP10,FOLH1,GALNT3,HSP90AA1,INSIG1,ITGA6,KCNMB4,PCDH10,POR,PSCA,PSD3,RAPGEF4,SAT1,SDC2,SERPINA1,SLC12A2,SLPI,SPRY1,TFPI,TGFBR2,THBD,TIMP3,TLL1,VTN,WNT5A	37
Molecular Transport	transport of molecule	5.37E-04	ABCC5,ACSL3,AKAP9,AKR1C1/AKR1C2,AP4E1,APP,ARF4,ARL6IP5,ASAH1,ATP2A3,ATP6AP1,ATP8A1,BMP4,CGA,CLCN3,CLTCL1,DUSP16,EBP,ENPP1,EXPH5,FCGR2B,FXYD3,FZD4,GABRB2,ITPR1,KCNMB4,KDELR2,LY6E,MGAT4A,NDRG2,NFKBIA,NUDT4,PCYT1A,PPP3CA,PRKCD,PTGER4,RAB27A,RASGRF1,RRBP1,SCD,SLC12A2,SLC16A2,SLC27A2,SLC39A8,SLC44A1,SLC9A2,UNC93B1,UPK3A,VDR	49
Organismal Development	development of exocrine gland	6.01E-04	AHR,ARHGAP5,CYP19A1,DKK1,ELF5,HEXIM1,HS6ST2,ITGA6,NFKBIA,SOCS2,TGFBR2,TIMP3,VDR	13
Tissue Development	development of exocrine gland	6.01E-04	AHR,ARHGAP5,CYP19A1,DKK1,ELF5,HEXIM1,HS6ST2,ITGA6,NFKBIA,SOCS2,TGFBR2,TIMP3,VDR	13
Lipid Metabolism	oxidation of fatty acid	6.27E-04	ACACA,ADIPOR2,CYP19A1,LPIN1,SAT1,SCD,SLC27A2,UCP2,VDR	9
Small Molecule Biochemistry	oxidation of fatty acid	6.27E-04	ACACA,ADIPOR2,CYP19A1,LPIN1,SAT1,SCD,SLC27A2,UCP2,VDR	9
Energy Production	oxidation of fatty acid	6.27E-04	ACACA,ADIPOR2,CYP19A1,LPIN1,SAT1,SCD,SLC27A2,UCP2,VDR	9
Cancer	multiple myeloma	6.31E-04	ALOX12B,BRINP3,CXCR4,DKK1,FDPS,FGFR3,GHR,HS6ST3,MAGED1,MICA,TFPI	11
Hematological Disease	multiple myeloma	6.31E-04	ALOX12B,BRINP3,CXCR4,DKK1,FDPS,FGFR3,GHR,HS6ST3,MAGED1,MICA,TFPI	11
Immunological Disease	multiple myeloma	6.31E-04	ALOX12B,BRINP3,CXCR4,DKK1,FDPS,FGFR3,GHR,HS6ST3,MAGED1,MICA,TFPI	11
Developmental Disorder	disorder of stature	6.50E-04	CGA,COL2A1,CSGALNACT1,EBP,FGFR3,GHR,H19,KCNQ1OT1,PAPSS2,WNT5A	10
Cancer	growth of digestive organ tumor	6.62E-04	AHR,CXCR4,GPC1,HMGCR,PEG10	5
Gastrointestinal Disease	growth of digestive organ tumor	6.62E-04	AHR,CXCR4,GPC1,HMGCR,PEG10	5
Cancer	progression of malignant tumor	6.62E-04	AGR2,ITGA6,NR2F2,SAT1,TGFBR2	5
Tumor Morphology	progression of malignant tumor	6.62E-04	AGR2,ITGA6,NR2F2,SAT1,TGFBR2	5
Cell Death and Survival	cell death	6.64E-04	ABCC5,ACACA,ACSL4,ACTB,ADCY5,AGR2,AHR,ALDH3A1,ALDH3B1,ANXA5,APP,ASAH1,ATP6AP2,BCAP31,BMP4,CBR1,CDK6,CEACAM6,CLCN3,COL2A1,CSTA,CXCR4,CYB5A,CYP19A1,DAB2,DKK1,DLX1,DRAM1,DUSP4,EFEMP1,ELF5,EPHA7,EPHX1,FASN,FAT4,FCGR2B,FDPS,FGFR3,G6PD,GABRB2,GCNT1,GHR,GPC1,GPR98,HEXIM1,HSP90AA1,IKZF2,INPP5A,ITGA6,ITPR1,LAMB2,MAGED1,MAGEH1,MAOA,MAP3K5,MBOAT7,MCF2L,MEF2C,MICA,NDRG2,NFKBIA,NUPR1,PERP,PLA2G16,POR,PPP3CA,P…	103
Cell Death and Survival	cell death of fibroblast cell lines	6.79E-04	ACTB,AHR,APP,ASAH1,ATP6AP2,DKK1,DUSP4,EPHX1,ITGA6,ITPR1,MAP3K5,NFKBIA,NUPR1,PPP3CA,PRKCD,QKI,RASSF5,RUNX1T1,SYCP2,TAX1BP1	20
Skeletal and Muscular Disorders	Huntington's Disease	7.35E-04	ACTB,ADCY5,ARPP19,ATP6AP2,CAB39,CETN2,CYP51A1,DHCR7,F8A1 (includes others),GABRB2,GNB5,GPRC5C,HMGCR,HSP90AA1,ITPR1,LRP4,MAN1A1,MAP2,MAP3K5,MYOZ2,PPP3CA,SAT1,SCD,SERPINA1,SLC16A9,ST3GAL5,SYPL1,ZMYND8	28
Neurological Disease	Huntington's Disease	7.35E-04	ACTB,ADCY5,ARPP19,ATP6AP2,CAB39,CETN2,CYP51A1,DHCR7,F8A1 (includes others),GABRB2,GNB5,GPRC5C,HMGCR,HSP90AA1,ITPR1,LRP4,MAN1A1,MAP2,MAP3K5,MYOZ2,PPP3CA,SAT1,SCD,SERPINA1,SLC16A9,ST3GAL5,SYPL1,ZMYND8	28
Psychological Disorders	Huntington's Disease	7.35E-04	ACTB,ADCY5,ARPP19,ATP6AP2,CAB39,CETN2,CYP51A1,DHCR7,F8A1 (includes others),GABRB2,GNB5,GPRC5C,HMGCR,HSP90AA1,ITPR1,LRP4,MAN1A1,MAP2,MAP3K5,MYOZ2,PPP3CA,SAT1,SCD,SERPINA1,SLC16A9,ST3GAL5,SYPL1,ZMYND8	28
Hereditary Disorder	Huntington's Disease	7.35E-04	ACTB,ADCY5,ARPP19,ATP6AP2,CAB39,CETN2,CYP51A1,DHCR7,F8A1 (includes others),GABRB2,GNB5,GPRC5C,HMGCR,HSP90AA1,ITPR1,LRP4,MAN1A1,MAP2,MAP3K5,MYOZ2,PPP3CA,SAT1,SCD,SERPINA1,SLC16A9,ST3GAL5,SYPL1,ZMYND8	28
Cancer	uterine tumor	7.52E-04	ACACA,ACSL4,ACSS2,ACTN4,AHR,AIM1,AKAP9,AKR1C1/AKR1C2,ANXA5,AP4E1,APP,B3GALNT1,B3GNT3,BZW2,CAPN5,CCDC63,CCNA2,CDKL5,COL2A1,CPS1,CSGALNACT1,CTSH,CTSL,CYP19A1,DAB2,DHCR7,DKK1,ENPP1,EPHA7,EPPK1,FAM198B,FAT4,FGFR3,FKBP10,GALNT3,GDPD3,GLP2R,GPR98,H19,HOPX,HSP90AA1,ITGA6,ITPR1,KRT81,LDLRAD4,LIMCH1,LIX1,LPPR1,MAGED1,MAGEH1,MAN1A1,MAOA,MAP2,MAP3K5,MEF2C,MSMO1,MUC20,NOMO1 (includes others),NR2F2,OPHN1,OXCT…	105
Small Molecule Biochemistry	quantity of LH	7.54E-04	CGA,CYP19A1,GHR,NUPR1,VDR	5
Molecular Transport	quantity of LH	7.54E-04	CGA,CYP19A1,GHR,NUPR1,VDR	5
Endocrine System Development and Function	quantity of LH	7.54E-04	CGA,CYP19A1,GHR,NUPR1,VDR	5
Cellular Movement	recruitment of leukocytes	7.57E-04	AHR,APP,CXCR4,FCGR2B,FLOT1,FUT8,GCNT1,NFKBIA,PREX1,SLPI,TAX1BP1,TFPI,TGFBR2,UCP2,VDR	15
Cell-To-Cell Signaling and Interaction	recruitment of leukocytes	7.57E-04	AHR,APP,CXCR4,FCGR2B,FLOT1,FUT8,GCNT1,NFKBIA,PREX1,SLPI,TAX1BP1,TFPI,TGFBR2,UCP2,VDR	15
Hematological System Development and Function	recruitment of leukocytes	7.57E-04	AHR,APP,CXCR4,FCGR2B,FLOT1,FUT8,GCNT1,NFKBIA,PREX1,SLPI,TAX1BP1,TFPI,TGFBR2,UCP2,VDR	15
Immune Cell Trafficking	recruitment of leukocytes	7.57E-04	AHR,APP,CXCR4,FCGR2B,FLOT1,FUT8,GCNT1,NFKBIA,PREX1,SLPI,TAX1BP1,TFPI,TGFBR2,UCP2,VDR	15
Skeletal and Muscular System Development and Function	differentiation of muscle cell lines	7.62E-04	BMP4,CXCR4,GPC1,MAGED1,MAP3K5,MEF2C,NFKBIA,PPP3CA,SOCS2,WNT5A	10
Cellular Development	differentiation of muscle cell lines	7.62E-04	BMP4,CXCR4,GPC1,MAGED1,MAP3K5,MEF2C,NFKBIA,PPP3CA,SOCS2,WNT5A	10
Small Molecule Biochemistry	concentration of hormone	7.78E-04	ADIPOR2,AHR,AKAP5,APP,CGA,CYP19A1,GALNT3,GHR,LIPA,MGAT4A,NR2F2,NUPR1,POR,RASGRF1,SCD,SLC16A2,STEAP4,UCP2,VDR,VGF	20
Molecular Transport	concentration of hormone	7.78E-04	ADIPOR2,AHR,AKAP5,APP,CGA,CYP19A1,GALNT3,GHR,LIPA,MGAT4A,NR2F2,NUPR1,POR,RASGRF1,SCD,SLC16A2,STEAP4,UCP2,VDR,VGF	20
Endocrine System Development and Function	concentration of hormone	7.78E-04	ADIPOR2,AHR,AKAP5,APP,CGA,CYP19A1,GALNT3,GHR,LIPA,MGAT4A,NR2F2,NUPR1,POR,RASGRF1,SCD,SLC16A2,STEAP4,UCP2,VDR,VGF	20
Organismal Injury and Abnormalities	chronic kidney disease	7.94E-04	DBI,GHR,GPNMB,HMGCR,HSP90AA1,PDE7B,PDE8A,TAX1BP1,VDR	9
Renal and Urological Disease	chronic kidney disease	7.94E-04	DBI,GHR,GPNMB,HMGCR,HSP90AA1,PDE7B,PDE8A,TAX1BP1,VDR	9
Organismal Injury and Abnormalities	chronic renal failure	7.94E-04	FDPS,GABRB2,GHR,HMGCR,PDE7B,PDE8A,PPP3CA,TFPI,VDR	9
Renal and Urological Disease	chronic renal failure	7.94E-04	FDPS,GABRB2,GHR,HMGCR,PDE7B,PDE8A,PPP3CA,TFPI,VDR	9
Organismal Development	abnormal morphology of heart	8.21E-04	ACKR3,AHR,CDK6,COL2A1,CXCR4,CYP51A1,FAT4,G6PD,HEXIM1,HIST1H1D,LY6E,MEF2C,POR,PTGER4,SEMA3D,TAX1BP1,TGFBR2,THBD,TIMP3,TLL1	20
Organ Morphology	abnormal morphology of heart	8.21E-04	ACKR3,AHR,CDK6,COL2A1,CXCR4,CYP51A1,FAT4,G6PD,HEXIM1,HIST1H1D,LY6E,MEF2C,POR,PTGER4,SEMA3D,TAX1BP1,TGFBR2,THBD,TIMP3,TLL1	20
Cardiovascular System Development and Function	abnormal morphology of heart	8.21E-04	ACKR3,AHR,CDK6,COL2A1,CXCR4,CYP51A1,FAT4,G6PD,HEXIM1,HIST1H1D,LY6E,MEF2C,POR,PTGER4,SEMA3D,TAX1BP1,TGFBR2,THBD,TIMP3,TLL1	20
Post-Translational Modification	O-glycosylation	8.22E-04	GALNT10,GALNT2,GALNT3,GCNT1	4
Neurological Disease	tropical spastic paraparesis	8.22E-04	IKZF2,PDE7B,PDE8A,PPP3CA	4
Immunological Disease	tropical spastic paraparesis	8.22E-04	IKZF2,PDE7B,PDE8A,PPP3CA	4
Infectious Disease	tropical spastic paraparesis	8.22E-04	IKZF2,PDE7B,PDE8A,PPP3CA	4
Lipid Metabolism	concentration of triacylglycerol	8.29E-04	ACLY,ADIPOR2,CYP19A1,DBI,GHR,LIPA,LPIN1,MGAT4A,NCEH1,PCYT1A,POR,PPP3CA,SCD,SIK1,STEAP4,UCP2	16
Small Molecule Biochemistry	concentration of triacylglycerol	8.29E-04	ACLY,ADIPOR2,CYP19A1,DBI,GHR,LIPA,LPIN1,MGAT4A,NCEH1,PCYT1A,POR,PPP3CA,SCD,SIK1,STEAP4,UCP2	16
Molecular Transport	concentration of triacylglycerol	8.29E-04	ACLY,ADIPOR2,CYP19A1,DBI,GHR,LIPA,LPIN1,MGAT4A,NCEH1,PCYT1A,POR,PPP3CA,SCD,SIK1,STEAP4,UCP2	16
Cancer	oral squamous cell carcinoma	8.39E-04	BMP4,CSTA,CTSH,HSP90AA1,ITGA6,KCNMB4,PCDH10,SDC2,SPRY1,THBD,TIMP3	11
Gastrointestinal Disease	oral squamous cell carcinoma	8.39E-04	BMP4,CSTA,CTSH,HSP90AA1,ITGA6,KCNMB4,PCDH10,SDC2,SPRY1,THBD,TIMP3	11
Skeletal and Muscular System Development and Function	cartilage development	8.41E-04	BMP4,COL2A1,CSGALNACT1,ENPP1,FGFR3,MEF2C,TGFBR2,VDR,WNT5A	9
Tissue Development	cartilage development	8.41E-04	BMP4,COL2A1,CSGALNACT1,ENPP1,FGFR3,MEF2C,TGFBR2,VDR,WNT5A	9
Skeletal and Muscular System Development and Function	abnormal morphology of appendicular skeleton	8.44E-04	CHPF,CSGALNACT1,CYP51A1,FGFR3,GALNT3,GHR,PTPRE,VDR,WNT5A,ZMPSTE24	10
Organismal Development	patterning of blood vessel	8.54E-04	AHR,BMP4,CXCR4,SEMA3D,TGFBR2	5
Cardiovascular System Development and Function	patterning of blood vessel	8.54E-04	AHR,BMP4,CXCR4,SEMA3D,TGFBR2	5
Organ Morphology	abnormal morphology of cochlea	8.72E-04	BMP4,FAT4,FGFR3,GABRB2,GPR98,SLC12A2,SLITRK6	7
Auditory and Vestibular System Development and Function	abnormal morphology of cochlea	8.72E-04	BMP4,FAT4,FGFR3,GABRB2,GPR98,SLC12A2,SLITRK6	7
Cellular Movement	recruitment of macrophages	8.72E-04	APP,FUT8,NFKBIA,TAX1BP1,TFPI,UCP2,VDR	7
Cell-To-Cell Signaling and Interaction	recruitment of macrophages	8.72E-04	APP,FUT8,NFKBIA,TAX1BP1,TFPI,UCP2,VDR	7
Hematological System Development and Function	recruitment of macrophages	8.72E-04	APP,FUT8,NFKBIA,TAX1BP1,TFPI,UCP2,VDR	7
Immune Cell Trafficking	recruitment of macrophages	8.72E-04	APP,FUT8,NFKBIA,TAX1BP1,TFPI,UCP2,VDR	7
Inflammatory Response	recruitment of macrophages	8.72E-04	APP,FUT8,NFKBIA,TAX1BP1,TFPI,UCP2,VDR	7
Organ Morphology	quantity of ovarian follicle	8.79E-04	AHR,C1GALT1,CDK6,CYP19A1,GHR,SELENBP1	6
Reproductive System Development and Function	quantity of ovarian follicle	8.79E-04	AHR,C1GALT1,CDK6,CYP19A1,GHR,SELENBP1	6
Organismal Development	development of abdomen	9.36E-04	AHR,BMP4,C1GALT1,CGA,CYP19A1,DKK1,DMRTA1,EFEMP1,FAT4,GCNT1,GHR,KCNQ1OT1,LRP4,LY6E,POR,PPP3CA,RDH10,RORC,SPRY1,TGFBR2,UPK3A,VGF,WNT5A	23
Embryonic Development	development of abdomen	9.36E-04	AHR,BMP4,C1GALT1,CGA,CYP19A1,DKK1,DMRTA1,EFEMP1,FAT4,GCNT1,GHR,KCNQ1OT1,LRP4,LY6E,POR,PPP3CA,RDH10,RORC,SPRY1,TGFBR2,UPK3A,VGF,WNT5A	23
Respiratory System Development and Function	abnormal morphology of respiratory system	9.65E-04	ASPH,BMP4,COL2A1,DHCR7,DKK1,FAT4,FGFR3,FUT8,ITGA6,LIPA,PTGER4,RDH10,SLC35C1,TIMP3,VDR,WNT5A,ZIC3	17
Cancer	mucinous ovarian cancer	9.80E-04	GPX3,PSCA,SLPI,TIMP3	4
Organismal Injury and Abnormalities	mucinous ovarian cancer	9.80E-04	GPX3,PSCA,SLPI,TIMP3	4
Reproductive System Disease	mucinous ovarian cancer	9.80E-04	GPX3,PSCA,SLPI,TIMP3	4
Endocrine System Disorders	mucinous ovarian cancer	9.80E-04	GPX3,PSCA,SLPI,TIMP3	4
Developmental Disorder	congenital anomaly of musculoskeletal system	9.98E-04	ACTB,ASPH,BMP4,COL2A1,CYP51A1,DACT1,DKK1,EBP,FGFR3,FKBP14,GABRB2,GHR,GPC1,H19,INSIG1,ITGA6,LRP4,PAPSS2,POR,RALB,RDH10,TCF12,TGFBR2,TIMP3,VDR,WNT5A,ZIC3,ZMPSTE24	28
Skeletal and Muscular Disorders	congenital anomaly of musculoskeletal system	9.98E-04	ACTB,ASPH,BMP4,COL2A1,CYP51A1,DACT1,DKK1,EBP,FGFR3,FKBP14,GABRB2,GHR,GPC1,H19,INSIG1,ITGA6,LRP4,PAPSS2,POR,RALB,RDH10,TCF12,TGFBR2,TIMP3,VDR,WNT5A,ZIC3,ZMPSTE24	28
Cardiovascular Disease	arteriosclerosis	1.03E-03	ADARB2,AHR,APP,COL2A1,CORO2A,CYP19A1,FAM107B,GABRB2,GHR,HMGCR,MCF2L,MICA,NCEH1,NFKBIA,PDE7B,PDE8A,PRR16,SCD,TGFBR2,THBD,TIMP3,VDR	22
Organismal Injury and Abnormalities	Pathological Cyst	1.05E-03	ACSL4,BMP4,CGA,CYP19A1,DACT1,FAT4,SAT1,SPRY1,VDR	9
Organismal Development	ossification of bone	1.08E-03	BMP4,COL2A1,ENPP1,FAT4,FGFR3,GHR,H19,PRKCD,VDR,WNT5A	10
Embryonic Development	ossification of bone	1.08E-03	BMP4,COL2A1,ENPP1,FAT4,FGFR3,GHR,H19,PRKCD,VDR,WNT5A	10
Skeletal and Muscular System Development and Function	ossification of bone	1.08E-03	BMP4,COL2A1,ENPP1,FAT4,FGFR3,GHR,H19,PRKCD,VDR,WNT5A	10
Connective Tissue Development and Function	ossification of bone	1.08E-03	BMP4,COL2A1,ENPP1,FAT4,FGFR3,GHR,H19,PRKCD,VDR,WNT5A	10
Organ Development	ossification of bone	1.08E-03	BMP4,COL2A1,ENPP1,FAT4,FGFR3,GHR,H19,PRKCD,VDR,WNT5A	10
Tissue Development	ossification of bone	1.08E-03	BMP4,COL2A1,ENPP1,FAT4,FGFR3,GHR,H19,PRKCD,VDR,WNT5A	10
Cellular Development	differentiation of cells	1.09E-03	ACACA,AHR,APP,ARL4A,BMP4,CDK6,COL2A1,CSTA,CXCR4,CYP19A1,DAB2,DACT1,DHCR7,DKK1,DLX1,EBP,ELF5,ENPP1,FCGR2B,FGFR3,GCNT1,GPC1,HMGB3,HOPX,HS6ST2,HSP90AA1,INSIG1,ITGA6,KRT4,LPIN1,LY6E,MAGED1,MAP3K5,MBOAT7,MEF2C,NFKBIA,PPM1L,PPP3CA,PRKCD,PTGER4,PTPRE,QKI,RASSF5,RDH10,RNF128,RORC,RUNX1T1,SCD,SELENBP1,SOCS2,SPPL2A,SPRY1,TCF12,TGFBR2,THBD,UPK1A,UPK2,UPK3A,VDR,VTCN1,WNT5A,ZIC3	62
Connective Tissue Development and Function	quantity of adipose tissue	1.10E-03	ARHGAP5,CYP19A1,EFEMP1,FASN,GHR,LIPA,RASGRF1,RUNX1T1,SCD,SLC12A2,STEAP4,UCP2,VDR,VGF,ZMPSTE24	15
Tissue Morphology	quantity of adipose tissue	1.10E-03	ARHGAP5,CYP19A1,EFEMP1,FASN,GHR,LIPA,RASGRF1,RUNX1T1,SCD,SLC12A2,STEAP4,UCP2,VDR,VGF,ZMPSTE24	15
Organismal Development	morphology of lung	1.11E-03	COL2A1,DHCR7,FAT4,FGFR3,FUT8,ITGA6,LIPA,PTGER4,RDH10,SLC35C1,TIMP3,WNT5A	12
Embryonic Development	morphology of lung	1.11E-03	COL2A1,DHCR7,FAT4,FGFR3,FUT8,ITGA6,LIPA,PTGER4,RDH10,SLC35C1,TIMP3,WNT5A	12
Organ Development	morphology of lung	1.11E-03	COL2A1,DHCR7,FAT4,FGFR3,FUT8,ITGA6,LIPA,PTGER4,RDH10,SLC35C1,TIMP3,WNT5A	12
Organ Morphology	morphology of lung	1.11E-03	COL2A1,DHCR7,FAT4,FGFR3,FUT8,ITGA6,LIPA,PTGER4,RDH10,SLC35C1,TIMP3,WNT5A	12
Tissue Development	morphology of lung	1.11E-03	COL2A1,DHCR7,FAT4,FGFR3,FUT8,ITGA6,LIPA,PTGER4,RDH10,SLC35C1,TIMP3,WNT5A	12
Respiratory System Development and Function	morphology of lung	1.11E-03	COL2A1,DHCR7,FAT4,FGFR3,FUT8,ITGA6,LIPA,PTGER4,RDH10,SLC35C1,TIMP3,WNT5A	12
Developmental Disorder	hypoplasia of uterus	1.12E-03	CGA,CYP19A1,VDR	3
Organismal Injury and Abnormalities	hypoplasia of uterus	1.12E-03	CGA,CYP19A1,VDR	3
Reproductive System Disease	hypoplasia of uterus	1.12E-03	CGA,CYP19A1,VDR	3
Cellular Movement	innervation of outer hair cells	1.12E-03	FGFR3,GABRB2,SLITRK6	3
Nervous System Development and Function	innervation of outer hair cells	1.12E-03	FGFR3,GABRB2,SLITRK6	3
Cell Morphology	innervation of outer hair cells	1.12E-03	FGFR3,GABRB2,SLITRK6	3
Lipid Metabolism	secretion of progesterone	1.12E-03	BMP4,CGA,FZD4	3
Small Molecule Biochemistry	secretion of progesterone	1.12E-03	BMP4,CGA,FZD4	3
Molecular Transport	secretion of progesterone	1.12E-03	BMP4,CGA,FZD4	3
Drug Metabolism	secretion of progesterone	1.12E-03	BMP4,CGA,FZD4	3
Endocrine System Development and Function	secretion of progesterone	1.12E-03	BMP4,CGA,FZD4	3
Post-Translational Modification	O-glycosylation of peptide	1.15E-03	GALNT2,GALNT3	2
Protein Synthesis	O-glycosylation of peptide	1.15E-03	GALNT2,GALNT3	2
Organismal Development	abnormal morphology of enlarged vertebral body	1.15E-03	COL2A1,FGFR3	2
Embryonic Development	abnormal morphology of enlarged vertebral body	1.15E-03	COL2A1,FGFR3	2
Skeletal and Muscular System Development and Function	abnormal morphology of enlarged vertebral body	1.15E-03	COL2A1,FGFR3	2
Connective Tissue Development and Function	abnormal morphology of enlarged vertebral body	1.15E-03	COL2A1,FGFR3	2
Organ Development	abnormal morphology of enlarged vertebral body	1.15E-03	COL2A1,FGFR3	2
Organ Morphology	abnormal morphology of enlarged vertebral body	1.15E-03	COL2A1,FGFR3	2
Tissue Development	abnormal morphology of enlarged vertebral body	1.15E-03	COL2A1,FGFR3	2
Nervous System Development and Function	abnormal morphology of enlarged vertebral body	1.15E-03	COL2A1,FGFR3	2
Organismal Injury and Abnormalities	atresia of urethra	1.15E-03	DACT1,ITGA6	2
Renal and Urological Disease	atresia of urethra	1.15E-03	DACT1,ITGA6	2
Reproductive System Development and Function	cytotoxicity of gonadal cell lines	1.15E-03	ABCC5,POR	2
Cell Death and Survival	cytotoxicity of gonadal cell lines	1.15E-03	ABCC5,POR	2
Cellular Compromise	cytotoxicity of gonadal cell lines	1.15E-03	ABCC5,POR	2
Cell Morphology	fluidity of plasma membrane	1.15E-03	APP,CERS2	2
Cell Signaling	frizzled-2 signaling pathway	1.15E-03	FZD4,WNT5A	2
Organismal Development	fusion of kidney	1.15E-03	DACT1,SPRY1	2
Organ Morphology	fusion of kidney	1.15E-03	DACT1,SPRY1	2
Renal and Urological System Development and Function	fusion of kidney	1.15E-03	DACT1,SPRY1	2
Cellular Assembly and Organization	generation of amyloid-beta plaques	1.15E-03	APP,CYP19A1	2
Developmental Disorder	hypoplasia of ureter	1.15E-03	DACT1,LRP4	2
Organismal Injury and Abnormalities	hypoplasia of ureter	1.15E-03	DACT1,LRP4	2
Renal and Urological Disease	hypoplasia of ureter	1.15E-03	DACT1,LRP4	2
Organismal Development	lack of anus	1.15E-03	DACT1,WNT5A	2
Digestive System Development and Function	lack of anus	1.15E-03	DACT1,WNT5A	2
Organ Morphology	lack of tunnel of Corti	1.15E-03	FGFR3,SLC12A2	2
Tissue Morphology	lack of tunnel of Corti	1.15E-03	FGFR3,SLC12A2	2
Auditory and Vestibular System Development and Function	lack of tunnel of Corti	1.15E-03	FGFR3,SLC12A2	2
Cellular Movement	migration of endocrine cell lines	1.15E-03	BRINP3,NFKBIA	2
Skeletal and Muscular Disorders	osteolytic bone disease	1.15E-03	DKK1,FDPS	2
Cancer	progression of secondary tumor	1.15E-03	ITGA6,TGFBR2	2
Tumor Morphology	progression of secondary tumor	1.15E-03	ITGA6,TGFBR2	2
Cell Cycle	senescence of liver cell lines	1.15E-03	ACLY,FASN	2
Cell-To-Cell Signaling and Interaction	synaptic transmission of muscle	1.15E-03	APP,ITPR1	2
Nervous System Development and Function	synaptic transmission of muscle	1.15E-03	APP,ITPR1	2
Tissue Morphology	quantity of phagocytes	1.15E-03	AGR2,AHR,CERK,FCGR2B,GCNT1,GHR,LITAF,NFKBIA,PREX1,PRKCD,SLC35C1,SPPL2A,STEAP4,TGFBR2,THBD,TIMP3,VDR,VTCN1,VTN,ZFP36L2	20
Hematological System Development and Function	quantity of phagocytes	1.15E-03	AGR2,AHR,CERK,FCGR2B,GCNT1,GHR,LITAF,NFKBIA,PREX1,PRKCD,SLC35C1,SPPL2A,STEAP4,TGFBR2,THBD,TIMP3,VDR,VTCN1,VTN,ZFP36L2	20
Inflammatory Response	quantity of phagocytes	1.15E-03	AGR2,AHR,CERK,FCGR2B,GCNT1,GHR,LITAF,NFKBIA,PREX1,PRKCD,SLC35C1,SPPL2A,STEAP4,TGFBR2,THBD,TIMP3,VDR,VTCN1,VTN,ZFP36L2	20
Organ Morphology	abnormal morphology of urinary bladder	1.16E-03	DACT1,DHCR7,ITGA6,WNT5A	4
Renal and Urological System Development and Function	abnormal morphology of urinary bladder	1.16E-03	DACT1,DHCR7,ITGA6,WNT5A	4
Cell Cycle	cell cycle progression of colon cancer cell lines	1.16E-03	CAMK2N1,CDK6,HEXIM1,RASSF3	4
Neurological Disease	purkinje cell degeneration	1.16E-03	ASPH,INPP5A,ITPR1,TMEM47	4
Hereditary Disorder	purkinje cell degeneration	1.16E-03	ASPH,INPP5A,ITPR1,TMEM47	4
Developmental Disorder	dwarfism	1.17E-03	CGA,COL2A1,CSGALNACT1,EBP,FGFR3,GHR,H19,PAPSS2,WNT5A	9
Hereditary Disorder	dwarfism	1.17E-03	CGA,COL2A1,CSGALNACT1,EBP,FGFR3,GHR,H19,PAPSS2,WNT5A	9
Skeletal and Muscular System Development and Function	bone mineral density	1.20E-03	CGA,COL2A1,CYP19A1,DKK1,EFEMP1,FDPS,FGFR3,GALNT3,GHR,VDR,ZMPSTE24	11
Connective Tissue Development and Function	bone mineral density	1.20E-03	CGA,COL2A1,CYP19A1,DKK1,EFEMP1,FDPS,FGFR3,GALNT3,GHR,VDR,ZMPSTE24	11
Reproductive System Development and Function	mating behavior	1.21E-03	APP,CYP19A1,DMRTA1,SLC12A2,ZMPSTE24	5
Behavior	mating behavior	1.21E-03	APP,CYP19A1,DMRTA1,SLC12A2,ZMPSTE24	5
Cancer	renal cancer	1.25E-03	ANXA5,ATP6AP1,CTSL,CYP51A1,FDPS,FGFR3,G6PD,H19,HMGCR,NFKBIA,POR,PSCA,SELENBP1,SLC39A8,THBD,TIMP3,TSPAN5,ZFP36L2	18
Organismal Injury and Abnormalities	renal cancer	1.25E-03	ANXA5,ATP6AP1,CTSL,CYP51A1,FDPS,FGFR3,G6PD,H19,HMGCR,NFKBIA,POR,PSCA,SELENBP1,SLC39A8,THBD,TIMP3,TSPAN5,ZFP36L2	18
Renal and Urological Disease	renal cancer	1.25E-03	ANXA5,ATP6AP1,CTSL,CYP51A1,FDPS,FGFR3,G6PD,H19,HMGCR,NFKBIA,POR,PSCA,SELENBP1,SLC39A8,THBD,TIMP3,TSPAN5,ZFP36L2	18
Skeletal and Muscular Disorders	metabolic bone disease	1.26E-03	ENPP1,FDPS,FKBP10,FKBP14,VDR,ZMPSTE24	6
Connective Tissue Disorders	metabolic bone disease	1.26E-03	ENPP1,FDPS,FKBP10,FKBP14,VDR,ZMPSTE24	6
Metabolic Disease	metabolic bone disease	1.26E-03	ENPP1,FDPS,FKBP10,FKBP14,VDR,ZMPSTE24	6
Respiratory Disease	chronic obstructive pulmonary disease	1.31E-03	EPHX1,FGFR3,FUT8,GABRB2,HMGCR,LIPA,PDE7B,PDE8A,SERPINA1,VDR	10
Post-Translational Modification	glycosylation of protein	1.35E-03	FUT8,GALNT10,GALNT2,GCNT1,SERPINA1,SLC35C1,ST3GAL1	7
Cardiovascular Disease	vascular lesion	1.36E-03	AHR,APP,CTSL,CYP19A1,MICA,NFKBIA,RRBP1,SCD,TGFBR2,THBD,TIMP3,VDR	12
Organismal Development	mass of seminal vesicle	1.36E-03	AHR,CYP19A1,GHR,VGF	4
Organ Morphology	mass of seminal vesicle	1.36E-03	AHR,CYP19A1,GHR,VGF	4
Reproductive System Development and Function	mass of seminal vesicle	1.36E-03	AHR,CYP19A1,GHR,VGF	4
Developmental Disorder	hypoplasia of organ	1.37E-03	AHR,CDK6,CGA,COL2A1,CYP19A1,CYP51A1,DHCR7,HS6ST2,ITGA6,NR2F2,RASSF5,RDH10,RORC,SLC35C1,TCF12,VDR,ZIC3	17
Cancer	progression of tumor	1.37E-03	AGR2,ITGA6,NR2F2,PSCA,SAT1,TGFBR2	6
Tumor Morphology	progression of tumor	1.37E-03	AGR2,ITGA6,NR2F2,PSCA,SAT1,TGFBR2	6
Neurological Disease	neurological signs	1.43E-03	ACTB,ADCY5,APP,ARPP19,ATP6AP2,CAB39,CETN2,CYP51A1,DHCR7,F8A1 (includes others),GABRB2,GNB5,GPRC5C,HMGCR,HSP90AA1,ITPR1,LRP4,MAN1A1,MAP2,MAP3K5,MYOZ2,PPP3CA,SAT1,SCD,SERPINA1,SLC16A9,ST3GAL5,SYPL1,ZMYND8	29
Cellular Movement	cell movement of prostate cancer cell lines	1.43E-03	AGR2,CTSH,CTSZ,CXCR4,HSP90AA1,PTGER4,RALB,VTN	8
Lipid Metabolism	abnormal quantity of lipid	1.44E-03	ALOX12B,DHCR7,GALNT3,GHR,GNAI1,LIPA,PTGER4,SCD,STEAP4,VDR	10
Small Molecule Biochemistry	abnormal quantity of lipid	1.44E-03	ALOX12B,DHCR7,GALNT3,GHR,GNAI1,LIPA,PTGER4,SCD,STEAP4,VDR	10
Molecular Transport	abnormal quantity of lipid	1.44E-03	ALOX12B,DHCR7,GALNT3,GHR,GNAI1,LIPA,PTGER4,SCD,STEAP4,VDR	10
Cancer	mammary tumor	1.44E-03	ABCC5,AGR2,AKR1C1/AKR1C2,ALOX12B,CCNA2,CDC42BPA,CDK6,CEACAM6,CLTCL1,CXCR4,CYP19A1,DHCR7,DKK1,DUSP4,ELF5,ELOVL6,EPPK1,FAM107B,FAM198B,FASN,FDPS,FGFR3,GDAP1,GPR98,H19,HEXIM1,HIBADH,HSP90AA1,ITPR1,MUC20,NFKBIA,POR,PSCA,PSD3,PTGER4,PTPRE,QKI,RORC,SIK1,SLC44A1,SLPI,SQLE,TGFBR2,TIMP3,TLL1,TMEM106C,TUBA1B,WDR1,WNT5A,ZFP36L2,ZIC3,ZMPSTE24,ZNF197,ZNF772	54
Organismal Injury and Abnormalities	mammary tumor	1.44E-03	ABCC5,AGR2,AKR1C1/AKR1C2,ALOX12B,CCNA2,CDC42BPA,CDK6,CEACAM6,CLTCL1,CXCR4,CYP19A1,DHCR7,DKK1,DUSP4,ELF5,ELOVL6,EPPK1,FAM107B,FAM198B,FASN,FDPS,FGFR3,GDAP1,GPR98,H19,HEXIM1,HIBADH,HSP90AA1,ITPR1,MUC20,NFKBIA,POR,PSCA,PSD3,PTGER4,PTPRE,QKI,RORC,SIK1,SLC44A1,SLPI,SQLE,TGFBR2,TIMP3,TLL1,TMEM106C,TUBA1B,WDR1,WNT5A,ZFP36L2,ZIC3,ZMPSTE24,ZNF197,ZNF772	54
Reproductive System Disease	mammary tumor	1.44E-03	ABCC5,AGR2,AKR1C1/AKR1C2,ALOX12B,CCNA2,CDC42BPA,CDK6,CEACAM6,CLTCL1,CXCR4,CYP19A1,DHCR7,DKK1,DUSP4,ELF5,ELOVL6,EPPK1,FAM107B,FAM198B,FASN,FDPS,FGFR3,GDAP1,GPR98,H19,HEXIM1,HIBADH,HSP90AA1,ITPR1,MUC20,NFKBIA,POR,PSCA,PSD3,PTGER4,PTPRE,QKI,RORC,SIK1,SLC44A1,SLPI,SQLE,TGFBR2,TIMP3,TLL1,TMEM106C,TUBA1B,WDR1,WNT5A,ZFP36L2,ZIC3,ZMPSTE24,ZNF197,ZNF772	54
Organ Morphology	opening of vagina	1.47E-03	GHR,NR2F2,VGF	3
Reproductive System Development and Function	opening of vagina	1.47E-03	GHR,NR2F2,VGF	3
Gene Expression	paternal imprinting	1.47E-03	G6PD,H19,RASGRF1	3
Connective Tissue Development and Function	width of hypertrophic chondrocyte layer	1.51E-03	CSGALNACT1,FGFR3,GHR,PRKCD,VDR	5
Organismal Injury and Abnormalities	formation of pathological cyst	1.52E-03	ACSL4,BMP4,CGA,CYP19A1,DACT1,FAT4,SPRY1,VDR	8
Cancer	colorectal adenocarcinoma	1.52E-03	ABCC5,ACACA,ACSL3,ADCY5,AHR,AIM1,AKAP9,AKR1C1/AKR1C2,ARHGAP5,ATP6AP1,BANK1,BRINP3,BZW1,CAMK2N1,CCDC63,CDC42BPA,CEACAM6,CLCN3,CLEC3A,CLTCL1,COBLL1,CPS1,CTSZ,CYP4V2,DAB2,DIP2B,DRAM1,DSTN,DUSP16,EBP,EFEMP1,ENPP1,EPHA7,EXPH5,FAM214A,FAT4,FGFR3,FLVCR2,FOLH1B,G6PD,GALNT3,GHR,GLP2R,GPR98,HSD17B11,ITPR1,KDELC2,KDELR2,KRT4,LAMB2,LEPREL1,LIMCH1,LIPH,LIX1,MAP2,MUC20,MVK,MYOZ2,OPHN1,PAQR5,PCDH1,PCDHB3,PPM1L,…	90
Gastrointestinal Disease	colorectal adenocarcinoma	1.52E-03	ABCC5,ACACA,ACSL3,ADCY5,AHR,AIM1,AKAP9,AKR1C1/AKR1C2,ARHGAP5,ATP6AP1,BANK1,BRINP3,BZW1,CAMK2N1,CCDC63,CDC42BPA,CEACAM6,CLCN3,CLEC3A,CLTCL1,COBLL1,CPS1,CTSZ,CYP4V2,DAB2,DIP2B,DRAM1,DSTN,DUSP16,EBP,EFEMP1,ENPP1,EPHA7,EXPH5,FAM214A,FAT4,FGFR3,FLVCR2,FOLH1B,G6PD,GALNT3,GHR,GLP2R,GPR98,HSD17B11,ITPR1,KDELC2,KDELR2,KRT4,LAMB2,LEPREL1,LIMCH1,LIPH,LIX1,MAP2,MUC20,MVK,MYOZ2,OPHN1,PAQR5,PCDH1,PCDHB3,PPM1L,…	90
Lipid Metabolism	accumulation of lipid droplets	1.58E-03	CYP19A1,INSIG1,PCYT1A,PTGFRN	4
Small Molecule Biochemistry	accumulation of lipid droplets	1.58E-03	CYP19A1,INSIG1,PCYT1A,PTGFRN	4
Cellular Assembly and Organization	accumulation of lipid droplets	1.58E-03	CYP19A1,INSIG1,PCYT1A,PTGFRN	4
Cell Morphology	depolarization of cells	1.58E-03	APP,ASPH,ATP1A1,SLC12A2	4
Cellular Function and Maintenance	depolarization of cells	1.58E-03	APP,ASPH,ATP1A1,SLC12A2	4
Cellular Function and Maintenance	function of epithelial cells	1.58E-03	AHR,CYP19A1,DKK1,EPPK1	4
Organ Morphology	mass of uterus	1.58E-03	CYP19A1,GHR,VDR,VGF	4
Reproductive System Development and Function	mass of uterus	1.58E-03	CYP19A1,GHR,VDR,VGF	4
Gastrointestinal Disease	rectal prolapse	1.58E-03	AGR2,AHR,EFEMP1,VDR	4
Organismal Injury and Abnormalities	rectal prolapse	1.58E-03	AGR2,AHR,EFEMP1,VDR	4
Reproductive System Disease	rectal prolapse	1.58E-03	AGR2,AHR,EFEMP1,VDR	4
Skeletal and Muscular Disorders	rectal prolapse	1.58E-03	AGR2,AHR,EFEMP1,VDR	4
Cancer	benign neoplasia	1.61E-03	ACKR3,AHR,ANXA5,ATP1A1,BMP4,BRINP3,CEACAM6,CGA,CYP19A1,EPPK1,FGFR3,FKBP10,H19,HMGCR,HOPX,LDLRAD4,MAOA,NDRG2,NR2F2,PCP4,PERP,PRKCD,PSCA,PTGER4,RORC,SCD,SEC22B,SLPI,TGFBR2,VDR,VTN	31
Reproductive System Development and Function	estrous cycle	1.62E-03	CYP19A1,FZD4,GHR,NR2F2,VDR,VGF	6
Lipid Metabolism	quantity of sphingolipid	1.66E-03	APP,ASAH1,CERK,CERS2,PRKCD,QKI,SCD	7
Small Molecule Biochemistry	quantity of sphingolipid	1.66E-03	APP,ASAH1,CERK,CERS2,PRKCD,QKI,SCD	7
Molecular Transport	quantity of sphingolipid	1.66E-03	APP,ASAH1,CERK,CERS2,PRKCD,QKI,SCD	7
Skeletal and Muscular System Development and Function	abnormal morphology of skeleton	1.71E-03	BMP4,CHPF,COL2A1,CSGALNACT1,CYP51A1,DACT1,FAT4,FGFR3,GALNT3,GHR,NDRG2,PTPRE,VDR,WNT5A,ZMPSTE24	15
Cellular Movement	cell movement of leukocytes	1.72E-03	ACKR3,ACTB,ACTN4,APP,C1GALT1,CD63,CTSZ,CXCL17,CXCR4,CYP19A1,FCGR2B,FLOT1,GCNT1,ITGA6,LITAF,MAP3K5,NFKBIA,PREX1,PRKCD,RAB27A,RASSF5,SERPINA1,TGFBR2,THBD,TIMP3,UCP2,VTCN1,VTN,WNT5A	29
Hematological System Development and Function	cell movement of leukocytes	1.72E-03	ACKR3,ACTB,ACTN4,APP,C1GALT1,CD63,CTSZ,CXCL17,CXCR4,CYP19A1,FCGR2B,FLOT1,GCNT1,ITGA6,LITAF,MAP3K5,NFKBIA,PREX1,PRKCD,RAB27A,RASSF5,SERPINA1,TGFBR2,THBD,TIMP3,UCP2,VTCN1,VTN,WNT5A	29
Immune Cell Trafficking	cell movement of leukocytes	1.72E-03	ACKR3,ACTB,ACTN4,APP,C1GALT1,CD63,CTSZ,CXCL17,CXCR4,CYP19A1,FCGR2B,FLOT1,GCNT1,ITGA6,LITAF,MAP3K5,NFKBIA,PREX1,PRKCD,RAB27A,RASSF5,SERPINA1,TGFBR2,THBD,TIMP3,UCP2,VTCN1,VTN,WNT5A	29
Organismal Development	growth of organism	1.74E-03	ACACA,AHR,APP,ARHGAP5,BMP4,DHCR7,FGFR3,FUT8,G6PD,GHR,GNB5,H19,HSP90AA1,ITGA6,LAMB2,LRP4,MAOA,NFKBIA,PAPSS2,PCYT1A,PPP3CA,PRKCD,RDH10,SLC12A2,SLC35C1,SOCS2,TGFBR2,THBD,UCP2,VDR,WNT5A,ZMPSTE24	32
Cancer	uterine cancer	1.76E-03	ACACA,ACSL4,ACSS2,ACTN4,AIM1,AKAP9,AKR1C1/AKR1C2,ANXA5,AP4E1,APP,B3GALNT1,B3GNT3,BZW2,CAPN5,CCDC63,CCNA2,CDKL5,COL2A1,CPS1,CSGALNACT1,CTSH,CTSL,CYP19A1,DAB2,DHCR7,DKK1,ENPP1,EPHA7,FAM198B,FAT4,FGFR3,FKBP10,GALNT3,GDPD3,GLP2R,GPR98,HSP90AA1,ITGA6,ITPR1,KRT81,LIMCH1,LIX1,LPPR1,MAGED1,MAGEH1,MAN1A1,MAP2,MAP3K5,MEF2C,MSMO1,MUC20,NOMO1 (includes others),NR2F2,OPHN1,OXCT1,PAG1,PCDHB3,PCP4,PDE7B,POR,PPM…	97
Organismal Injury and Abnormalities	uterine cancer	1.76E-03	ACACA,ACSL4,ACSS2,ACTN4,AIM1,AKAP9,AKR1C1/AKR1C2,ANXA5,AP4E1,APP,B3GALNT1,B3GNT3,BZW2,CAPN5,CCDC63,CCNA2,CDKL5,COL2A1,CPS1,CSGALNACT1,CTSH,CTSL,CYP19A1,DAB2,DHCR7,DKK1,ENPP1,EPHA7,FAM198B,FAT4,FGFR3,FKBP10,GALNT3,GDPD3,GLP2R,GPR98,HSP90AA1,ITGA6,ITPR1,KRT81,LIMCH1,LIX1,LPPR1,MAGED1,MAGEH1,MAN1A1,MAP2,MAP3K5,MEF2C,MSMO1,MUC20,NOMO1 (includes others),NR2F2,OPHN1,OXCT1,PAG1,PCDHB3,PCP4,PDE7B,POR,PPM…	97
Reproductive System Disease	uterine cancer	1.76E-03	ACACA,ACSL4,ACSS2,ACTN4,AIM1,AKAP9,AKR1C1/AKR1C2,ANXA5,AP4E1,APP,B3GALNT1,B3GNT3,BZW2,CAPN5,CCDC63,CCNA2,CDKL5,COL2A1,CPS1,CSGALNACT1,CTSH,CTSL,CYP19A1,DAB2,DHCR7,DKK1,ENPP1,EPHA7,FAM198B,FAT4,FGFR3,FKBP10,GALNT3,GDPD3,GLP2R,GPR98,HSP90AA1,ITGA6,ITPR1,KRT81,LIMCH1,LIX1,LPPR1,MAGED1,MAGEH1,MAN1A1,MAP2,MAP3K5,MEF2C,MSMO1,MUC20,NOMO1 (includes others),NR2F2,OPHN1,OXCT1,PAG1,PCDHB3,PCP4,PDE7B,POR,PPM…	97
Organismal Development	cardiogenesis	1.76E-03	BMP4,COL2A1,CXCR4,CYP51A1,HEXIM1,HOPX,LY6E,MEF2C,NR2F2,POR,RDH10,SEMA3C,TGFBR2,THBD,TLL1,WNT5A,ZIC3	17
Embryonic Development	cardiogenesis	1.76E-03	BMP4,COL2A1,CXCR4,CYP51A1,HEXIM1,HOPX,LY6E,MEF2C,NR2F2,POR,RDH10,SEMA3C,TGFBR2,THBD,TLL1,WNT5A,ZIC3	17
Organ Development	cardiogenesis	1.76E-03	BMP4,COL2A1,CXCR4,CYP51A1,HEXIM1,HOPX,LY6E,MEF2C,NR2F2,POR,RDH10,SEMA3C,TGFBR2,THBD,TLL1,WNT5A,ZIC3	17
Tissue Development	cardiogenesis	1.76E-03	BMP4,COL2A1,CXCR4,CYP51A1,HEXIM1,HOPX,LY6E,MEF2C,NR2F2,POR,RDH10,SEMA3C,TGFBR2,THBD,TLL1,WNT5A,ZIC3	17
Cardiovascular System Development and Function	cardiogenesis	1.76E-03	BMP4,COL2A1,CXCR4,CYP51A1,HEXIM1,HOPX,LY6E,MEF2C,NR2F2,POR,RDH10,SEMA3C,TGFBR2,THBD,TLL1,WNT5A,ZIC3	17
Organismal Development	abnormal morphology of atrium	1.77E-03	ACKR3,CYP51A1,FAT4,LY6E,MEF2C,SEMA3D,TLL1	7
Organ Morphology	abnormal morphology of atrium	1.77E-03	ACKR3,CYP51A1,FAT4,LY6E,MEF2C,SEMA3D,TLL1	7
Cardiovascular System Development and Function	abnormal morphology of atrium	1.77E-03	ACKR3,CYP51A1,FAT4,LY6E,MEF2C,SEMA3D,TLL1	7
Nervous System Development and Function	spatial memory	1.77E-03	APP,ARL6IP5,CYP19A1,OPHN1,PPP3CA,RASGRF1,TGFBR2	7
Behavior	spatial memory	1.77E-03	APP,ARL6IP5,CYP19A1,OPHN1,PPP3CA,RASGRF1,TGFBR2	7
Skeletal and Muscular Disorders	synostosis	1.83E-03	CYP51A1,FGFR3,POR,TCF12	4
Cardiovascular Disease	atherosclerosis	1.83E-03	ADARB2,AHR,APP,CORO2A,CYP19A1,FAM107B,GABRB2,GHR,HMGCR,MCF2L,MICA,NCEH1,NFKBIA,PDE7B,PDE8A,PRR16,SCD,TGFBR2,THBD,TIMP3,VDR	21
Cancer	neoplasia of cells	1.83E-03	ASAH1,CBR1,CTSL,CXCR4,DKK1,FUT8,NFKBIA,NUPR1,PCYT1A,PRKCD,RALB,SERPINA1,TGFBR2,THBD,TIMP3,VTCN1	16
Hereditary Disorder	X-linked hereditary disease	1.86E-03	ACSL4,ATP6AP2,BCAP31,CDKL5,EBP,G6PD,MAOA,NSDHL,OPHN1,SAT1,SLC16A2,TIMP3,ZIC3	13
Cancer	squamous-cell carcinoma	1.88E-03	AKR1C1/AKR1C2,BMP4,CDC42BPA,CDK6,CPS1,CSTA,CTSH,CTSL,ENPP1,FGFR3,FOLH1B,FUT8,HIST1H3A (includes others),HSP90AA1,ITGA6,ITPR1,KCNMB4,NFKBIA,PCDH10,SDC2,SLPI,SOCS2,SPRY1,TGFBR2,THBD,TIMP3,WNT5A,ZFP36L2	28
Organ Development	activation of endocrine gland	1.88E-03	CGA,GHR,VDR	3
Endocrine System Development and Function	activation of endocrine gland	1.88E-03	CGA,GHR,VDR	3
Developmental Disorder	proportional dwarfism	1.88E-03	CGA,CSGALNACT1,GHR	3
Hereditary Disorder	proportional dwarfism	1.88E-03	CGA,CSGALNACT1,GHR	3
Lipid Metabolism	quantity of cerebroside	1.88E-03	CERS2,PRKCD,QKI	3
Small Molecule Biochemistry	quantity of cerebroside	1.88E-03	CERS2,PRKCD,QKI	3
Molecular Transport	quantity of cerebroside	1.88E-03	CERS2,PRKCD,QKI	3
Connective Tissue Development and Function	differentiation of adipocytes	1.89E-03	ARL4A,DACT1,ENPP1,INSIG1,ITGA6,LPIN1,RUNX1T1,SCD,SELENBP1,VDR	10
Cellular Development	differentiation of adipocytes	1.89E-03	ARL4A,DACT1,ENPP1,INSIG1,ITGA6,LPIN1,RUNX1T1,SCD,SELENBP1,VDR	10
Cell Death and Survival	cell viability of tumor cell lines	1.93E-03	ACKR3,AKAP5,APP,ASAH1,C1GALT1,CAMK2N1,CBR1,CCNA2,CDC42BPA,CDK6,CERK,CXCR4,FGFR3,GPC1,INPP5A,MAP3K5,NFKBIA,NUPR1,PPM1L,PRKCD,PTPRE,RAPGEF4,SLC25A23,SLPI,TFPI,TGFBR2,THBD,VTN,ZNF100,ZNF85	30
Cancer	metastatic colorectal cancer	1.98E-03	ACKR3,AIM1,AKR1C1/AKR1C2,CEACAM5,DKK1,EFEMP1,MYOZ2,PAPSS2,TCF12,TFPI,ZFP36L2	11
Gastrointestinal Disease	metastatic colorectal cancer	1.98E-03	ACKR3,AIM1,AKR1C1/AKR1C2,CEACAM5,DKK1,EFEMP1,MYOZ2,PAPSS2,TCF12,TFPI,ZFP36L2	11
Cancer	head and neck cancer	1.98E-03	AIM1,BCAS1,BMP4,CSTA,CTSH,CXCR4,EFEMP1,FASN,FGFR3,FOLH1,GALNT3,HSP90AA1,INSIG1,ITGA6,KCNMB4,PCDH10,POR,PSCA,PSD3,RAPGEF4,SAT1,SDC2,SERPINA1,SLC12A2,SLPI,SPRY1,TGFBR2,THBD,TIMP3,TLL1,WNT5A	31
Tissue Morphology	quantity of myeloid cells	2.02E-03	AHR,APP,CERK,CXCR4,FCGR2B,GCNT1,GHR,NFKBIA,PREX1,PRKCD,SERPINA1,SLC35C1,TIMP3,VDR,VTCN1,VTN,ZFP36L2	17
Hematological System Development and Function	quantity of myeloid cells	2.02E-03	AHR,APP,CERK,CXCR4,FCGR2B,GCNT1,GHR,NFKBIA,PREX1,PRKCD,SERPINA1,SLC35C1,TIMP3,VDR,VTCN1,VTN,ZFP36L2	17
Organismal Injury and Abnormalities	hydronephrosis	2.02E-03	AHR,BMP4,DACT1,FCGR2B,TIMP3,UPK2,UPK3A	7
Renal and Urological Disease	hydronephrosis	2.02E-03	AHR,BMP4,DACT1,FCGR2B,TIMP3,UPK2,UPK3A	7
Cancer	colon adenocarcinoma	2.02E-03	ABCC5,ACACA,ACSL3,ADCY5,AHR,AIM1,AKAP9,AKR1C1/AKR1C2,ARHGAP5,ATP6AP1,BANK1,BRINP3,BZW1,CAMK2N1,CCDC63,CDC42BPA,CEACAM6,CLCN3,CLEC3A,CLTCL1,COBLL1,CPS1,CTSZ,CYP4V2,DAB2,DIP2B,DRAM1,DSTN,DUSP16,EBP,EFEMP1,ENPP1,EPHA7,EXPH5,FAM214A,FAT4,FGFR3,FLVCR2,FOLH1B,G6PD,GALNT3,GHR,GLP2R,GPR98,HSD17B11,ITPR1,KDELC2,KDELR2,KRT4,LAMB2,LEPREL1,LIMCH1,LIPH,LIX1,MAP2,MUC20,MVK,MYOZ2,OPHN1,PAQR5,PCDH1,PCDHB3,PPM1L,…	89
Gastrointestinal Disease	colon adenocarcinoma	2.02E-03	ABCC5,ACACA,ACSL3,ADCY5,AHR,AIM1,AKAP9,AKR1C1/AKR1C2,ARHGAP5,ATP6AP1,BANK1,BRINP3,BZW1,CAMK2N1,CCDC63,CDC42BPA,CEACAM6,CLCN3,CLEC3A,CLTCL1,COBLL1,CPS1,CTSZ,CYP4V2,DAB2,DIP2B,DRAM1,DSTN,DUSP16,EBP,EFEMP1,ENPP1,EPHA7,EXPH5,FAM214A,FAT4,FGFR3,FLVCR2,FOLH1B,G6PD,GALNT3,GHR,GLP2R,GPR98,HSD17B11,ITPR1,KDELC2,KDELR2,KRT4,LAMB2,LEPREL1,LIMCH1,LIPH,LIX1,MAP2,MUC20,MVK,MYOZ2,OPHN1,PAQR5,PCDH1,PCDHB3,PPM1L,…	89
Cellular Growth and Proliferation	proliferation of lymphocytes	2.02E-03	AHR,BANK1,BMP4,CDK6,CTSZ,CXCR4,FCGR2B,GCNT1,IKZF2,LPIN1,MEF2C,MICA,NFKBIA,PAG1,PCYT1A,PPP3CA,PRKCD,PTGER4,RASSF5,RNF128,RORC,SERPINA1,SLPI,TCF12,TGFBR2,ULBP2,VDR,VTCN1	28
Cellular Development	proliferation of lymphocytes	2.02E-03	AHR,BANK1,BMP4,CDK6,CTSZ,CXCR4,FCGR2B,GCNT1,IKZF2,LPIN1,MEF2C,MICA,NFKBIA,PAG1,PCYT1A,PPP3CA,PRKCD,PTGER4,RASSF5,RNF128,RORC,SERPINA1,SLPI,TCF12,TGFBR2,ULBP2,VDR,VTCN1	28
Hematological System Development and Function	proliferation of lymphocytes	2.02E-03	AHR,BANK1,BMP4,CDK6,CTSZ,CXCR4,FCGR2B,GCNT1,IKZF2,LPIN1,MEF2C,MICA,NFKBIA,PAG1,PCYT1A,PPP3CA,PRKCD,PTGER4,RASSF5,RNF128,RORC,SERPINA1,SLPI,TCF12,TGFBR2,ULBP2,VDR,VTCN1	28
Lipid Metabolism	synthesis of ceramide	2.05E-03	APP,ASAH1,CERS2,FASN,PRKCD	5
Small Molecule Biochemistry	synthesis of ceramide	2.05E-03	APP,ASAH1,CERS2,FASN,PRKCD	5
Behavior	learning	2.07E-03	ADCY5,AKAP5,APP,ARL6IP5,CYP19A1,GNAI1,HMGCR,MAOA,OPHN1,PCP4,PPP3CA,RAPGEF4,RASGRF1,TGFBR2,TIMP3,TMOD2,VGF	17
Organismal Development	abnormal morphology of thoracic vertebra	2.10E-03	FAT4,FGFR3,NDRG2,ZMPSTE24	4
Embryonic Development	abnormal morphology of thoracic vertebra	2.10E-03	FAT4,FGFR3,NDRG2,ZMPSTE24	4
Skeletal and Muscular System Development and Function	abnormal morphology of thoracic vertebra	2.10E-03	FAT4,FGFR3,NDRG2,ZMPSTE24	4
Connective Tissue Development and Function	abnormal morphology of thoracic vertebra	2.10E-03	FAT4,FGFR3,NDRG2,ZMPSTE24	4
Organ Development	abnormal morphology of thoracic vertebra	2.10E-03	FAT4,FGFR3,NDRG2,ZMPSTE24	4
Organ Morphology	abnormal morphology of thoracic vertebra	2.10E-03	FAT4,FGFR3,NDRG2,ZMPSTE24	4
Tissue Development	abnormal morphology of thoracic vertebra	2.10E-03	FAT4,FGFR3,NDRG2,ZMPSTE24	4
Nervous System Development and Function	abnormal morphology of thoracic vertebra	2.10E-03	FAT4,FGFR3,NDRG2,ZMPSTE24	4
Cancer	gastrointestinal adenocarcinoma	2.13E-03	ABCC5,ACACA,ACSL3,ADCY5,AHR,AIM1,AKAP9,AKR1C1/AKR1C2,ARHGAP5,ATP6AP1,BANK1,BRINP3,BZW1,CAMK2N1,CCDC63,CDC42BPA,CEACAM6,CLCN3,CLEC3A,CLTCL1,COBLL1,CPS1,CTSZ,CYP4V2,DAB2,DIP2B,DRAM1,DSTN,DUSP16,EBP,EFEMP1,ENPP1,EPHA7,EXPH5,FAM214A,FAT4,FGFR3,FLVCR2,FOLH1,FOLH1B,G6PD,GALNT3,GHR,GLP2R,GPR98,HSD17B11,ITPR1,KDELC2,KDELR2,KRT4,LAMB2,LEPREL1,LIMCH1,LIPH,LIX1,MAP2,MUC20,MVK,MYOZ2,OPHN1,PAQR5,PCDH1,PCDHB3,…	91
Gastrointestinal Disease	gastrointestinal adenocarcinoma	2.13E-03	ABCC5,ACACA,ACSL3,ADCY5,AHR,AIM1,AKAP9,AKR1C1/AKR1C2,ARHGAP5,ATP6AP1,BANK1,BRINP3,BZW1,CAMK2N1,CCDC63,CDC42BPA,CEACAM6,CLCN3,CLEC3A,CLTCL1,COBLL1,CPS1,CTSZ,CYP4V2,DAB2,DIP2B,DRAM1,DSTN,DUSP16,EBP,EFEMP1,ENPP1,EPHA7,EXPH5,FAM214A,FAT4,FGFR3,FLVCR2,FOLH1,FOLH1B,G6PD,GALNT3,GHR,GLP2R,GPR98,HSD17B11,ITPR1,KDELC2,KDELR2,KRT4,LAMB2,LEPREL1,LIMCH1,LIPH,LIX1,MAP2,MUC20,MVK,MYOZ2,OPHN1,PAQR5,PCDH1,PCDHB3,…	91
Cancer	metastasis of cells	2.15E-03	ASAH1,CBR1,CXCR4,FUT8,NFKBIA,RALB,SERPINA1,TGFBR2,VTCN1	9
Small Molecule Biochemistry	homeostasis of anion	2.26E-03	ENPP1,GHR,SLC12A2,UPK2,VDR	5
Cellular Function and Maintenance	homeostasis of anion	2.26E-03	ENPP1,GHR,SLC12A2,UPK2,VDR	5
Cell-To-Cell Signaling and Interaction	association of connective tissue cells	2.27E-03	C1GALT1,PTPRE	2
Skeletal and Muscular Disorders	avascular necrosis of the head of femur	2.27E-03	COL2A1,FDPS	2
Connective Tissue Disorders	avascular necrosis of the head of femur	2.27E-03	COL2A1,FDPS	2
Cell Death and Survival	avascular necrosis of the head of femur	2.27E-03	COL2A1,FDPS	2
Respiratory System Development and Function	bronchial development	2.27E-03	BMP4,TGFBR2	2
Skeletal and Muscular System Development and Function	chondrogenesis of connective tissue cells	2.27E-03	BMP4,ENPP1	2
Connective Tissue Development and Function	chondrogenesis of connective tissue cells	2.27E-03	BMP4,ENPP1	2
Tissue Development	chondrogenesis of connective tissue cells	2.27E-03	BMP4,ENPP1	2
Cellular Development	chondrogenesis of connective tissue cells	2.27E-03	BMP4,ENPP1	2
Lipid Metabolism	concentration of acetyl-coenzyme A	2.27E-03	ACLY,SAT1	2
Small Molecule Biochemistry	concentration of acetyl-coenzyme A	2.27E-03	ACLY,SAT1	2
Molecular Transport	concentration of acetyl-coenzyme A	2.27E-03	ACLY,SAT1	2
Nucleic Acid Metabolism	concentration of acetyl-coenzyme A	2.27E-03	ACLY,SAT1	2
Cell-To-Cell Signaling and Interaction	depolarization of pyramidal neurons	2.27E-03	APP,SLC12A2	2
Nervous System Development and Function	depolarization of pyramidal neurons	2.27E-03	APP,SLC12A2	2
Cell Morphology	depolarization of pyramidal neurons	2.27E-03	APP,SLC12A2	2
Cellular Function and Maintenance	depolarization of pyramidal neurons	2.27E-03	APP,SLC12A2	2
Developmental Disorder	fibrous dysplasia	2.27E-03	FDPS,GHR	2
Skeletal and Muscular Disorders	fibrous dysplasia	2.27E-03	FDPS,GHR	2
Connective Tissue Disorders	fibrous dysplasia	2.27E-03	FDPS,GHR	2
Organ Morphology	lack of urinary bladder	2.27E-03	DACT1,ITGA6	2
Renal and Urological System Development and Function	lack of urinary bladder	2.27E-03	DACT1,ITGA6	2
Molecular Transport	leakage of H+	2.27E-03	APP,UCP2	2
Lipid Metabolism	quantity of linoleic acid	2.27E-03	LPIN1,SCD	2
Small Molecule Biochemistry	quantity of linoleic acid	2.27E-03	LPIN1,SCD	2
Molecular Transport	quantity of linoleic acid	2.27E-03	LPIN1,SCD	2
Skeletal and Muscular Disorders	neuromuscular disease	2.29E-03	ACTB,ADCY5,APP,ARL6IP5,ARPP19,ATP6AP2,BCAS1,CAB39,CETN2,CYP51A1,DHCR7,F8A1 (includes others),FLOT1,GABRB2,GALNT3,GNB5,GPRC5C,HMGCR,HSP90AA1,ITPR1,LRP4,LY6E,MAN1A1,MAP2,MAP3K5,MYOZ2,NDRG2,PPP3CA,SAT1,SCD,SERPINA1,SLC16A9,ST3GAL5,SYPL1,TUBA1B,ZMYND8	36
Neurological Disease	neuromuscular disease	2.29E-03	ACTB,ADCY5,APP,ARL6IP5,ARPP19,ATP6AP2,BCAS1,CAB39,CETN2,CYP51A1,DHCR7,F8A1 (includes others),FLOT1,GABRB2,GALNT3,GNB5,GPRC5C,HMGCR,HSP90AA1,ITPR1,LRP4,LY6E,MAN1A1,MAP2,MAP3K5,MYOZ2,NDRG2,PPP3CA,SAT1,SCD,SERPINA1,SLC16A9,ST3GAL5,SYPL1,TUBA1B,ZMYND8	36
Organ Morphology	abnormal morphology of enlarged mesenteric lymph node	2.36E-03	LIPA,RNF128,VDR	3
Tissue Morphology	abnormal morphology of enlarged mesenteric lymph node	2.36E-03	LIPA,RNF128,VDR	3
Lymphoid Tissue Structure and Development	abnormal morphology of enlarged mesenteric lymph node	2.36E-03	LIPA,RNF128,VDR	3
Lipid Metabolism	synthesis of long chain fatty acid	2.36E-03	ASAH1,FASN,QKI	3
Small Molecule Biochemistry	synthesis of long chain fatty acid	2.36E-03	ASAH1,FASN,QKI	3
Cardiovascular Disease	atherosclerotic lesion	2.37E-03	AHR,APP,CYP19A1,MICA,NFKBIA,SCD,TGFBR2,THBD,VDR	9
Cardiovascular Disease	atherogenesis	2.38E-03	AHR,APP,CYP19A1,NFKBIA,THBD,VDR	6
Organismal Injury and Abnormalities	atherogenesis	2.38E-03	AHR,APP,CYP19A1,NFKBIA,THBD,VDR	6
Connective Tissue Development and Function	differentiation of brown adipocytes	2.39E-03	ARL4A,ITGA6,SCD,SELENBP1	4
Cellular Development	differentiation of brown adipocytes	2.39E-03	ARL4A,ITGA6,SCD,SELENBP1	4
Psychological Disorders	hyperactive behavior	2.48E-03	APP,CDKL5,CLCN3,GABRB2,OPHN1,SLC12A2,SLITRK6,TGFBR2,VGF	9
Cardiovascular Disease	Hypercholesterolemia	2.48E-03	APP,GHR,HMGCR,LPIN1,SCD	5
Metabolic Disease	Hypercholesterolemia	2.48E-03	APP,GHR,HMGCR,LPIN1,SCD	5
Organismal Injury and Abnormalities	failure of kidney	2.49E-03	ACTN4,FCGR2B,FDPS,GABRB2,GHR,HMGCR,PDE7B,PDE8A,PPP3CA,TFPI,VDR	11
Renal and Urological Disease	failure of kidney	2.49E-03	ACTN4,FCGR2B,FDPS,GABRB2,GHR,HMGCR,PDE7B,PDE8A,PPP3CA,TFPI,VDR	11
Tissue Morphology	quantity of neutrophils	2.54E-03	AHR,CERK,FCGR2B,GCNT1,PREX1,PRKCD,SLC35C1,TIMP3,VDR,VTCN1,VTN,ZFP36L2	12
Hematological System Development and Function	quantity of neutrophils	2.54E-03	AHR,CERK,FCGR2B,GCNT1,PREX1,PRKCD,SLC35C1,TIMP3,VDR,VTCN1,VTN,ZFP36L2	12
Inflammatory Response	quantity of neutrophils	2.54E-03	AHR,CERK,FCGR2B,GCNT1,PREX1,PRKCD,SLC35C1,TIMP3,VDR,VTCN1,VTN,ZFP36L2	12
Reproductive System Development and Function	quantity of germ cells	2.55E-03	AHR,ARL4A,BMP4,C1GALT1,CGA,CXCR4,CYP19A1,SLC12A2,VDR,WNT5A	10
Tissue Morphology	quantity of germ cells	2.55E-03	AHR,ARL4A,BMP4,C1GALT1,CGA,CXCR4,CYP19A1,SLC12A2,VDR,WNT5A	10
Organismal Development	abnormal morphology of trabecular bone	2.59E-03	COL2A1,CYP19A1,ENPP1,FGFR3,GHR,VDR,ZMPSTE24	7
Embryonic Development	abnormal morphology of trabecular bone	2.59E-03	COL2A1,CYP19A1,ENPP1,FGFR3,GHR,VDR,ZMPSTE24	7
Skeletal and Muscular System Development and Function	abnormal morphology of trabecular bone	2.59E-03	COL2A1,CYP19A1,ENPP1,FGFR3,GHR,VDR,ZMPSTE24	7
Connective Tissue Development and Function	abnormal morphology of trabecular bone	2.59E-03	COL2A1,CYP19A1,ENPP1,FGFR3,GHR,VDR,ZMPSTE24	7
Organ Development	abnormal morphology of trabecular bone	2.59E-03	COL2A1,CYP19A1,ENPP1,FGFR3,GHR,VDR,ZMPSTE24	7
Organ Morphology	abnormal morphology of trabecular bone	2.59E-03	COL2A1,CYP19A1,ENPP1,FGFR3,GHR,VDR,ZMPSTE24	7
Tissue Development	abnormal morphology of trabecular bone	2.59E-03	COL2A1,CYP19A1,ENPP1,FGFR3,GHR,VDR,ZMPSTE24	7
Cell Death and Survival	apoptosis	2.59E-03	ACACA,ACSL4,ADCY5,AHR,ALDH3A1,ANXA5,APP,ASAH1,ATP6AP2,BCAP31,BMP4,CDK6,CEACAM6,COL2A1,CSTA,CXCR4,CYB5A,CYP19A1,DAB2,DKK1,DLX1,DUSP4,EFEMP1,ELF5,EPHA7,EPHX1,FASN,FAT4,FCGR2B,FGFR3,G6PD,GHR,HEXIM1,HSP90AA1,ITGA6,ITPR1,LAMB2,MAGED1,MAGEH1,MAOA,MAP3K5,MBOAT7,MCF2L,MEF2C,NDRG2,NFKBIA,NUPR1,PERP,PLA2G16,POR,PPP3CA,PRKCD,PRODH,PTGER4,PTPRE,QKI,RALB,RAPGEF4,RASSF3,RASSF5,RORC,RUNX1T1,SAT1,SCD,SDC2,SERPIN…	81
Metabolic Disease	glucose metabolism disorder	2.61E-03	ACACA,ACSL4,ADCY5,ADIPOR2,APP,BANK1,BMP4,CCDC68,CPNE4,CTSH,CTSL,CXCR4,CYP19A1,DKK1,ENPP1,EXPH5,FASN,FCGR2B,FLOT1,GABRB2,GHR,GPNMB,HIST1H3A (includes others),HMGCR,ITPR1,LIPA,LPIN1,MGAT4A,MICA,NFKBIA,PDE7B,PDE8A,PPP3CA,PTGER4,SCD,ST3GAL5,STEAP4,TGFBR2,TIMP3,TSPAN5,UCP2,VDR,VTCN1	43
Cellular Movement	cell movement of brain cancer cell lines	2.63E-03	ACKR3,CLCN3,CXCR4,DRAM1,EFEMP1,PCDH10,SLC12A2,VTN	8
Organismal Development	abnormal morphology of short femur	2.72E-03	CHPF,CSGALNACT1,FGFR3,GHR,VDR	5
Embryonic Development	abnormal morphology of short femur	2.72E-03	CHPF,CSGALNACT1,FGFR3,GHR,VDR	5
Skeletal and Muscular System Development and Function	abnormal morphology of short femur	2.72E-03	CHPF,CSGALNACT1,FGFR3,GHR,VDR	5
Connective Tissue Development and Function	abnormal morphology of short femur	2.72E-03	CHPF,CSGALNACT1,FGFR3,GHR,VDR	5
Organ Development	abnormal morphology of short femur	2.72E-03	CHPF,CSGALNACT1,FGFR3,GHR,VDR	5
Organ Morphology	abnormal morphology of short femur	2.72E-03	CHPF,CSGALNACT1,FGFR3,GHR,VDR	5
Tissue Development	abnormal morphology of short femur	2.72E-03	CHPF,CSGALNACT1,FGFR3,GHR,VDR	5
Organismal Functions	metabolism of mammalia	2.72E-03	SAT1,SCD,SLC35C1,STEAP4,VGF	5
Organ Morphology	abnormal morphology of intestinal mucosa	2.72E-03	AGR2,GCNT1,LIPA,VDR	4
Digestive System Development and Function	abnormal morphology of intestinal mucosa	2.72E-03	AGR2,GCNT1,LIPA,VDR	4
Tissue Morphology	abnormal morphology of intestinal mucosa	2.72E-03	AGR2,GCNT1,LIPA,VDR	4
Tissue Development	adhesion of prostate cancer cell lines	2.72E-03	CTSZ,CXCR4,NFKBIA,VTN	4
Cell-To-Cell Signaling and Interaction	adhesion of prostate cancer cell lines	2.72E-03	CTSZ,CXCR4,NFKBIA,VTN	4
Lipid Metabolism	metabolism of glycosphingolipid	2.74E-03	APP,ASAH1,CERK,CERS2,FASN,PRKCD,ST3GAL5	7
Small Molecule Biochemistry	metabolism of glycosphingolipid	2.74E-03	APP,ASAH1,CERK,CERS2,FASN,PRKCD,ST3GAL5	7
Skeletal and Muscular Disorders	osteoporosis	2.74E-03	CYP19A1,EFEMP1,FDPS,GHR,HMGCR,PPP3CA,VDR	7
Connective Tissue Disorders	osteoporosis	2.74E-03	CYP19A1,EFEMP1,FDPS,GHR,HMGCR,PPP3CA,VDR	7
Lipid Metabolism	synthesis of glycosphingolipid	2.96E-03	APP,ASAH1,CERS2,FASN,PRKCD,ST3GAL5	6
Small Molecule Biochemistry	synthesis of glycosphingolipid	2.96E-03	APP,ASAH1,CERS2,FASN,PRKCD,ST3GAL5	6
Organ Morphology	involution	2.97E-03	AHR,CYP19A1,TGFBR2,TIMP3,VDR	5
Tissue Development	involution	2.97E-03	AHR,CYP19A1,TGFBR2,TIMP3,VDR	5
Lymphoid Tissue Structure and Development	morphology of lymphatic system component	3.06E-03	AGR2,AHR,ARHGAP5,BANK1,CDK6,CXCR4,CYP51A1,EFEMP1,FCGR2B,GCNT1,GHR,HIST1H1D,HMGB3,LIPA,NFKBIA,PRKCD,RASSF5,RNF128,RORC,SLC35C1,SPPL2A,VDR	22
Cellular Growth and Proliferation	inhibition of lymphocytes	3.08E-03	AHR,FCGR2B,PTGER4,RNF128	4
Hematological System Development and Function	inhibition of lymphocytes	3.08E-03	AHR,FCGR2B,PTGER4,RNF128	4
Organ Morphology	mass of ovary	3.08E-03	AHR,C1GALT1,CGA,VGF	4
Reproductive System Development and Function	mass of ovary	3.08E-03	AHR,C1GALT1,CGA,VGF	4
Organismal Development	ossification of endochondral bone	3.08E-03	BMP4,FAT4,FGFR3,GHR	4
Embryonic Development	ossification of endochondral bone	3.08E-03	BMP4,FAT4,FGFR3,GHR	4
Skeletal and Muscular System Development and Function	ossification of endochondral bone	3.08E-03	BMP4,FAT4,FGFR3,GHR	4
Connective Tissue Development and Function	ossification of endochondral bone	3.08E-03	BMP4,FAT4,FGFR3,GHR	4
Organ Development	ossification of endochondral bone	3.08E-03	BMP4,FAT4,FGFR3,GHR	4
Tissue Development	ossification of endochondral bone	3.08E-03	BMP4,FAT4,FGFR3,GHR	4
Developmental Disorder	congenital anomaly of skeletal bone	3.08E-03	ACTB,BMP4,COL2A1,DACT1,DKK1,FGFR3,GABRB2,GHR,INSIG1,POR,RALB,RDH10,TCF12,TGFBR2,ZIC3,ZMPSTE24	16
Skeletal and Muscular Disorders	congenital anomaly of skeletal bone	3.08E-03	ACTB,BMP4,COL2A1,DACT1,DKK1,FGFR3,GABRB2,GHR,INSIG1,POR,RALB,RDH10,TCF12,TGFBR2,ZIC3,ZMPSTE24	16
Connective Tissue Disorders	congenital anomaly of skeletal bone	3.08E-03	ACTB,BMP4,COL2A1,DACT1,DKK1,FGFR3,GABRB2,GHR,INSIG1,POR,RALB,RDH10,TCF12,TGFBR2,ZIC3,ZMPSTE24	16
Organismal Development	hair follicle development	3.09E-03	CTSL,DBI,DKK1,LRP4,NFKBIA,NSDHL,VDR	7
Embryonic Development	hair follicle development	3.09E-03	CTSL,DBI,DKK1,LRP4,NFKBIA,NSDHL,VDR	7
Organ Development	hair follicle development	3.09E-03	CTSL,DBI,DKK1,LRP4,NFKBIA,NSDHL,VDR	7
Tissue Development	hair follicle development	3.09E-03	CTSL,DBI,DKK1,LRP4,NFKBIA,NSDHL,VDR	7
Hair and Skin Development and Function	hair follicle development	3.09E-03	CTSL,DBI,DKK1,LRP4,NFKBIA,NSDHL,VDR	7
Cell Death and Survival	apoptosis of pancreatic cancer cell lines	3.17E-03	CEACAM6,EFEMP1,G6PD,NFKBIA,PRKCD,RALB	6
Cellular Growth and Proliferation	proliferation of immune cells	3.21E-03	AHR,BANK1,BMP4,CCNA2,CDK6,CTSZ,CXCR4,FCGR2B,GCNT1,IKZF2,LPIN1,MEF2C,MICA,NFKBIA,PAG1,PCYT1A,PPP3CA,PRKCD,PTGER4,RASSF5,RNF128,RORC,SERPINA1,SLPI,TCF12,TGFBR2,ULBP2,VDR,VTCN1	29
Cellular Development	proliferation of immune cells	3.21E-03	AHR,BANK1,BMP4,CCNA2,CDK6,CTSZ,CXCR4,FCGR2B,GCNT1,IKZF2,LPIN1,MEF2C,MICA,NFKBIA,PAG1,PCYT1A,PPP3CA,PRKCD,PTGER4,RASSF5,RNF128,RORC,SERPINA1,SLPI,TCF12,TGFBR2,ULBP2,VDR,VTCN1	29
Hematological System Development and Function	proliferation of immune cells	3.21E-03	AHR,BANK1,BMP4,CCNA2,CDK6,CTSZ,CXCR4,FCGR2B,GCNT1,IKZF2,LPIN1,MEF2C,MICA,NFKBIA,PAG1,PCYT1A,PPP3CA,PRKCD,PTGER4,RASSF5,RNF128,RORC,SERPINA1,SLPI,TCF12,TGFBR2,ULBP2,VDR,VTCN1	29
Inflammatory Response	inflammation of organ	3.23E-03	ACTB,ACTN4,ADIPOR2,AGR2,AHR,ANXA5,APP,CBR1,CCNA2,CTSL,CXCL17,CXCR4,DKK1,FCGR2B,FLOT1,HMGCR,IDI1,INSIG1,ITGA6,LAMB2,LIPA,MAP3K5,NFKBIA,PDE7B,PDE8A,POR,PPP3CA,PRKCD,PTGER4,RASSF5,RNF128,RORC,SCD,SELENBP1,SLC9A2,SLPI,TAX1BP1,TFPI,TGFBR2,THBD,TIMP3,UNC93B1,VDR,VTCN1	44
Cancer	leukemia	3.31E-03	ADARB2,ARL6IP5,COL2A1,ENPP1,EPHX1,EPPK1,FAT4,GHR,GPX3,LRP4,MSMO1,MVK,NOSTRIN,PCDH10,PDE7B,POR,PPP3CA,PTGFRN,RHOU,RUNX1T1,SEC24D,SELENBP1,SEMA3D,STEAP4,TAX1BP1,TFPI,TGFBR2,ZFP36L2	28
Hematological Disease	leukemia	3.31E-03	ADARB2,ARL6IP5,COL2A1,ENPP1,EPHX1,EPPK1,FAT4,GHR,GPX3,LRP4,MSMO1,MVK,NOSTRIN,PCDH10,PDE7B,POR,PPP3CA,PTGFRN,RHOU,RUNX1T1,SEC24D,SELENBP1,SEMA3D,STEAP4,TAX1BP1,TFPI,TGFBR2,ZFP36L2	28
Digestive System Development and Function	development of digestive system	3.33E-03	AHR,ASPH,BMP4,COL2A1,DKK1,DLX1,FGFR3,INSIG1,ITGA6,LRP4,MEF2C,NFKBIA,RDH10,RORC,TGFBR2,WNT5A	16
Skeletal and Muscular System Development and Function	size of bone	3.44E-03	AHR,APP,BMP4,CGA,COL2A1,CYP19A1,DKK1,GALNT3,GHR,PTPRE,TGFBR2,VDR,ZMPSTE24	13
Organ Morphology	size of bone	3.44E-03	AHR,APP,BMP4,CGA,COL2A1,CYP19A1,DKK1,GALNT3,GHR,PTPRE,TGFBR2,VDR,ZMPSTE24	13
Connective Tissue Development and Function	differentiation of fibroblasts	3.46E-03	DKK1,LPIN1,PTGER4,TGFBR2	4
Cellular Development	differentiation of fibroblasts	3.46E-03	DKK1,LPIN1,PTGER4,TGFBR2	4
Skeletal and Muscular System Development and Function	mass of trabecular bone	3.46E-03	AHR,PTPRE,TGFBR2,VDR	4
Organ Morphology	mass of trabecular bone	3.46E-03	AHR,PTPRE,TGFBR2,VDR	4
Small Molecule Biochemistry	quantity of LH in blood	3.46E-03	CGA,CYP19A1,GHR,VDR	4
Molecular Transport	quantity of LH in blood	3.46E-03	CGA,CYP19A1,GHR,VDR	4
Endocrine System Development and Function	quantity of LH in blood	3.46E-03	CGA,CYP19A1,GHR,VDR	4
Protein Synthesis	quantity of LH in blood	3.46E-03	CGA,CYP19A1,GHR,VDR	4
Organ Morphology	quantity of corpus luteum	3.46E-03	ACSL4,AHR,CYP19A1,GHR	4
Reproductive System Development and Function	quantity of corpus luteum	3.46E-03	ACSL4,AHR,CYP19A1,GHR	4
Organismal Development	size of epiphyseal growth plate	3.46E-03	COL2A1,CSGALNACT1,FGFR3,VDR	4
Embryonic Development	size of epiphyseal growth plate	3.46E-03	COL2A1,CSGALNACT1,FGFR3,VDR	4
Skeletal and Muscular System Development and Function	size of epiphyseal growth plate	3.46E-03	COL2A1,CSGALNACT1,FGFR3,VDR	4
Connective Tissue Development and Function	size of epiphyseal growth plate	3.46E-03	COL2A1,CSGALNACT1,FGFR3,VDR	4
Organ Development	size of epiphyseal growth plate	3.46E-03	COL2A1,CSGALNACT1,FGFR3,VDR	4
Tissue Development	size of epiphyseal growth plate	3.46E-03	COL2A1,CSGALNACT1,FGFR3,VDR	4
Organismal Development	abnormal morphology of blood vessel	3.46E-03	ACKR3,ACTN4,AHR,C1GALT1,CXCR4,ENPP1,G6PD,GHR,MEF2C,NR2F2,PTGER4,SEMA3D,TIMP3,TLL1	14
Tissue Morphology	abnormal morphology of blood vessel	3.46E-03	ACKR3,ACTN4,AHR,C1GALT1,CXCR4,ENPP1,G6PD,GHR,MEF2C,NR2F2,PTGER4,SEMA3D,TIMP3,TLL1	14
Cardiovascular System Development and Function	abnormal morphology of blood vessel	3.46E-03	ACKR3,ACTN4,AHR,C1GALT1,CXCR4,ENPP1,G6PD,GHR,MEF2C,NR2F2,PTGER4,SEMA3D,TIMP3,TLL1	14
Organismal Development	abnormal morphology of spleen	3.46E-03	AHR,BANK1,CDK6,EFEMP1,FCGR2B,GHR,LIPA,NFKBIA,PRKCD,RASSF5,RNF128,RORC,SPPL2A,VDR	14
Organ Morphology	abnormal morphology of spleen	3.46E-03	AHR,BANK1,CDK6,EFEMP1,FCGR2B,GHR,LIPA,NFKBIA,PRKCD,RASSF5,RNF128,RORC,SPPL2A,VDR	14
Lymphoid Tissue Structure and Development	abnormal morphology of spleen	3.46E-03	AHR,BANK1,CDK6,EFEMP1,FCGR2B,GHR,LIPA,NFKBIA,PRKCD,RASSF5,RNF128,RORC,SPPL2A,VDR	14
Tissue Morphology	abnormal morphology of apical ectodermal ridge	3.52E-03	DKK1,ITGA6,LRP4	3
Small Molecule Biochemistry	quantity of TSH	3.52E-03	CGA,SLC16A2,VGF	3
Molecular Transport	quantity of TSH	3.52E-03	CGA,SLC16A2,VGF	3
Endocrine System Development and Function	quantity of TSH	3.52E-03	CGA,SLC16A2,VGF	3
Cardiovascular System Development and Function	development of cardiovascular system	3.57E-03	ACKR3,AHR,APP,BMP4,C1GALT1,CD63,COL2A1,CXCR4,CYP51A1,DAB2,DHCR7,DKK1,FGFR3,FZD4,G6PD,GPC1,HEXIM1,HOPX,HS6ST2,LY6E,MEF2C,NFKBIA,NOSTRIN,NR2F2,POR,QKI,RDH10,SEMA3C,SEMA3D,TFPI,TGFBR2,THBD,TIMP3,TLL1,VTN,WNT5A,ZIC3	37
Cell Death and Survival	cell death of tumor cell lines	3.63E-03	ACACA,AGR2,AHR,APP,ASAH1,BMP4,CBR1,CDK6,CEACAM6,CXCR4,CYB5A,DAB2,DKK1,DRAM1,DUSP4,EFEMP1,ELF5,FASN,FCGR2B,FGFR3,G6PD,GPC1,ITPR1,MAOA,MAP3K5,MEF2C,NDRG2,NFKBIA,NUPR1,PLA2G16,PRKCD,PRODH,PTPRE,RALB,RAPGEF4,RASSF3,RASSF5,RUNX1T1,SAT1,SCD,SDC2,SLPI,ST3GAL1,TGFBR2,TIMP3,TMBIM6,TMCC3,UCP2,VDR,VTN,WDR72,WNT5A	52
Organismal Injury and Abnormalities	end stage renal disease	3.66E-03	FDPS,GABRB2,GHR,HMGCR,PDE7B,PDE8A,VDR	7
Renal and Urological Disease	end stage renal disease	3.66E-03	FDPS,GABRB2,GHR,HMGCR,PDE7B,PDE8A,VDR	7
Tissue Development	homeostasis of tissue	3.66E-03	ACACA,COL2A1,GHR,GPX3,MGAT4A,UCP2,VDR	7
Cell Death and Survival	cell death of fibroblasts	3.68E-03	AHR,APP,BMP4,EPHX1,MAP3K5,MCF2L,NFKBIA,NUPR1,PERP,PRKCD,QKI,TIMP3	12
Endocrine System Disorders	metabolic syndrome X	3.72E-03	ACACA,ACSL4,ENPP1,FASN,GHR,HMGCR,SCD,UCP2	8
Metabolic Disease	metabolic syndrome X	3.72E-03	ACACA,ACSL4,ENPP1,FASN,GHR,HMGCR,SCD,UCP2	8
Organismal Development	morphology of pulmonary alveolus	3.72E-03	COL2A1,DHCR7,FGFR3,FUT8,LIPA,PTGER4,SLC35C1,TIMP3	8
Embryonic Development	morphology of pulmonary alveolus	3.72E-03	COL2A1,DHCR7,FGFR3,FUT8,LIPA,PTGER4,SLC35C1,TIMP3	8
Organ Development	morphology of pulmonary alveolus	3.72E-03	COL2A1,DHCR7,FGFR3,FUT8,LIPA,PTGER4,SLC35C1,TIMP3	8
Organ Morphology	morphology of pulmonary alveolus	3.72E-03	COL2A1,DHCR7,FGFR3,FUT8,LIPA,PTGER4,SLC35C1,TIMP3	8
Tissue Development	morphology of pulmonary alveolus	3.72E-03	COL2A1,DHCR7,FGFR3,FUT8,LIPA,PTGER4,SLC35C1,TIMP3	8
Respiratory System Development and Function	morphology of pulmonary alveolus	3.72E-03	COL2A1,DHCR7,FGFR3,FUT8,LIPA,PTGER4,SLC35C1,TIMP3	8
Organismal Development	abnormal morphology of liver lobule	3.73E-03	CYP19A1,TIMP3	2
Organ Morphology	abnormal morphology of liver lobule	3.73E-03	CYP19A1,TIMP3	2
Digestive System Development and Function	abnormal morphology of liver lobule	3.73E-03	CYP19A1,TIMP3	2
Hepatic System Development and Function	abnormal morphology of liver lobule	3.73E-03	CYP19A1,TIMP3	2
Cellular Growth and Proliferation	cytostasis of embryonic cell lines	3.73E-03	ABCC5,SAT1	2
Embryonic Development	cytostasis of embryonic cell lines	3.73E-03	ABCC5,SAT1	2
Organismal Development	development of urinary bladder	3.73E-03	UPK3A,WNT5A	2
Embryonic Development	development of urinary bladder	3.73E-03	UPK3A,WNT5A	2
Organ Development	development of urinary bladder	3.73E-03	UPK3A,WNT5A	2
Tissue Development	development of urinary bladder	3.73E-03	UPK3A,WNT5A	2
Reproductive System Development and Function	development of urinary bladder	3.73E-03	UPK3A,WNT5A	2
Renal and Urological System Development and Function	development of urinary bladder	3.73E-03	UPK3A,WNT5A	2
Organismal Development	formation of trachea	3.73E-03	BMP4,TGFBR2	2
Embryonic Development	formation of trachea	3.73E-03	BMP4,TGFBR2	2
Organ Development	formation of trachea	3.73E-03	BMP4,TGFBR2	2
Tissue Development	formation of trachea	3.73E-03	BMP4,TGFBR2	2
Respiratory System Development and Function	formation of trachea	3.73E-03	BMP4,TGFBR2	2
Developmental Disorder	hypoplasia of premaxilla	3.73E-03	COL2A1,ZIC3	2
Skeletal and Muscular Disorders	hypoplasia of premaxilla	3.73E-03	COL2A1,ZIC3	2
Connective Tissue Disorders	hypoplasia of premaxilla	3.73E-03	COL2A1,ZIC3	2
DNA Replication, Recombination, and Repair	initiation of synthesis of DNA	3.73E-03	CCNA2,CDK6	2
Cellular Movement	recruitment of bone marrow cells	3.73E-03	CXCR4,HEXIM1	2
Cell-To-Cell Signaling and Interaction	recruitment of bone marrow cells	3.73E-03	CXCR4,HEXIM1	2
Lipid Metabolism	storage of triacylglycerol	3.73E-03	LIPA,SCD	2
Small Molecule Biochemistry	storage of triacylglycerol	3.73E-03	LIPA,SCD	2
Small Molecule Biochemistry	synthesis of NADPH	3.73E-03	FASN,G6PD	2
Nucleic Acid Metabolism	synthesis of NADPH	3.73E-03	FASN,G6PD	2
Dermatological Diseases and Conditions	psoriasis	3.75E-03	AIM1,ALOX12B,CAMK2N1,CD63,CSTA,CTSL,EPHX1,FADS1,FASN,HIBADH,HMGCR,ITGA6,KDELR2,PCP4,PLA2G16,POR,PPP3CA,RAB27A,RORC,SLPI,SQLE,THBD,TIMP3,VDR,WNT5A	25
Cell Death and Survival	apoptosis of tumor cell lines	3.77E-03	ACACA,AHR,APP,BMP4,CDK6,CEACAM6,CXCR4,CYB5A,DAB2,DKK1,DUSP4,EFEMP1,ELF5,FASN,FCGR2B,FGFR3,G6PD,ITPR1,MAOA,MAP3K5,MEF2C,NDRG2,NFKBIA,NUPR1,PLA2G16,PRKCD,PRODH,PTPRE,RALB,RAPGEF4,RASSF3,RASSF5,RUNX1T1,SAT1,SCD,SDC2,SLPI,ST3GAL1,TGFBR2,TIMP3,TMBIM6,VDR	42
Reproductive System Development and Function	development of genitourinary tract	3.79E-03	AHR,CGA,CYP19A1,DMRTA1,GHR,ITGA6,SPRY1,UPK3A,VGF,WNT5A	10
Renal and Urological System Development and Function	development of genitourinary tract	3.79E-03	AHR,CGA,CYP19A1,DMRTA1,GHR,ITGA6,SPRY1,UPK3A,VGF,WNT5A	10
Cancer	ovarian cancer	3.81E-03	AGR2,ALDH3A1,CEACAM6,CXCR4,CYP19A1,DAB2,DUSP4,FAT4,GPX3,H19,HSP90AA1,PAPSS2,POR,PSCA,QKI,SEMA3C,SERPINA1,SLPI,TGFBR2,TIMP3,UPK3B	21
Organismal Injury and Abnormalities	ovarian cancer	3.81E-03	AGR2,ALDH3A1,CEACAM6,CXCR4,CYP19A1,DAB2,DUSP4,FAT4,GPX3,H19,HSP90AA1,PAPSS2,POR,PSCA,QKI,SEMA3C,SERPINA1,SLPI,TGFBR2,TIMP3,UPK3B	21
Reproductive System Disease	ovarian cancer	3.81E-03	AGR2,ALDH3A1,CEACAM6,CXCR4,CYP19A1,DAB2,DUSP4,FAT4,GPX3,H19,HSP90AA1,PAPSS2,POR,PSCA,QKI,SEMA3C,SERPINA1,SLPI,TGFBR2,TIMP3,UPK3B	21
Endocrine System Disorders	ovarian cancer	3.81E-03	AGR2,ALDH3A1,CEACAM6,CXCR4,CYP19A1,DAB2,DUSP4,FAT4,GPX3,H19,HSP90AA1,PAPSS2,POR,PSCA,QKI,SEMA3C,SERPINA1,SLPI,TGFBR2,TIMP3,UPK3B	21
Organ Morphology	abnormal morphology of hair	3.87E-03	AHR,DBI,EFEMP1,LIPH,SLC35C1,TIMP3,VDR	7
Hair and Skin Development and Function	abnormal morphology of hair	3.87E-03	AHR,DBI,EFEMP1,LIPH,SLC35C1,TIMP3,VDR	7
Cell Death and Survival	anoikis	3.88E-03	CEACAM6,DAB2,PRKCD,SIK1,SLPI,VTN	6
Digestive System Development and Function	development of palate	3.88E-03	ASPH,COL2A1,INSIG1,MEF2C,TGFBR2,WNT5A	6
Organismal Development	abnormal morphology of long bone hypertrophic chondrocyte zone	3.88E-03	COL2A1,FGFR3,GHR,VDR	4
Embryonic Development	abnormal morphology of long bone hypertrophic chondrocyte zone	3.88E-03	COL2A1,FGFR3,GHR,VDR	4
Skeletal and Muscular System Development and Function	abnormal morphology of long bone hypertrophic chondrocyte zone	3.88E-03	COL2A1,FGFR3,GHR,VDR	4
Connective Tissue Development and Function	abnormal morphology of long bone hypertrophic chondrocyte zone	3.88E-03	COL2A1,FGFR3,GHR,VDR	4
Organ Development	abnormal morphology of long bone hypertrophic chondrocyte zone	3.88E-03	COL2A1,FGFR3,GHR,VDR	4
Organ Morphology	abnormal morphology of long bone hypertrophic chondrocyte zone	3.88E-03	COL2A1,FGFR3,GHR,VDR	4
Tissue Development	abnormal morphology of long bone hypertrophic chondrocyte zone	3.88E-03	COL2A1,FGFR3,GHR,VDR	4
Tissue Morphology	abnormal morphology of long bone hypertrophic chondrocyte zone	3.88E-03	COL2A1,FGFR3,GHR,VDR	4
Renal and Urological System Development and Function	abnormal morphology of ureter	3.88E-03	DACT1,ITGA6,SPRY1,UPK2	4
Hematological Disease	blood protein disorder	3.90E-03	AGR2,AKAP5,ALOX12B,BRINP3,CTSL,CXCR4,DKK1,DUSP4,FASN,FDPS,FGFR3,GHR,HS6ST3,MAGED1,MICA,PAPSS2,TFPI	17
Cellular Movement	migration of fibroblasts	4.08E-03	ACTB,PRKCD,RASGRF1,SKAP2,TGFBR2,TMEM30A,VTN	7
Connective Tissue Development and Function	migration of fibroblasts	4.08E-03	ACTB,PRKCD,RASGRF1,SKAP2,TGFBR2,TMEM30A,VTN	7
Cardiovascular System Development and Function	abnormal morphology of cardiovascular system	4.10E-03	ACKR3,ACTN4,AHR,C1GALT1,CDK6,COL2A1,CXCR4,CYP51A1,DHCR7,ENPP1,FAT4,G6PD,GHR,HEXIM1,HIST1H1D,LY6E,MEF2C,NOSTRIN,NR2F2,POR,PTGER4,SEMA3D,TAX1BP1,TGFBR2,THBD,TIMP3,TLL1	27
Developmental Disorder	dysplasia	4.13E-03	AKR1C1/AKR1C2,APP,COL2A1,EBP,FGFR3,FKBP14,H19,PAPSS2,POR,UPK3A,VDR,WNT5A,ZMPSTE24	13
Organismal Development	abnormal morphology of femur	4.13E-03	CHPF,CSGALNACT1,FGFR3,GALNT3,GHR,VDR	6
Embryonic Development	abnormal morphology of femur	4.13E-03	CHPF,CSGALNACT1,FGFR3,GALNT3,GHR,VDR	6
Skeletal and Muscular System Development and Function	abnormal morphology of femur	4.13E-03	CHPF,CSGALNACT1,FGFR3,GALNT3,GHR,VDR	6
Connective Tissue Development and Function	abnormal morphology of femur	4.13E-03	CHPF,CSGALNACT1,FGFR3,GALNT3,GHR,VDR	6
Organ Development	abnormal morphology of femur	4.13E-03	CHPF,CSGALNACT1,FGFR3,GALNT3,GHR,VDR	6
Organ Morphology	abnormal morphology of femur	4.13E-03	CHPF,CSGALNACT1,FGFR3,GALNT3,GHR,VDR	6
Tissue Development	abnormal morphology of femur	4.13E-03	CHPF,CSGALNACT1,FGFR3,GALNT3,GHR,VDR	6
Lipid Metabolism	metabolism of triacylglycerol	4.13E-03	CPS1,DBI,FASN,GHR,INSIG1,SCD	6
Small Molecule Biochemistry	metabolism of triacylglycerol	4.13E-03	CPS1,DBI,FASN,GHR,INSIG1,SCD	6
Organismal Development	abnormal morphology of fibula	4.21E-03	FGFR3,VDR,ZMPSTE24	3
Embryonic Development	abnormal morphology of fibula	4.21E-03	FGFR3,VDR,ZMPSTE24	3
Skeletal and Muscular System Development and Function	abnormal morphology of fibula	4.21E-03	FGFR3,VDR,ZMPSTE24	3
Connective Tissue Development and Function	abnormal morphology of fibula	4.21E-03	FGFR3,VDR,ZMPSTE24	3
Organ Development	abnormal morphology of fibula	4.21E-03	FGFR3,VDR,ZMPSTE24	3
Organ Morphology	abnormal morphology of fibula	4.21E-03	FGFR3,VDR,ZMPSTE24	3
Tissue Development	abnormal morphology of fibula	4.21E-03	FGFR3,VDR,ZMPSTE24	3
Lipid Metabolism	concentration of long chain fatty acid	4.21E-03	ACLY,LPIN1,SCD	3
Small Molecule Biochemistry	concentration of long chain fatty acid	4.21E-03	ACLY,LPIN1,SCD	3
Molecular Transport	concentration of long chain fatty acid	4.21E-03	ACLY,LPIN1,SCD	3
Developmental Disorder	kyphoscoliosis	4.21E-03	CLCN3,FGFR3,FKBP14	3
Skeletal and Muscular Disorders	kyphoscoliosis	4.21E-03	CLCN3,FGFR3,FKBP14	3
Connective Tissue Disorders	kyphoscoliosis	4.21E-03	CLCN3,FGFR3,FKBP14	3
Neurological Disease	kyphoscoliosis	4.21E-03	CLCN3,FGFR3,FKBP14	3
Reproductive System Development and Function	luteinization	4.21E-03	CYP19A1,FZD4,GHR	3
Cardiovascular Disease	venoocclusion	4.21E-03	CPS1,HMGCR,TFPI	3
Cellular Growth and Proliferation	proliferation of blood cells	4.26E-03	AHR,BANK1,BMP4,CCNA2,CDK6,CTSZ,CXCR4,FCGR2B,GCNT1,IKZF2,LPIN1,MEF2C,MICA,NFKBIA,PAG1,PCYT1A,PPP3CA,PRKCD,PTGER4,RASSF5,RNF128,RORC,RUNX1T1,SERPINA1,SLPI,TCF12,TGFBR2,ULBP2,VDR,VTCN1	30
Cellular Development	proliferation of blood cells	4.26E-03	AHR,BANK1,BMP4,CCNA2,CDK6,CTSZ,CXCR4,FCGR2B,GCNT1,IKZF2,LPIN1,MEF2C,MICA,NFKBIA,PAG1,PCYT1A,PPP3CA,PRKCD,PTGER4,RASSF5,RNF128,RORC,RUNX1T1,SERPINA1,SLPI,TCF12,TGFBR2,ULBP2,VDR,VTCN1	30
Dermatological Diseases and Conditions	keratosis	4.31E-03	AHR,CTSL,FGFR3,MVK,NFKBIA,PRKCD,TGFBR2	7
Behavior	behavior	4.48E-03	ADCY5,AKAP5,APP,ARL6IP5,ATP1A1,BMP4,CDKL5,CLCN3,CYP19A1,DHCR7,DMRTA1,FCGR2B,GHR,GNAI1,HMGCR,MAGED1,MAOA,OPHN1,PCP4,PPP3CA,RAPGEF4,RASGRF1,RDH10,SCD,SEC24D,SLC12A2,SLC16A2,SLC35C1,SLITRK6,TGFBR2,TIMP3,TMOD2,VDR,VGF,ZMPSTE24	35
Cell-To-Cell Signaling and Interaction	binding of leukemia cell lines	4.51E-03	ANXA5,APP,CXCR4,ITGA6,VTN	5
Organismal Development	development of digit	4.51E-03	BMP4,DKK1,ITGA6,LRP4,WNT5A	5
Embryonic Development	development of digit	4.51E-03	BMP4,DKK1,ITGA6,LRP4,WNT5A	5
Skeletal and Muscular System Development and Function	development of digit	4.51E-03	BMP4,DKK1,ITGA6,LRP4,WNT5A	5
Connective Tissue Development and Function	quantity of subcutaneous fat	4.51E-03	ARHGAP5,EFEMP1,LIPA,STEAP4,ZMPSTE24	5
Tissue Morphology	quantity of subcutaneous fat	4.51E-03	ARHGAP5,EFEMP1,LIPA,STEAP4,ZMPSTE24	5
Organismal Injury and Abnormalities	proteinuria	4.56E-03	ACTN4,BMP4,CYP19A1,FCGR2B,LAMB2,PRKCD,RASSF5,THBD,VDR	9
Renal and Urological Disease	proteinuria	4.56E-03	ACTN4,BMP4,CYP19A1,FCGR2B,LAMB2,PRKCD,RASSF5,THBD,VDR	9
Cellular Function and Maintenance	function of antigen presenting cells	4.60E-03	AHR,CLCN3,CTSZ,DUSP4,FCGR2B,HSP90AA1,NCEH1,NFKBIA,PTGER4,RASSF5,SLPI,UCP2	12
Organ Morphology	abnormal morphology of internal genitalia	4.60E-03	ACSL4,AHR,BMP4,C1GALT1,CGA,CYP19A1,DACT1,EFEMP1,GALNT3,GHR,HSP90AA1,NR2F2,NUPR1,SLC12A2,SYCP2,VDR,VGF	17
Reproductive System Development and Function	abnormal morphology of internal genitalia	4.60E-03	ACSL4,AHR,BMP4,C1GALT1,CGA,CYP19A1,DACT1,EFEMP1,GALNT3,GHR,HSP90AA1,NR2F2,NUPR1,SLC12A2,SYCP2,VDR,VGF	17
Organismal Injury and Abnormalities	damage of connective tissue	4.69E-03	CYP19A1,FCGR2B,FDPS,TGFBR2,VDR,ZMPSTE24	6
Connective Tissue Disorders	damage of connective tissue	4.69E-03	CYP19A1,FCGR2B,FDPS,TGFBR2,VDR,ZMPSTE24	6
Lipid Metabolism	quantity of polyunsaturated fatty acids	4.79E-03	ACSL4,CERK,GNAI1,LPIN1,PTGER4,SCD,TGFBR2	7
Small Molecule Biochemistry	quantity of polyunsaturated fatty acids	4.79E-03	ACSL4,CERK,GNAI1,LPIN1,PTGER4,SCD,TGFBR2	7
Molecular Transport	quantity of polyunsaturated fatty acids	4.79E-03	ACSL4,CERK,GNAI1,LPIN1,PTGER4,SCD,TGFBR2	7
Cancer	neoplasia of lung cancer cell lines	4.81E-03	CXCR4,DKK1,FUT8,PRKCD	4
Cellular Growth and Proliferation	neoplasia of lung cancer cell lines	4.81E-03	CXCR4,DKK1,FUT8,PRKCD	4
Cellular Development	neoplasia of lung cancer cell lines	4.81E-03	CXCR4,DKK1,FUT8,PRKCD	4
Respiratory Disease	neoplasia of lung cancer cell lines	4.81E-03	CXCR4,DKK1,FUT8,PRKCD	4
Cellular Growth and Proliferation	proliferation of thyroid tumor cell lines	4.81E-03	CXCR4,NFKBIA,TIMP3,WNT5A	4
Cellular Development	proliferation of thyroid tumor cell lines	4.81E-03	CXCR4,NFKBIA,TIMP3,WNT5A	4
Tissue Morphology	abnormal morphology of epithelial tissue	4.84E-03	ACTN4,AGR2,BMP4,C1GALT1,CYP19A1,DHCR7,FGFR3,ITGA6,KRT4,LAMB2,LIPA,NFKBIA,SLC12A2,SLC9A2,SLITRK6,UPK2,UPK3A,VDR	18
Organismal Injury and Abnormalities	calcinosis	4.87E-03	ACKR3,COL2A1,ENPP1,GALNT3,VDR	5
Cell Death and Survival	apoptosis of sensory neurons	4.98E-03	APP,DLX1,NFKBIA	3
Reproductive System Development and Function	morphology of breast cell lines	4.98E-03	AHR,NFKBIA,WNT5A	3
Cell Morphology	morphology of breast cell lines	4.98E-03	AHR,NFKBIA,WNT5A	3
Cellular Movement	invasion of prostate cancer cell lines	4.99E-03	AGR2,CTSH,CTSZ,FOLH1,NFKBIA,PRKCD	6
Organismal Survival	lifespan of organism	5.14E-03	AHR,GHR,HEXIM1,LAMB2,NFKBIA,PPP3CA,ST3GAL5,ZMPSTE24	8
Cellular Development	development of central nervous system cells	5.25E-03	APP,CDK6,CXCR4,CYP19A1,LAMB2	5
Nervous System Development and Function	development of central nervous system cells	5.25E-03	APP,CDK6,CXCR4,CYP19A1,LAMB2	5
Organismal Injury and Abnormalities	nodule	5.25E-03	ANXA5,APP,BMP4,CXCR4,FGFR3	5
Skeletal and Muscular System Development and Function	abnormal morphology of chondrocytes	5.33E-03	COL2A1,GHR,LRP4,VDR	4
Connective Tissue Development and Function	abnormal morphology of chondrocytes	5.33E-03	COL2A1,GHR,LRP4,VDR	4
Tissue Morphology	abnormal morphology of chondrocytes	5.33E-03	COL2A1,GHR,LRP4,VDR	4
Cell Morphology	abnormal morphology of chondrocytes	5.33E-03	COL2A1,GHR,LRP4,VDR	4
Immunological Disease	abnormal quantity of TNF	5.33E-03	AHR,MAGED1,NFKBIA,VDR	4
Tissue Development	attachment of tumor cell lines	5.33E-03	BCAP31,ITGA6,RALB,VTN	4
Cell-To-Cell Signaling and Interaction	attachment of tumor cell lines	5.33E-03	BCAP31,ITGA6,RALB,VTN	4
Cellular Growth and Proliferation	proliferation of neuronal progenitor cells	5.33E-03	CBR1,CDK6,SLC12A2,WNT5A	4
Tissue Development	proliferation of neuronal progenitor cells	5.33E-03	CBR1,CDK6,SLC12A2,WNT5A	4
Cellular Development	proliferation of neuronal progenitor cells	5.33E-03	CBR1,CDK6,SLC12A2,WNT5A	4
Nervous System Development and Function	proliferation of neuronal progenitor cells	5.33E-03	CBR1,CDK6,SLC12A2,WNT5A	4
Cancer	breast or ovarian cancer	5.41E-03	ABCC5,AGR2,AKR1C1/AKR1C2,ALDH3A1,ALOX12B,CDC42BPA,CDK6,CEACAM6,CLTCL1,CXCR4,CYP19A1,DAB2,DHCR7,DKK1,DUSP4,ELOVL6,EPPK1,FAM107B,FAM198B,FASN,FAT4,FDPS,FGFR3,GDAP1,GPR98,GPX3,H19,HIBADH,HSP90AA1,ITPR1,MUC20,PAPSS2,POR,PSCA,PSD3,PTPRE,QKI,RORC,SEMA3C,SERPINA1,SIK1,SLC44A1,SLPI,SQLE,TGFBR2,TIMP3,TLL1,TMEM106C,TUBA1B,UPK3B,WDR1,WNT5A,ZFP36L2,ZIC3,ZMPSTE24,ZNF197,ZNF772	57
Gastrointestinal Disease	Beckwith-Wiedemann syndrome	5.52E-03	H19,KCNQ1OT1	2
Developmental Disorder	Beckwith-Wiedemann syndrome	5.52E-03	H19,KCNQ1OT1	2
Organismal Injury and Abnormalities	Beckwith-Wiedemann syndrome	5.52E-03	H19,KCNQ1OT1	2
Reproductive System Disease	Beckwith-Wiedemann syndrome	5.52E-03	H19,KCNQ1OT1	2
Endocrine System Disorders	Beckwith-Wiedemann syndrome	5.52E-03	H19,KCNQ1OT1	2
Hereditary Disorder	Beckwith-Wiedemann syndrome	5.52E-03	H19,KCNQ1OT1	2
Cell Cycle	G1 phase of keratinocytes	5.52E-03	NFKBIA,TGFBR2	2
Hair and Skin Development and Function	G1 phase of keratinocytes	5.52E-03	NFKBIA,TGFBR2	2
Reproductive System Development and Function	abnormal morphology of urogenital sinus	5.52E-03	DACT1,ITGA6	2
Tissue Morphology	abnormal morphology of urogenital sinus	5.52E-03	DACT1,ITGA6	2
Cellular Assembly and Organization	association of cellular membrane	5.52E-03	RRBP1,SCD	2
Lipid Metabolism	beta-oxidation of lignoceric acid	5.52E-03	CYP19A1,SLC27A2	2
Small Molecule Biochemistry	beta-oxidation of lignoceric acid	5.52E-03	CYP19A1,SLC27A2	2
Energy Production	beta-oxidation of lignoceric acid	5.52E-03	CYP19A1,SLC27A2	2
Tissue Development	cell-cell contact of tumor cell lines	5.52E-03	FASN,TCF12	2
Cell-To-Cell Signaling and Interaction	cell-cell contact of tumor cell lines	5.52E-03	FASN,TCF12	2
Cardiovascular Disease	disruption of blood vessel	5.52E-03	APP,DKK1	2
Tissue Morphology	disruption of blood vessel	5.52E-03	APP,DKK1	2
Cellular Assembly and Organization	distribution of vesicles	5.52E-03	EXPH5,RAB27A	2
Cardiovascular Disease	dysfunction of endothelial tissue	5.52E-03	APP,MAP3K5	2
Organismal Injury and Abnormalities	dysfunction of endothelial tissue	5.52E-03	APP,MAP3K5	2
Cellular Growth and Proliferation	excitation of pyramidal neurons	5.52E-03	APP,SLC12A2	2
Cell-To-Cell Signaling and Interaction	excitation of pyramidal neurons	5.52E-03	APP,SLC12A2	2
Nervous System Development and Function	excitation of pyramidal neurons	5.52E-03	APP,SLC12A2	2
Organismal Injury and Abnormalities	fibrosis of dermis	5.52E-03	AHR,TGFBR2	2
Dermatological Diseases and Conditions	fibrosis of dermis	5.52E-03	AHR,TGFBR2	2
Inflammatory Response	folliculitis	5.52E-03	AHR,CTSL	2
Inflammatory Disease	folliculitis	5.52E-03	AHR,CTSL	2
Dermatological Diseases and Conditions	folliculitis	5.52E-03	AHR,CTSL	2
Hematological Disease	hyperalbuminemia	5.52E-03	GHR,SELENBP1	2
Nutritional Disease	hyperalbuminemia	5.52E-03	GHR,SELENBP1	2
Developmental Disorder	hypoplasia of axial skeleton	5.52E-03	CSGALNACT1,FGFR3	2
Skeletal and Muscular Disorders	hypoplasia of axial skeleton	5.52E-03	CSGALNACT1,FGFR3	2
Connective Tissue Disorders	hypoplasia of axial skeleton	5.52E-03	CSGALNACT1,FGFR3	2
Gastrointestinal Disease	hypoplasia of pancreas	5.52E-03	ITGA6,RDH10	2
Developmental Disorder	hypoplasia of pancreas	5.52E-03	ITGA6,RDH10	2
Endocrine System Disorders	hypoplasia of pancreas	5.52E-03	ITGA6,RDH10	2
Small Molecule Biochemistry	metabolism of citric acid	5.52E-03	ACLY,GHR	2
Cancer	metastasis of prostate cancer cell lines	5.52E-03	ASAH1,NFKBIA	2
Cellular Growth and Proliferation	metastasis of prostate cancer cell lines	5.52E-03	ASAH1,NFKBIA	2
Reproductive System Disease	metastasis of prostate cancer cell lines	5.52E-03	ASAH1,NFKBIA	2
Cellular Development	metastasis of prostate cancer cell lines	5.52E-03	ASAH1,NFKBIA	2
Cellular Movement	migration of primordial germ cells	5.52E-03	CXCR4,WNT5A	2
Reproductive System Development and Function	migration of primordial germ cells	5.52E-03	CXCR4,WNT5A	2
Skeletal and Muscular System Development and Function	mineralization of bone cell lines	5.52E-03	BMP4,LRP4	2
Cell Morphology	mineralization of bone cell lines	5.52E-03	BMP4,LRP4	2
Lipid Metabolism	modification of long-chain acyl-coenzyme A	5.52E-03	ELOVL6,SCD	2
Small Molecule Biochemistry	modification of long-chain acyl-coenzyme A	5.52E-03	ELOVL6,SCD	2
Nucleic Acid Metabolism	modification of long-chain acyl-coenzyme A	5.52E-03	ELOVL6,SCD	2
Skeletal and Muscular System Development and Function	morphogenesis of cranial suture	5.52E-03	BMP4,INSIG1	2
Organismal Development	myelination of forebrain	5.52E-03	CXCR4,FGFR3	2
Embryonic Development	myelination of forebrain	5.52E-03	CXCR4,FGFR3	2
Organ Development	myelination of forebrain	5.52E-03	CXCR4,FGFR3	2
Tissue Development	myelination of forebrain	5.52E-03	CXCR4,FGFR3	2
Nervous System Development and Function	myelination of forebrain	5.52E-03	CXCR4,FGFR3	2
Nucleic Acid Metabolism	pentose shunt	5.52E-03	APP,G6PD	2
Carbohydrate Metabolism	pentose shunt	5.52E-03	APP,G6PD	2
Cancer	progression of prostatic tumor	5.52E-03	NR2F2,SAT1	2
Organismal Injury and Abnormalities	progression of prostatic tumor	5.52E-03	NR2F2,SAT1	2
Reproductive System Disease	progression of prostatic tumor	5.52E-03	NR2F2,SAT1	2
Tumor Morphology	progression of prostatic tumor	5.52E-03	NR2F2,SAT1	2
Lipid Metabolism	quantity of galactosylceramide	5.52E-03	CERS2,QKI	2
Small Molecule Biochemistry	quantity of galactosylceramide	5.52E-03	CERS2,QKI	2
Molecular Transport	quantity of galactosylceramide	5.52E-03	CERS2,QKI	2
Small Molecule Biochemistry	quantity of proteoglycan	5.52E-03	PTGER4,TGFBR2	2
Molecular Transport	quantity of proteoglycan	5.52E-03	PTGER4,TGFBR2	2
Carbohydrate Metabolism	quantity of proteoglycan	5.52E-03	PTGER4,TGFBR2	2
Gastrointestinal Disease	short bowel syndrome	5.52E-03	GHR,GLP2R	2
Cancer	sphere formation of breast cancer cell lines	5.52E-03	DKK1,NFKBIA	2
Metabolic Disease	abnormal metabolism	5.56E-03	ADCY5,ADIPOR2,AHR,DHCR7,SLC16A2,SLC35C1,STEAP4,VDR,VGF	9
Skeletal and Muscular System Development and Function	quantity of muscle cells	5.58E-03	APP,CDK6,HEXIM1,MYOZ2,PPP3CA,THBD,TIMP3	7
Tissue Morphology	quantity of muscle cells	5.58E-03	APP,CDK6,HEXIM1,MYOZ2,PPP3CA,THBD,TIMP3	7
Cancer	ovarian tumor	5.59E-03	AGR2,ALDH3A1,CEACAM6,CXCR4,CYP19A1,DAB2,DUSP4,FAT4,FGFR3,GPX3,H19,HSP90AA1,PAPSS2,POR,PSCA,QKI,SEMA3C,SERPINA1,SLPI,TGFBR2,TIMP3,UPK3B	22
Organismal Injury and Abnormalities	ovarian tumor	5.59E-03	AGR2,ALDH3A1,CEACAM6,CXCR4,CYP19A1,DAB2,DUSP4,FAT4,FGFR3,GPX3,H19,HSP90AA1,PAPSS2,POR,PSCA,QKI,SEMA3C,SERPINA1,SLPI,TGFBR2,TIMP3,UPK3B	22
Reproductive System Disease	ovarian tumor	5.59E-03	AGR2,ALDH3A1,CEACAM6,CXCR4,CYP19A1,DAB2,DUSP4,FAT4,FGFR3,GPX3,H19,HSP90AA1,PAPSS2,POR,PSCA,QKI,SEMA3C,SERPINA1,SLPI,TGFBR2,TIMP3,UPK3B	22
Metabolic Disease	abnormal activity of enzyme	5.63E-03	ADCY5,ADIPOR2,AHR,DHCR7,SLC16A2,VDR	6
Lipid Metabolism	quantity of glycosphingolipid	5.63E-03	APP,ASAH1,CERS2,PRKCD,QKI,SCD	6
Small Molecule Biochemistry	quantity of glycosphingolipid	5.63E-03	APP,ASAH1,CERS2,PRKCD,QKI,SCD	6
Molecular Transport	quantity of glycosphingolipid	5.63E-03	APP,ASAH1,CERS2,PRKCD,QKI,SCD	6
Cell-To-Cell Signaling and Interaction	activation of granulocytes	5.66E-03	FCGR2B,PREX1,PRKCD,RAB27A,VTCN1	5
Hematological System Development and Function	activation of granulocytes	5.66E-03	FCGR2B,PREX1,PRKCD,RAB27A,VTCN1	5
Immune Cell Trafficking	activation of granulocytes	5.66E-03	FCGR2B,PREX1,PRKCD,RAB27A,VTCN1	5
Inflammatory Response	activation of granulocytes	5.66E-03	FCGR2B,PREX1,PRKCD,RAB27A,VTCN1	5
Cell Death and Survival	cell viability of cervical cancer cell lines	5.76E-03	AKAP5,CAMK2N1,CCNA2,CDC42BPA,CDK6,CERK,INPP5A,NFKBIA,PPM1L,PRKCD,TGFBR2	11
Organ Morphology	abnormal lymph node cell ratio	5.83E-03	GCNT1,RASSF5,VDR	3
Tissue Morphology	abnormal lymph node cell ratio	5.83E-03	GCNT1,RASSF5,VDR	3
Lymphoid Tissue Structure and Development	abnormal lymph node cell ratio	5.83E-03	GCNT1,RASSF5,VDR	3
Developmental Disorder	craniosynostosis	5.83E-03	FGFR3,POR,TCF12	3
Skeletal and Muscular Disorders	craniosynostosis	5.83E-03	FGFR3,POR,TCF12	3
Connective Tissue Disorders	craniosynostosis	5.83E-03	FGFR3,POR,TCF12	3
Tissue Development	mineralization of extracellular matrix	5.83E-03	ENPP1,MEF2C,VTN	3
Cancer	tumorigenesis of lung cancer cell lines	5.83E-03	CXCR4,DKK1,PRKCD	3
Cellular Growth and Proliferation	tumorigenesis of lung cancer cell lines	5.83E-03	CXCR4,DKK1,PRKCD	3
Cellular Development	tumorigenesis of lung cancer cell lines	5.83E-03	CXCR4,DKK1,PRKCD	3
Respiratory Disease	tumorigenesis of lung cancer cell lines	5.83E-03	CXCR4,DKK1,PRKCD	3
Post-Translational Modification	dephosphorylation of protein	5.87E-03	ATP1A1,DUSP16,LPIN1,NCEH1,PPM1L,PPP3CA,PTPRE,PTPRU	8
Developmental Disorder	dysplasia of skeleton	5.87E-03	COL2A1,EBP,FGFR3,FKBP14,PAPSS2,POR,VDR,ZMPSTE24	8
Skeletal and Muscular Disorders	dysplasia of skeleton	5.87E-03	COL2A1,EBP,FGFR3,FKBP14,PAPSS2,POR,VDR,ZMPSTE24	8
Connective Tissue Disorders	dysplasia of skeleton	5.87E-03	COL2A1,EBP,FGFR3,FKBP14,PAPSS2,POR,VDR,ZMPSTE24	8
Organismal Development	morphology of vein	5.89E-03	AHR,NR2F2,SEMA3D,TLL1	4
Tissue Morphology	morphology of vein	5.89E-03	AHR,NR2F2,SEMA3D,TLL1	4
Cardiovascular System Development and Function	morphology of vein	5.89E-03	AHR,NR2F2,SEMA3D,TLL1	4
Cancer	breast cancer	5.94E-03	ABCC5,AGR2,AKR1C1/AKR1C2,ALOX12B,CDC42BPA,CDK6,CEACAM6,CLTCL1,CXCR4,CYP19A1,DHCR7,DKK1,DUSP4,ELOVL6,EPPK1,FAM107B,FAM198B,FASN,FDPS,FGFR3,GDAP1,GPR98,H19,HIBADH,HSP90AA1,ITPR1,MUC20,POR,PSCA,PSD3,PTPRE,QKI,RORC,SIK1,SLC44A1,SLPI,SQLE,TGFBR2,TIMP3,TLL1,TMEM106C,TUBA1B,WDR1,WNT5A,ZFP36L2,ZIC3,ZMPSTE24,ZNF197,ZNF772	49
Organismal Injury and Abnormalities	breast cancer	5.94E-03	ABCC5,AGR2,AKR1C1/AKR1C2,ALOX12B,CDC42BPA,CDK6,CEACAM6,CLTCL1,CXCR4,CYP19A1,DHCR7,DKK1,DUSP4,ELOVL6,EPPK1,FAM107B,FAM198B,FASN,FDPS,FGFR3,GDAP1,GPR98,H19,HIBADH,HSP90AA1,ITPR1,MUC20,POR,PSCA,PSD3,PTPRE,QKI,RORC,SIK1,SLC44A1,SLPI,SQLE,TGFBR2,TIMP3,TLL1,TMEM106C,TUBA1B,WDR1,WNT5A,ZFP36L2,ZIC3,ZMPSTE24,ZNF197,ZNF772	49
Reproductive System Disease	breast cancer	5.94E-03	ABCC5,AGR2,AKR1C1/AKR1C2,ALOX12B,CDC42BPA,CDK6,CEACAM6,CLTCL1,CXCR4,CYP19A1,DHCR7,DKK1,DUSP4,ELOVL6,EPPK1,FAM107B,FAM198B,FASN,FDPS,FGFR3,GDAP1,GPR98,H19,HIBADH,HSP90AA1,ITPR1,MUC20,POR,PSCA,PSD3,PTPRE,QKI,RORC,SIK1,SLC44A1,SLPI,SQLE,TGFBR2,TIMP3,TLL1,TMEM106C,TUBA1B,WDR1,WNT5A,ZFP36L2,ZIC3,ZMPSTE24,ZNF197,ZNF772	49
Cellular Function and Maintenance	engulfment of cells	6.04E-03	ACTN4,ANXA5,APP,ATP6AP1,CEACAM6,CERK,CLCN3,DAB2,FCGR2B,OPHN1,PRKCD,RALB,UCP2,VTN,WNT5A	15
Small Molecule Biochemistry	metabolism of nucleotide	6.04E-03	ACLY,ADCY5,AKAP5,APP,ATP1A1,BMP4,CGA,CSGALNACT1,CXCR4,ENPP1,FASN,FDPS,G6PD,GLP2R,HSP90AA1,NUDT4,PRKCD	17
Nucleic Acid Metabolism	metabolism of nucleotide	6.04E-03	ACLY,ADCY5,AKAP5,APP,ATP1A1,BMP4,CGA,CSGALNACT1,CXCR4,ENPP1,FASN,FDPS,G6PD,GLP2R,HSP90AA1,NUDT4,PRKCD	17
Cellular Movement	invasion of carcinoma cell lines	6.16E-03	DKK1,FUT8,GNAI1,NDRG2,PRKCD,TIMP3,WNT5A	7
Cancer	lymphocytic leukemia	6.23E-03	ADARB2,ARL6IP5,COL2A1,ENPP1,FAT4,GHR,LRP4,MSMO1,MVK,NOSTRIN,PCDH10,PDE7B,POR,PTGFRN,RHOU,RUNX1T1,SEC24D,SELENBP1,SEMA3D,STEAP4,TAX1BP1	21
Hematological Disease	lymphocytic leukemia	6.23E-03	ADARB2,ARL6IP5,COL2A1,ENPP1,FAT4,GHR,LRP4,MSMO1,MVK,NOSTRIN,PCDH10,PDE7B,POR,PTGFRN,RHOU,RUNX1T1,SEC24D,SELENBP1,SEMA3D,STEAP4,TAX1BP1	21
Immunological Disease	lymphocytic leukemia	6.23E-03	ADARB2,ARL6IP5,COL2A1,ENPP1,FAT4,GHR,LRP4,MSMO1,MVK,NOSTRIN,PCDH10,PDE7B,POR,PTGFRN,RHOU,RUNX1T1,SEC24D,SELENBP1,SEMA3D,STEAP4,TAX1BP1	21
Organ Morphology	abnormal morphology of ear	6.24E-03	BMP4,DLX1,FAT4,FGFR3,GABRB2,GPR98,SLC12A2,SLITRK6,WNT5A	9
Auditory and Vestibular System Development and Function	abnormal morphology of ear	6.24E-03	BMP4,DLX1,FAT4,FGFR3,GABRB2,GPR98,SLC12A2,SLITRK6,WNT5A	9
Neurological Disease	Alzheimer's disease	6.24E-03	ACLY,ACTB,AKAP5,APP,CXCR4,DHCR7,EBP,FDPS,FOLH1,GABRB2,HMGCR,LIPA,LRP4,MAOA,MVK,PRKCD,SCD,SELENBP1,SERPINA1,TGFBR2,TIMP3,VDR	22
Psychological Disorders	Alzheimer's disease	6.24E-03	ACLY,ACTB,AKAP5,APP,CXCR4,DHCR7,EBP,FDPS,FOLH1,GABRB2,HMGCR,LIPA,LRP4,MAOA,MVK,PRKCD,SCD,SELENBP1,SERPINA1,TGFBR2,TIMP3,VDR	22
Metabolic Disease	Alzheimer's disease	6.24E-03	ACLY,ACTB,AKAP5,APP,CXCR4,DHCR7,EBP,FDPS,FOLH1,GABRB2,HMGCR,LIPA,LRP4,MAOA,MVK,PRKCD,SCD,SELENBP1,SERPINA1,TGFBR2,TIMP3,VDR	22
Cell Morphology	morphology of tumor cell lines	6.29E-03	AHR,FASN,FGFR3,HSP90AA1,PRKCD,RASGRF1,SDC2,THBD,TIMP3,WNT5A	10
Lipid Metabolism	degradation of lipid	6.32E-03	AHR,CPS1,FCGR2B,LIPH,LPIN1,VDR	6
Small Molecule Biochemistry	degradation of lipid	6.32E-03	AHR,CPS1,FCGR2B,LIPH,LPIN1,VDR	6
Cell-To-Cell Signaling and Interaction	long term depression	6.32E-03	ADCY5,AKAP5,APP,ITPR1,NFKBIA,VGF	6
Nervous System Development and Function	long term depression	6.32E-03	ADCY5,AKAP5,APP,ITPR1,NFKBIA,VGF	6
Cancer	plasma cell dyscrasia	6.34E-03	AKAP5,ALOX12B,BRINP3,CTSL,CXCR4,DKK1,DUSP4,FASN,FDPS,FGFR3,GHR,HS6ST3,MAGED1,MICA,TFPI	15
Hematological Disease	plasma cell dyscrasia	6.34E-03	AKAP5,ALOX12B,BRINP3,CTSL,CXCR4,DKK1,DUSP4,FASN,FDPS,FGFR3,GHR,HS6ST3,MAGED1,MICA,TFPI	15
Immunological Disease	plasma cell dyscrasia	6.34E-03	AKAP5,ALOX12B,BRINP3,CTSL,CXCR4,DKK1,DUSP4,FASN,FDPS,FGFR3,GHR,HS6ST3,MAGED1,MICA,TFPI	15
Cell-To-Cell Signaling and Interaction	activation of leukocytes	6.35E-03	AHR,APP,CEACAM5,CEACAM6,CTSH,CTSL,FCGR2B,NFKBIA,PAG1,PPP3CA,PREX1,PRKCD,PTGER4,PTPRE,RAB27A,SLPI,SOCS2,TGFBR2,ULBP2,VTCN1,WNT5A	21
Hematological System Development and Function	activation of leukocytes	6.35E-03	AHR,APP,CEACAM5,CEACAM6,CTSH,CTSL,FCGR2B,NFKBIA,PAG1,PPP3CA,PREX1,PRKCD,PTGER4,PTPRE,RAB27A,SLPI,SOCS2,TGFBR2,ULBP2,VTCN1,WNT5A	21
Immune Cell Trafficking	activation of leukocytes	6.35E-03	AHR,APP,CEACAM5,CEACAM6,CTSH,CTSL,FCGR2B,NFKBIA,PAG1,PPP3CA,PREX1,PRKCD,PTGER4,PTPRE,RAB27A,SLPI,SOCS2,TGFBR2,ULBP2,VTCN1,WNT5A	21
Inflammatory Response	activation of leukocytes	6.35E-03	AHR,APP,CEACAM5,CEACAM6,CTSH,CTSL,FCGR2B,NFKBIA,PAG1,PPP3CA,PREX1,PRKCD,PTGER4,PTPRE,RAB27A,SLPI,SOCS2,TGFBR2,ULBP2,VTCN1,WNT5A	21
Cellular Function and Maintenance	function of leukocytes	6.36E-03	AHR,BANK1,CLCN3,CTSZ,CXCR4,DUSP4,FCGR2B,FLOT1,HSP90AA1,NCEH1,NFKBIA,PRKCD,PTGER4,RASSF5,RNF128,RORC,SLPI,SPPL2A,TAX1BP1,THBD,UCP2,VDR	22
Organismal Development	abnormal morphology of kidney	6.40E-03	ACTN4,BMP4,DACT1,FAT4,GCNT1,GHR,LAMB2,LIPA,LRP4,SPRY1,TIMP3,ZFP36L2	12
Organ Morphology	abnormal morphology of kidney	6.40E-03	ACTN4,BMP4,DACT1,FAT4,GCNT1,GHR,LAMB2,LIPA,LRP4,SPRY1,TIMP3,ZFP36L2	12
Renal and Urological System Development and Function	abnormal morphology of kidney	6.40E-03	ACTN4,BMP4,DACT1,FAT4,GCNT1,GHR,LAMB2,LIPA,LRP4,SPRY1,TIMP3,ZFP36L2	12
Cancer	liver cancer	6.47E-03	AHR,AKR1C1/AKR1C2,BZW1,CCNA2,CXCR4,DKK1,GOLM1,HIST1H3A (includes others),HMGCR,HSP90AA1,MAP2,NUPR1,POR,PTGFRN,RASSF5,RORC,SCD,SERPINA1,SLC35C1,SQLE,TGFBR2,VTN	22
Gastrointestinal Disease	liver cancer	6.47E-03	AHR,AKR1C1/AKR1C2,BZW1,CCNA2,CXCR4,DKK1,GOLM1,HIST1H3A (includes others),HMGCR,HSP90AA1,MAP2,NUPR1,POR,PTGFRN,RASSF5,RORC,SCD,SERPINA1,SLC35C1,SQLE,TGFBR2,VTN	22
Hepatic System Disease	liver cancer	6.47E-03	AHR,AKR1C1/AKR1C2,BZW1,CCNA2,CXCR4,DKK1,GOLM1,HIST1H3A (includes others),HMGCR,HSP90AA1,MAP2,NUPR1,POR,PTGFRN,RASSF5,RORC,SCD,SERPINA1,SLC35C1,SQLE,TGFBR2,VTN	22
Organismal Development	development of face	6.48E-03	ASPH,COL2A1,DKK1,WNT5A	4
Embryonic Development	development of face	6.48E-03	ASPH,COL2A1,DKK1,WNT5A	4
Organismal Development	lack of ovarian follicle	6.48E-03	CGA,CYP19A1,VDR,VGF	4
Organ Morphology	lack of ovarian follicle	6.48E-03	CGA,CYP19A1,VDR,VGF	4
Reproductive System Development and Function	lack of ovarian follicle	6.48E-03	CGA,CYP19A1,VDR,VGF	4
Organ Morphology	atrophy of kidney	6.76E-03	BMP4,EFEMP1,VDR	3
Organismal Injury and Abnormalities	atrophy of kidney	6.76E-03	BMP4,EFEMP1,VDR	3
Renal and Urological Disease	atrophy of kidney	6.76E-03	BMP4,EFEMP1,VDR	3
Cellular Function and Maintenance	function of phagocytes	6.80E-03	AHR,CLCN3,CTSZ,DUSP4,FCGR2B,HSP90AA1,NCEH1,NFKBIA,PRKCD,PTGER4,RASSF5,SLPI,TAX1BP1,UCP2	14
Cell Death and Survival	cell survival	6.89E-03	ACKR3,AKAP5,APP,ASAH1,BCAP31,BMP4,C1GALT1,CAMK2N1,CBR1,CCNA2,CDC42BPA,CDK6,CERK,CXCR4,DAB2,FGFR3,GHR,GPC1,IKZF2,INPP5A,MAP3K5,NFKBIA,NUPR1,POR,PPM1L,PPP3CA,PRKCD,PTPRE,RAPGEF4,RORC,RUNX1T1,SLC25A23,SLPI,SOCS2,TFPI,TGFBR2,THBD,UCP2,VDR,VTN,WNT5A,ZNF100,ZNF85	43
Cancer	liver tumor	6.91E-03	AHR,AKR1C1/AKR1C2,BZW1,CCNA2,CXCR4,DKK1,GOLM1,HIST1H3A (includes others),HMGCR,HSP90AA1,MAP2,NUPR1,PEG10,POR,PTGFRN,RASSF5,RORC,SCD,SERPINA1,SLC35C1,SQLE,TGFBR2,VTN	23
Gastrointestinal Disease	liver tumor	6.91E-03	AHR,AKR1C1/AKR1C2,BZW1,CCNA2,CXCR4,DKK1,GOLM1,HIST1H3A (includes others),HMGCR,HSP90AA1,MAP2,NUPR1,PEG10,POR,PTGFRN,RASSF5,RORC,SCD,SERPINA1,SLC35C1,SQLE,TGFBR2,VTN	23
Hepatic System Disease	liver tumor	6.91E-03	AHR,AKR1C1/AKR1C2,BZW1,CCNA2,CXCR4,DKK1,GOLM1,HIST1H3A (includes others),HMGCR,HSP90AA1,MAP2,NUPR1,PEG10,POR,PTGFRN,RASSF5,RORC,SCD,SERPINA1,SLC35C1,SQLE,TGFBR2,VTN	23
Cancer	tumorigenesis of cells	6.96E-03	ASAH1,CTSL,CXCR4,DKK1,NFKBIA,NUPR1,PCYT1A,PRKCD,TGFBR2,THBD,TIMP3	11
Developmental Disorder	mental retardation	6.97E-03	ACSL4,ATP6AP2,DIP2B,GPC1,MAOA,MEF2C,NSDHL,OPHN1,PACS1,SLC16A2	10
Neurological Disease	mental retardation	6.97E-03	ACSL4,ATP6AP2,DIP2B,GPC1,MAOA,MEF2C,NSDHL,OPHN1,PACS1,SLC16A2	10
Nucleic Acid Metabolism	metabolism of nucleic acid component or derivative	6.97E-03	ACLY,ADCY5,AKAP5,APP,ATP1A1,BMP4,CGA,CSGALNACT1,CXCR4,ENPP1,FASN,FDPS,G6PD,GLP2R,HSP90AA1,NUDT4,POR,PRKCD,UGDH	19
Cellular Growth and Proliferation	arrest in growth of cells	6.98E-03	BMP4,CDK6,DAB2,FGFR3,NFKBIA,NUPR1,RASSF5,SAT1,TGFBR2	9
Lipid Metabolism	homeostasis of lipid	6.98E-03	ACACA,AKR1C1/AKR1C2,ASAH1,CYP19A1,DBI,DHCR7,NCEH1,SCD,ST3GAL5	9
Small Molecule Biochemistry	homeostasis of lipid	6.98E-03	ACACA,AKR1C1/AKR1C2,ASAH1,CYP19A1,DBI,DHCR7,NCEH1,SCD,ST3GAL5	9
Organ Morphology	abnormal morphology of gonad	7.04E-03	ACSL4,AHR,BMP4,C1GALT1,CGA,CYP19A1,DACT1,EFEMP1,GALNT3,GHR,HSP90AA1,NR2F2,NUPR1,SLC12A2,SYCP2,VDR,VGF	17
Reproductive System Development and Function	abnormal morphology of gonad	7.04E-03	ACSL4,AHR,BMP4,C1GALT1,CGA,CYP19A1,DACT1,EFEMP1,GALNT3,GHR,HSP90AA1,NR2F2,NUPR1,SLC12A2,SYCP2,VDR,VGF	17
Cancer	cell transformation	7.05E-03	AKAP9,ASPH,BMP4,CDK6,DKK1,FGFR3,G6PD,MCF2L,NFKBIA,PRKCD,PTPRE,RASGRF1,RHOU,RUNX1T1,VDR,WNT5A	16
Cardiovascular Disease	Hypertension	7.15E-03	AHR,ATP1A1,BMP4,BZW1,C1GALT1,CORO2A,CSGALNACT1,CYP19A1,EPHX1,FAT4,FZD4,GCNT1,HMGCR,MAOA,MSMO1,PDE7B,PDE8A,RUNX1T1,SEC24D,SELENBP1,SLC12A2,SLC39A8,SPPL2A,THBD,TMEM47,VDR	26
Cancer	uterine serous papillary cancer	7.18E-03	B3GNT3,CCNA2,DKK1,ENPP1,GALNT3,ITPR1,KRT81,MEF2C,PCP4,RUNX1T1,SLPI,SOCS2	12
Organismal Injury and Abnormalities	uterine serous papillary cancer	7.18E-03	B3GNT3,CCNA2,DKK1,ENPP1,GALNT3,ITPR1,KRT81,MEF2C,PCP4,RUNX1T1,SLPI,SOCS2	12
Reproductive System Disease	uterine serous papillary cancer	7.18E-03	B3GNT3,CCNA2,DKK1,ENPP1,GALNT3,ITPR1,KRT81,MEF2C,PCP4,RUNX1T1,SLPI,SOCS2	12
Organismal Development	vasculogenesis	7.19E-03	AHR,APP,BMP4,C1GALT1,CD63,CXCR4,CYP51A1,DAB2,DKK1,FGFR3,FZD4,G6PD,GPC1,HEXIM1,HS6ST2,MEF2C,NFKBIA,NR2F2,POR,QKI,SEMA3C,SEMA3D,TFPI,TGFBR2,TIMP3,VTN,WNT5A	27
Cardiovascular System Development and Function	vasculogenesis	7.19E-03	AHR,APP,BMP4,C1GALT1,CD63,CXCR4,CYP51A1,DAB2,DKK1,FGFR3,FZD4,G6PD,GPC1,HEXIM1,HS6ST2,MEF2C,NFKBIA,NR2F2,POR,QKI,SEMA3C,SEMA3D,TFPI,TGFBR2,TIMP3,VTN,WNT5A	27
Organismal Development	abnormal morphology of lung	7.21E-03	COL2A1,DHCR7,FAT4,FUT8,ITGA6,LIPA,PTGER4,SLC35C1,TIMP3,WNT5A	10
Embryonic Development	abnormal morphology of lung	7.21E-03	COL2A1,DHCR7,FAT4,FUT8,ITGA6,LIPA,PTGER4,SLC35C1,TIMP3,WNT5A	10
Organ Development	abnormal morphology of lung	7.21E-03	COL2A1,DHCR7,FAT4,FUT8,ITGA6,LIPA,PTGER4,SLC35C1,TIMP3,WNT5A	10
Organ Morphology	abnormal morphology of lung	7.21E-03	COL2A1,DHCR7,FAT4,FUT8,ITGA6,LIPA,PTGER4,SLC35C1,TIMP3,WNT5A	10
Tissue Development	abnormal morphology of lung	7.21E-03	COL2A1,DHCR7,FAT4,FUT8,ITGA6,LIPA,PTGER4,SLC35C1,TIMP3,WNT5A	10
Respiratory System Development and Function	abnormal morphology of lung	7.21E-03	COL2A1,DHCR7,FAT4,FUT8,ITGA6,LIPA,PTGER4,SLC35C1,TIMP3,WNT5A	10
Cardiovascular Disease	Thrombosis	7.24E-03	AHR,ANXA5,APP,GPX3,HMGCR,PPP3CA,PTGER4,TFPI,THBD	9
Hematological Disease	Thrombosis	7.24E-03	AHR,ANXA5,APP,GPX3,HMGCR,PPP3CA,PTGER4,TFPI,THBD	9
Cardiovascular Disease	peripheral arterial occlusive disease	7.40E-03	CXCR4,DAB2,HEXIM1,HMGCR,HSD17B11,LEPREL1,NR2F2,PTGER4,SAT1,SIK1,UCP2	11
Cell Death and Survival	cell viability	7.44E-03	ACKR3,AKAP5,APP,ASAH1,BCAP31,BMP4,C1GALT1,CAMK2N1,CBR1,CCNA2,CDC42BPA,CDK6,CERK,CXCR4,DAB2,FGFR3,GHR,GPC1,IKZF2,INPP5A,MAP3K5,NFKBIA,NUPR1,POR,PPM1L,PPP3CA,PRKCD,PTPRE,RAPGEF4,RORC,RUNX1T1,SLC25A23,SLPI,SOCS2,TFPI,TGFBR2,THBD,VTN,WNT5A,ZNF100,ZNF85	41
Lipid Metabolism	flux of lipid	7.48E-03	GHR,NCEH1,NFKBIA,PCYT1A,SCD,VDR	6
Small Molecule Biochemistry	flux of lipid	7.48E-03	GHR,NCEH1,NFKBIA,PCYT1A,SCD,VDR	6
Molecular Transport	flux of lipid	7.48E-03	GHR,NCEH1,NFKBIA,PCYT1A,SCD,VDR	6
Lipid Metabolism	accumulation of triacylglycerol	7.50E-03	ACACA,INSIG1,LPIN1,PCYT1A,SCD	5
Small Molecule Biochemistry	accumulation of triacylglycerol	7.50E-03	ACACA,INSIG1,LPIN1,PCYT1A,SCD	5
Molecular Transport	accumulation of triacylglycerol	7.50E-03	ACACA,INSIG1,LPIN1,PCYT1A,SCD	5
Organismal Injury and Abnormalities	albuminuria	7.50E-03	ACTN4,BMP4,LAMB2,PRKCD,THBD	5
Metabolic Disease	albuminuria	7.50E-03	ACTN4,BMP4,LAMB2,PRKCD,THBD	5
Renal and Urological Disease	albuminuria	7.50E-03	ACTN4,BMP4,LAMB2,PRKCD,THBD	5
Skeletal and Muscular System Development and Function	differentiation of myoblasts	7.50E-03	BMP4,HOPX,ITGA6,MAP3K5,MEF2C	5
Cellular Development	differentiation of myoblasts	7.50E-03	BMP4,HOPX,ITGA6,MAP3K5,MEF2C	5
Tissue Morphology	remodeling of blood vessel	7.50E-03	AHR,MAP3K5,MEF2C,PTGER4,SEMA3C	5
Organismal Development	morphogenesis of embryo	7.54E-03	ASPH,BMP4,COL2A1,DACT1,DKK1,LRP4,RDH10,WNT5A	8
Embryonic Development	morphogenesis of embryo	7.54E-03	ASPH,BMP4,COL2A1,DACT1,DKK1,LRP4,RDH10,WNT5A	8
Cell-To-Cell Signaling and Interaction	phagocytosis of cells	7.63E-03	ANXA5,APP,CEACAM6,CERK,CLCN3,FCGR2B,PRKCD,RALB,UCP2,VTN,WNT5A	11
Inflammatory Response	phagocytosis of cells	7.63E-03	ANXA5,APP,CEACAM6,CERK,CLCN3,FCGR2B,PRKCD,RALB,UCP2,VTN,WNT5A	11
Cellular Function and Maintenance	phagocytosis of cells	7.63E-03	ANXA5,APP,CEACAM6,CERK,CLCN3,FCGR2B,PRKCD,RALB,UCP2,VTN,WNT5A	11
Tissue Morphology	abnormal morphology of urothelium	7.63E-03	UPK2,UPK3A	2
Renal and Urological System Development and Function	abnormal morphology of urothelium	7.63E-03	UPK2,UPK3A	2
Behavior	animal rolling	7.63E-03	APP,SLC12A2	2
Organismal Injury and Abnormalities	bleeding of ovary	7.63E-03	CGA,CYP19A1	2
Reproductive System Disease	bleeding of ovary	7.63E-03	CGA,CYP19A1	2
Endocrine System Disorders	bleeding of ovary	7.63E-03	CGA,CYP19A1	2
Lipid Metabolism	conversion of phosphatidic acid	7.63E-03	FCGR2B,LIPH	2
Small Molecule Biochemistry	conversion of phosphatidic acid	7.63E-03	FCGR2B,LIPH	2
Carbohydrate Metabolism	conversion of phosphatidic acid	7.63E-03	FCGR2B,LIPH	2
Cell Morphology	enlargement of cells	7.63E-03	LPIN1,PPP3CA	2
Developmental Disorder	epidermolysis bullosa junctional	7.63E-03	EXPH5,ITGA6	2
Organismal Injury and Abnormalities	epidermolysis bullosa junctional	7.63E-03	EXPH5,ITGA6	2
Connective Tissue Disorders	epidermolysis bullosa junctional	7.63E-03	EXPH5,ITGA6	2
Hereditary Disorder	epidermolysis bullosa junctional	7.63E-03	EXPH5,ITGA6	2
Dermatological Diseases and Conditions	epidermolysis bullosa junctional	7.63E-03	EXPH5,ITGA6	2
Small Molecule Biochemistry	metabolism of UDP-sugar	7.63E-03	CSGALNACT1,UGDH	2
Nucleic Acid Metabolism	metabolism of UDP-sugar	7.63E-03	CSGALNACT1,UGDH	2
Carbohydrate Metabolism	metabolism of UDP-sugar	7.63E-03	CSGALNACT1,UGDH	2
Small Molecule Biochemistry	modification of anion	7.63E-03	ACSS2,POR	2
Cancer	proliferation of glioblastoma cells	7.63E-03	PRKCD,WNT5A	2
Cellular Growth and Proliferation	proliferation of glioblastoma cells	7.63E-03	PRKCD,WNT5A	2
Cellular Development	proliferation of glioblastoma cells	7.63E-03	PRKCD,WNT5A	2
Neurological Disease	proliferation of glioblastoma cells	7.63E-03	PRKCD,WNT5A	2
Tumor Morphology	proliferation of glioblastoma cells	7.63E-03	PRKCD,WNT5A	2
Lipid Metabolism	release of prostaglandin D2	7.63E-03	FCGR2B,LPIN1	2
Small Molecule Biochemistry	release of prostaglandin D2	7.63E-03	FCGR2B,LPIN1	2
Molecular Transport	release of prostaglandin D2	7.63E-03	FCGR2B,LPIN1	2
Infectious Disease	transport of HIV-1	7.63E-03	CXCR4,NFKBIA	2
Organismal Injury and Abnormalities	vesicoureteral reflux	7.63E-03	UPK2,UPK3A	2
Renal and Urological Disease	vesicoureteral reflux	7.63E-03	UPK2,UPK3A	2
Cell Death and Survival	apoptosis of endothelial cell lines	7.78E-03	COL2A1,DUSP4,NFKBIA,SIK1	4
Cell Death and Survival	cell viability of melanoma cell lines	7.78E-03	ACKR3,ASAH1,NFKBIA,TFPI	4
Post-Translational Modification	O-glycosylation of protein	7.78E-03	GALNT10,GALNT2,GCNT1	3
Organismal Development	abnormal morphology of lumbar vertebra	7.78E-03	DACT1,FAT4,ZMPSTE24	3
Embryonic Development	abnormal morphology of lumbar vertebra	7.78E-03	DACT1,FAT4,ZMPSTE24	3
Skeletal and Muscular System Development and Function	abnormal morphology of lumbar vertebra	7.78E-03	DACT1,FAT4,ZMPSTE24	3
Connective Tissue Development and Function	abnormal morphology of lumbar vertebra	7.78E-03	DACT1,FAT4,ZMPSTE24	3
Organ Development	abnormal morphology of lumbar vertebra	7.78E-03	DACT1,FAT4,ZMPSTE24	3
Organ Morphology	abnormal morphology of lumbar vertebra	7.78E-03	DACT1,FAT4,ZMPSTE24	3
Tissue Development	abnormal morphology of lumbar vertebra	7.78E-03	DACT1,FAT4,ZMPSTE24	3
Nervous System Development and Function	abnormal morphology of lumbar vertebra	7.78E-03	DACT1,FAT4,ZMPSTE24	3
Developmental Disorder	metaplasia of tissue	7.78E-03	CYP19A1,NFKBIA,TGFBR2	3
Cell Morphology	morphology of prostate cancer cell lines	7.78E-03	FASN,HSP90AA1,PRKCD	3
Dermatological Diseases and Conditions	disorder of hair	7.85E-03	AHR,DBI,EFEMP1,KRT81,LIPH,SCD,VDR,ZMPSTE24	8
Tissue Morphology	quantity of granulocytes	7.89E-03	AHR,CERK,FCGR2B,GCNT1,NFKBIA,PREX1,PRKCD,SERPINA1,SLC35C1,TIMP3,VDR,VTCN1,VTN,ZFP36L2	14
Hematological System Development and Function	quantity of granulocytes	7.89E-03	AHR,CERK,FCGR2B,GCNT1,NFKBIA,PREX1,PRKCD,SERPINA1,SLC35C1,TIMP3,VDR,VTCN1,VTN,ZFP36L2	14
Small Molecule Biochemistry	concentration of ATP	7.90E-03	APP,DRAM1,KCNMB4,RAB27A,SLC25A23,UCP2	6
Molecular Transport	concentration of ATP	7.90E-03	APP,DRAM1,KCNMB4,RAB27A,SLC25A23,UCP2	6
Nucleic Acid Metabolism	concentration of ATP	7.90E-03	APP,DRAM1,KCNMB4,RAB27A,SLC25A23,UCP2	6
Energy Production	concentration of ATP	7.90E-03	APP,DRAM1,KCNMB4,RAB27A,SLC25A23,UCP2	6
Cell Death and Survival	apoptosis of connective tissue cells	8.03E-03	AHR,APP,BMP4,COL2A1,CYP19A1,DKK1,MCF2L,NFKBIA,NUPR1,QKI,TIMP3,VDR	12
Cancer	bladder carcinoma	8.17E-03	FGFR3,HSP90AA1,LPIN1,POR,PSCA,TCHH,ZNF83	7
Organismal Injury and Abnormalities	bladder carcinoma	8.17E-03	FGFR3,HSP90AA1,LPIN1,POR,PSCA,TCHH,ZNF83	7
Renal and Urological Disease	bladder carcinoma	8.17E-03	FGFR3,HSP90AA1,LPIN1,POR,PSCA,TCHH,ZNF83	7
Organismal Development	abnormal morphology of uterus	8.33E-03	ACSL4,AHR,CYP19A1,DACT1,EFEMP1,NR2F2	6
Organ Morphology	abnormal morphology of uterus	8.33E-03	ACSL4,AHR,CYP19A1,DACT1,EFEMP1,NR2F2	6
Reproductive System Development and Function	abnormal morphology of uterus	8.33E-03	ACSL4,AHR,CYP19A1,DACT1,EFEMP1,NR2F2	6
Cancer	renal-cell carcinoma	8.45E-03	ANXA5,CTSL,FGFR3,G6PD,HMGCR,NFKBIA,PSCA,SELENBP1,SLC39A8,THBD,TIMP3,TSPAN5,ZFP36L2	13
Organismal Injury and Abnormalities	renal-cell carcinoma	8.45E-03	ANXA5,CTSL,FGFR3,G6PD,HMGCR,NFKBIA,PSCA,SELENBP1,SLC39A8,THBD,TIMP3,TSPAN5,ZFP36L2	13
Renal and Urological Disease	renal-cell carcinoma	8.45E-03	ANXA5,CTSL,FGFR3,G6PD,HMGCR,NFKBIA,PSCA,SELENBP1,SLC39A8,THBD,TIMP3,TSPAN5,ZFP36L2	13
Organ Morphology	paleness of liver	8.49E-03	AHR,ASAH1,CYP19A1,ZFP36L2	4
Digestive System Development and Function	paleness of liver	8.49E-03	AHR,ASAH1,CYP19A1,ZFP36L2	4
Hepatic System Development and Function	paleness of liver	8.49E-03	AHR,ASAH1,CYP19A1,ZFP36L2	4
Lipid Metabolism	peroxidation of lipid	8.49E-03	APP,CERS2,PTGER4,SCD	4
Small Molecule Biochemistry	peroxidation of lipid	8.49E-03	APP,CERS2,PTGER4,SCD	4
Cellular Compromise	peroxidation of lipid	8.49E-03	APP,CERS2,PTGER4,SCD	4
Cell Signaling	MAPKKK cascade	8.50E-03	ATP6AP2,BMP4,DUSP16,DUSP4,FGFR3,MAP3K5,MEF2C,PPM1L	8
Organismal Development	development of ear	8.50E-03	BMP4,COL2A1,FGFR3,FZD4,GPR98,INSIG1,RDH10,WNT5A	8
Embryonic Development	development of ear	8.50E-03	BMP4,COL2A1,FGFR3,FZD4,GPR98,INSIG1,RDH10,WNT5A	8
Organ Development	development of ear	8.50E-03	BMP4,COL2A1,FGFR3,FZD4,GPR98,INSIG1,RDH10,WNT5A	8
Tissue Development	development of ear	8.50E-03	BMP4,COL2A1,FGFR3,FZD4,GPR98,INSIG1,RDH10,WNT5A	8
Auditory and Vestibular System Development and Function	development of ear	8.50E-03	BMP4,COL2A1,FGFR3,FZD4,GPR98,INSIG1,RDH10,WNT5A	8
Lipid Metabolism	metabolism of prostaglandin	8.50E-03	ACSL4,AKR1C1/AKR1C2,ALOX12B,FASN,FCGR2B,GPC1,NFKBIA,VTN	8
Small Molecule Biochemistry	metabolism of prostaglandin	8.50E-03	ACSL4,AKR1C1/AKR1C2,ALOX12B,FASN,FCGR2B,GPC1,NFKBIA,VTN	8
Developmental Disorder	polydactyly	8.56E-03	BMP4,CYP51A1,DKK1,H19,LRP4	5
Skeletal and Muscular Disorders	polydactyly	8.56E-03	BMP4,CYP51A1,DKK1,H19,LRP4	5
Cellular Movement	cell movement of breast cancer cell lines	8.72E-03	ACSL4,CTSL,CXCR4,ITGA6,MCF2L,NFKBIA,PPIC,PRKCD,RAB27A,SERPINA1,VTN,WNT5A	12
Organ Morphology	abnormal morphology of enlarged lymph node	8.78E-03	FCGR2B,LIPA,PRKCD,RASSF5,RNF128,VDR	6
Tissue Morphology	abnormal morphology of enlarged lymph node	8.78E-03	FCGR2B,LIPA,PRKCD,RASSF5,RNF128,VDR	6
Lymphoid Tissue Structure and Development	abnormal morphology of enlarged lymph node	8.78E-03	FCGR2B,LIPA,PRKCD,RASSF5,RNF128,VDR	6
Reproductive System Development and Function	development of urinary tract	8.88E-03	SPRY1,UPK3A,WNT5A	3
Renal and Urological System Development and Function	development of urinary tract	8.88E-03	SPRY1,UPK3A,WNT5A	3
Cellular Assembly and Organization	generation of filaments	8.88E-03	APP,COL2A1,CYP19A1	3
Organismal Injury and Abnormalities	impotence	8.88E-03	HMGCR,PPP3CA,PTGER4	3
Reproductive System Disease	impotence	8.88E-03	HMGCR,PPP3CA,PTGER4	3
Reproductive System Development and Function	quantity of primordial germ cells	8.88E-03	BMP4,CXCR4,WNT5A	3
Tissue Morphology	quantity of primordial germ cells	8.88E-03	BMP4,CXCR4,WNT5A	3
Connective Tissue Development and Function	size of connective tissue	8.88E-03	APP,CGA,GHR	3
Tissue Morphology	size of connective tissue	8.88E-03	APP,CGA,GHR	3
Dermatological Diseases and Conditions	plaque psoriasis	8.94E-03	CAMK2N1,CSTA,ITGA6,RAB27A,SLPI,VDR,WNT5A	7
Cancer	head and neck squamous cell cancer	8.96E-03	BMP4,CSTA,CTSH,HSP90AA1,ITGA6,KCNMB4,PCDH10,SDC2,SPRY1,TGFBR2,THBD,TIMP3	12
Neurological Disease	hearing loss	9.04E-03	ACTB,COL2A1,DLX1,FGFR3,FKBP14,FZD4,GABRB2,GPR98,SLC12A2,SLC52A3	10
Auditory Disease	hearing loss	9.04E-03	ACTB,COL2A1,DLX1,FGFR3,FKBP14,FZD4,GABRB2,GPR98,SLC12A2,SLC52A3	10
Organismal Development	development of blood vessel	9.07E-03	AHR,APP,BMP4,C1GALT1,CD63,CXCR4,CYP51A1,DAB2,DHCR7,DKK1,FGFR3,FZD4,G6PD,GPC1,HEXIM1,HS6ST2,MEF2C,NFKBIA,NOSTRIN,NR2F2,POR,QKI,SEMA3C,SEMA3D,TFPI,TGFBR2,TIMP3,VTN,WNT5A	29
Cardiovascular System Development and Function	development of blood vessel	9.07E-03	AHR,APP,BMP4,C1GALT1,CD63,CXCR4,CYP51A1,DAB2,DHCR7,DKK1,FGFR3,FZD4,G6PD,GPC1,HEXIM1,HS6ST2,MEF2C,NFKBIA,NOSTRIN,NR2F2,POR,QKI,SEMA3C,SEMA3D,TFPI,TGFBR2,TIMP3,VTN,WNT5A	29
Ophthalmic Disease	maculopathy	9.12E-03	ATP6AP2,BMP4,EFEMP1,PTGER4,TIMP3	5
Organismal Development	mass of kidney	9.12E-03	EFEMP1,GHR,KCNQ1OT1,POR,PPP3CA	5
Embryonic Development	mass of kidney	9.12E-03	EFEMP1,GHR,KCNQ1OT1,POR,PPP3CA	5
Organ Development	mass of kidney	9.12E-03	EFEMP1,GHR,KCNQ1OT1,POR,PPP3CA	5
Organ Morphology	mass of kidney	9.12E-03	EFEMP1,GHR,KCNQ1OT1,POR,PPP3CA	5
Tissue Development	mass of kidney	9.12E-03	EFEMP1,GHR,KCNQ1OT1,POR,PPP3CA	5
Renal and Urological System Development and Function	mass of kidney	9.12E-03	EFEMP1,GHR,KCNQ1OT1,POR,PPP3CA	5
				# Molecules
				20
				4
				9
				7
				11
				7
				22
				3
				23
				4
				2
				2
				3
				6
				3
				3
				4
				2
				6
				6
				1
				1
				1
				1
				1
				1
				1
				1
				1
				1
				1
				1
				1
				1
				9
				9
				4
				4
				2
				10
				10
				3
				4
				4
				1
				1
				1
				1
				1
				1
				1
				1
				1
				1
				1
				3
				2
				2
				5
				5
				2
				10
				10
				3
				6
				5
				1
				2
				5
				4
				2
				2
				10
				2
				2
				2
				5
				1
				1
				1
				1
				5
				7
				2
				3
				3
				7
				2
				1
				1
				1
				13
				13
				2
				1
				1
				1
				2
				2
				3
				2
				6
				6
				1
				1
				1
				4
				1
				1
				1
				1
				5
				1
				1
				1
				1
				7
				1
				8
				2
				9
				1
				1
				4
				1
				1
				4
				1
				1
				6
				1
				1
				1
				3
				1
				3
				3
				2
				3
				3
				4
				1
				1
				2
				1
				1
				4
				2
				7
				1
				1
				2
				1
				1
				1
				1
				3
				3
				2
				2
				1
				3
				1
				2
				2
				1
				1
				1
				1
				1
				1
				1
				1
				1
				1
				1
				1
				1
				1
				1
				1
				1
				Top Diseases and Functions
				Lipid Metabolism, Small Molecule Biochemistry, Vitamin and Mineral Metabolism
				Endocrine System Development and Function, Molecular Transport, Small Molecule Biochemistry
				Cellular Development, Cellular Growth and Proliferation, Hair and Skin Development and Function
				Lipid Metabolism, Molecular Transport, Small Molecule Biochemistry
				Organismal Development, Humoral Immune Response, Protein Synthesis
				Connective Tissue Development and Function, Embryonic Development, Organ Development
				Cell Death and Survival, Molecular Transport, Small Molecule Biochemistry
				Cancer, Cell Death and Survival, Carbohydrate Metabolism
				Organ Morphology, Reproductive System Development and Function, Cell Morphology
				Cell Death and Survival, Cellular Development, Connective Tissue Development and Function
				Cancer, Cellular Development, Cellular Growth and Proliferation
				Molecular Transport, Cellular Assembly and Organization, Nervous System Development and Function
				Hepatocellular Peroxisome Proliferation, Hereditary Disorder, Skeletal and Muscular Disorders
				Cellular Development, Hematological System Development and Function, Hematopoiesis
				Carbohydrate Metabolism, Endocrine System Development and Function, Molecular Transport
				Cell-To-Cell Signaling and Interaction, Nervous System Development and Function, Behavior
				Cancer, Cellular Development, Cellular Growth and Proliferation
				Skeletal and Muscular Disorders, Hereditary Disorder, Developmental Disorder
				Developmental Disorder, Hereditary Disorder, Metabolic Disease
				Cancer, Tumor Morphology, Hematological Disease
				Cellular Movement, Hair and Skin Development and Function, Renal and Urological System Development and Function
				Nervous System Development and Function, Cellular Development, Cellular Growth and Proliferation
				Cell Death and Survival, Cell Morphology, Cell-To-Cell Signaling and Interaction
				Digestive System Development and Function, Organismal Development, Organ Morphology
				Infectious Disease, Cancer, Cellular Development
				Location	Type(s)	Biomarker Application(s)	Drug(s)	Entrez Gene ID for Human	Entrez Gene ID for Mouse	Entrez Gene ID for Rat
				Cytoplasm	complex		carfilzomib, bortezomib/sorafenib, bortezomib/melphalan, bortezomib/doxorubicin, bortezomib/vorinostat, bortezomib/rituximab, bortezomib
				Plasma Membrane	transporter				18669	24646
				Plasma Membrane	transporter	response to therapy		10057	27416	116721
				Cytoplasm	group
				Cytoplasm	enzyme			31	107476	60581
				Cytoplasm	enzyme			32	100705	116719
				Cytoplasm	enzyme	unspecified application		38	110446	25014
				Plasma Membrane	G-protein coupled receptor			57007	12778	84348
				Cytoplasm	enzyme	unspecified application		47	104112	24159
				Cytoplasm	enzyme				26897	50559
				Cytoplasm	enzyme			51	11430	50681
				Cytoplasm	enzyme			80221	264895	619561
				Cytoplasm	enzyme			2181	74205	114024
				Cytoplasm	enzyme			2182	50790	113976
				Cytoplasm	enzyme			51703	433256	94340
				Cytoplasm	enzyme			55902	60525	311569
				Cytoplasm	other			60	11461	81822
				Nucleus	transcription regulator	unspecified application		88	11472	291245
				Cytoplasm	other			81	60595	63836
				Nucleus	enzyme			105	94191	117088
				Plasma Membrane	enzyme			111	224129	64532
				Cytoplasm	other			119	11519	24171
				Extracellular Space	other	diagnosis,efficacy,prognosis,response to therapy,safety,unspecified application		9370	11450	246253
				Plasma Membrane	other			79602	68465	312670
				Plasma Membrane	G-protein coupled receptor	unspecified application	adenosine, istradefylline, dyphylline, aspirin/butalbital/caffeine, acetaminophen/caffeine/dihydrocodeine, acetaminophen/aspirin/caffeine, caffeine/ergotamine, aspirin/caffeine/propoxyphene, aspirin/butalbital/caffeine/codeine, aspirin/caffeine/dihydrocodeine, binodenoson, regadenoson, preladenant, caffeine/ethanol, SCH-412348, acetaminophen/butalbital/caffeine, aminophylline, aspirin/caffeine/or…	135	11540	25369
				Plasma Membrane	G-protein coupled receptor		adenosine, enprofylline, dyphylline, aminophylline, theophylline, caffeine	136	11541	29316
				Plasma Membrane	other	unspecified application		11047	56436	65138
				Plasma Membrane	other			84830	109254	361228
				Extracellular Space	other	diagnosis		10551	23795	298961
				Nucleus	transcription regulator			25909	226747	360886
				Nucleus	ligand-dependent nuclear receptor			196	11622	25690
				Extracellular Space	other	diagnosis,disease progression,prognosis		202	11630	309866
				Cytoplasm	other			9447	383619	304987
				Plasma Membrane	other			9495	238276	171026
				Cytoplasm	other			10142	100986	246150
				Cytoplasm	enzyme			1645|1646	77337	291283
				Cytoplasm	group	diagnosis,disease progression,efficacy,prognosis,response to therapy,safety	afuresertib
				Cytoplasm	enzyme	diagnosis,disease progression	disulfiram, chlorpropamide	216	11668	24188
				Cytoplasm	enzyme	diagnosis,unspecified application		218	11670	25375
				Cytoplasm	enzyme			221	67689	309147
				Cytoplasm	enzyme			242	11686	287425
				Other	group	diagnosis,efficacy,prognosis,safety,unspecified application
				Plasma Membrane	other			347902	105827	300186
				Cytoplasm	complex
				Nucleus	transcription regulator			338699	73845	293117
				Plasma Membrane	other	diagnosis,efficacy		308	11747	25673
				Plasma Membrane	enzyme		hydralazine, hydralazine/hydrochlorothiazide/reserpine, hydralazine/hydrochlorothiazide, hydralazine/isosorbide dinitrate	8639	11754	29473
				Cytoplasm	other			23431	108011	311404
				Cytoplasm	transporter	diagnosis,response to therapy		320	319924	83589
				Cytoplasm	transporter	disease progression		321	11784	83610
				Extracellular Space	transporter	diagnosis,efficacy	mipomersen	338	238055	54225
				Plasma Membrane	other	diagnosis,efficacy,unspecified application	bapineuzumab, florbetapir F18	351	11820
				Plasma Membrane	transporter			343	11833	29172
				Plasma Membrane	transporter			366	64008	65054
				Nucleus	ligand-dependent nuclear receptor	diagnosis,disease progression,efficacy	estradiol valerate/testosterone enanthate, estradiol cypionate/testosterone cypionate, BMS-641988, cyproterone acetate/ethinyl estradiol, enzalutamide, 1-testosterone, flutamide/goserelin, drospirenone/ethinyl estradiol, nilutamide, bicalutamide, flutamide, nandrolone decanoate, testosterone cypionate, cyproterone acetate, drospirenone, medroxyprogesterone acetate, oxandrolone, danazol, dihydrote…	367	11835	24208
				Cytoplasm	other			372	213827	300674
				Cytoplasm	other				11840	64310
				Cytoplasm	enzyme			377	11842	140940
				Cytoplasm	other			378	11843	79120
				Cytoplasm	enzyme			394	11855	299012
				Cytoplasm	other			57569	244867	367085
				Nucleus	enzyme			10124	11861	29308
				Cytoplasm	other			10550	65106	66028
				Extracellular Space	other			10552	56443
				Cytoplasm	transporter			10776	59046	100360828
				Extracellular Space	enzyme			79642	271970	311013
				Other	other				11871
				Cytoplasm	enzyme	unspecified application		427	11886	84431
				Cytoplasm	enzyme			444	65973
				Cytoplasm	other			55054	77040	363278
				Nucleus	kinase	diagnosis		472	11920	300711
				Other	transporter			84239	224079	288026
				Plasma Membrane	transporter		digoxin, trichloromethiazide, ethacrynic acid, reserpine/trichloromethiazide, bretylium, perphenazine, ouabain, digitoxin	476	11928	24211
				Plasma Membrane	transporter		digoxin, ethacrynic acid, perphenazine	477	98660	24212
				Cytoplasm	transporter			488	11938	29693
				Cytoplasm	transporter			489	53313	25391
				Cytoplasm	transporter			513	66043	245965
				Cytoplasm	transporter			516	11951	29754
				Cytoplasm	transporter			518	228033	114630
				Cytoplasm	transporter			10632	27425	300677
				Cytoplasm	transporter			27109	68055	362749
				Cytoplasm	transporter			537	54411	83615
				Cytoplasm	transporter			10159	70495	302526
				Cytoplasm	transporter			540	11979	24218
				Cytoplasm	transporter			10396	11980	289615
				Cytoplasm	other			10079	11981
				Nucleus	transcription regulator			6310	20238	25049
				Cytoplasm	enzyme			8706	26879	310508
				Cytoplasm	enzyme			10331	72297	290638
				Cytoplasm	peptidase			25825	56175	288227
				Extracellular Space	other			55024	242248	365948
				Nucleus	transcription regulator			10538	53314	299206
				Cytoplasm	other			27113		317673
				Cytoplasm	transporter			10134	27061	293852
				Plasma Membrane	enzyme	prognosis		9564	12927	25414
				Plasma Membrane	other			8537	76960	246755
				Cytoplasm	enzyme			594	12040	29711
				Cytoplasm	transporter	diagnosis,efficacy,prognosis	oblimersen, rasagiline, (-)-gossypol, gemcitabine/paclitaxel, bortezomib/paclitaxel, paclitaxel/trastuzumab, paclitaxel/pertuzumab/trastuzumab, lapatinib/paclitaxel, paclitaxel	596	12043	24224
				Cytoplasm	enzyme			622	71911	117099
				Extracellular Space	growth factor	efficacy,response to therapy		627	12064	24225
				Cytoplasm	group
				Nucleus	other			274	30948	117028
				Extracellular Space	growth factor			652	12159	25296
				Plasma Membrane	kinase	unspecified application		658	12167
				Cytoplasm	other			664	12176	84480
				Cytoplasm	other			339479	215378	286901
				Plasma Membrane	transmembrane receptor			56244	547431	309620
				Cytoplasm	translation regulator			9689	66882	363232
				Cytoplasm	translation regulator			28969	66912	171439
				Extracellular Space	other			145407	67419	361032
				Plasma Membrane	enzyme			56913	94192	65044
				Cytoplasm	other			25966	207781	304055
				Other	other			401152
				Other	other			375791	67859	499747
				Cytoplasm	enzyme	diagnosis,unspecified application	ethoxyzolamide, dichlorphenamide, phentermine/topiramate, brimonidine/brinzolamide, methazolamide, diazoxide, hydrochlorothiazide, acetazolamide, trichloromethiazide, dorzolamide, chlorothiazide, dorzolamide/timolol, brinzolamide, chlorothiazide/reserpine, quinethazone, chlorthalidone, benzthiazide, sulfacetamide, topiramate	760	12349	54231
				Plasma Membrane	enzyme		methazolamide, hydrochlorothiazide, acetazolamide, trichloromethiazide, chlorothiazide, chlorthalidone, benzthiazide, sulfacetamide, topiramate	771	76459	363085
				Cytoplasm	enzyme			51719	12283
[truncated: 910 more rows]

## Sheet: Tox Functions MCF7s
Tox Functions
[truncated: 141 more rows]

[truncated: 3 more sheets: Tox Functions LTEDs, Networks MCF7s, Networks LTEDs]
