# Supplementary material for: Differential epigenetic reprogramming in response to specific endocrine therapies promotes cholesterol biosynthesis and cellular invasion
Source: Nat Commun. 2015 Nov 27;6:10044. doi: 10.1038/ncomms10044 (PMC4674692; doi:10.1038/ncomms10044)
Supplement: Supplementary Data 2 — ETR-specific prognostic gene signatures. We obtained ETR-specific gene signatures by collecting the top 10% of upregulated genes in MCF7 vs. ETR using RNA-seq data. Genes can be contained in more than one list and the gene number is different since the number of differentially regulated genes is considerably different depending on the cell types. The overlap between different gene signatures is extremely limited, especially between MCF7T/MCF7F vs. LTED/LTEDT/LTEDF. [file ncomms10044-s11.xls]

## Sheet: Sheet1
MCF7 TAMR	MCF7 FULVR		LTED	LTED TAMR	LTED FULVR				Legend
RCAN1	SEMA5A		C15orf54	GNA14	MID1					unique
LRP2	FSTL1		LXN	TFPI	SOWAHB					present in two signature
EGLN3	HEG1		PARM1	FOLH1B	GLDN					present in three signatures
TACC1	MID1		FGFR3	NPNT	ITGB6
CD36	FXYD5		S100P	ADM	SASH1
PGM5	EGR1		RASD1	GLDN	BASP1
SCIN	RGL1		BASP1	ZNF431,ZNF714	MID1
NPNT	SLC1A3		CEACAM5	L1CAM	PAG1
UGT1A6	LAMC2		ZNF431,ZNF714	BANK1	CPE
CPM	SCARA3		PMP22	RASD1	ALDH3B1
SPANXA2	L1CAM		LRP4	C18orf1	S100P
	ALDH1A3		CEACAM6	ELF5	FAM20C
	CYR61		C2CD2	LRP4	PTRF
	TNS3			C20orf54	TNFAIP8L3
	MOB3B			TGFB2	ADAMTS9
	EPAS1			FOLH1	SCARA3
	NTN4			ZIC3	SLC16A14
	ANXA8L2			PMP22	GLDN
	PRICKLE1			C2CD2	NPNT
	IGFBP3			MAP2	MID1
	PTRF			CEACAM6	ABCG2
	TGFB2			LOC285696	UGT1A1
	DIO2				ZNF431
	ARHGAP29				AKR1C3
	ITGB6				LINC00473
	TGFB2				LRP4
	ANXA8				TSPAN1
	ADAMTS9				LINC00473
	DOCK11				C2CD2
	TFPI2				ELF5
					C18orf1
					MAP2
					CXCL17
					GABRB2
					PEG10
					PMP22
					CEACAM5
					LINC00473
					EPAS1
					SYT16
					MEF2C
					LOC285696
					CDK6
					KRT81
					CEACAM6
