# Supplementary material for: Differential epigenetic reprogramming in response to specific endocrine therapies promotes cholesterol biosynthesis and cellular invasion
Source: Nat Commun. 2015 Nov 27;6:10044. doi: 10.1038/ncomms10044 (PMC4674692; doi:10.1038/ncomms10044)
Supplement: Supplementary Data 3 — IPA analysis of epigenetically reprogrammed regions. We run IPA pathways using the clusters (13) identified using dynamically reprogrammed H3K27ac regions. Enrichment analysis are reported for each cluster using a -Log10 (p-value) (Fisher's exact test) along with their ratio (the number of total genes in the pathway found de-regulated divided by the total number of genes annotated in the pathway). The list of genes in the pathway is also provided in the last column. [file ncomms10044-s12.xls]

## Sheet: 1
Ingenuity Canonical Pathways	-log(p-value)	Ratio	Molecules
Molecular Mechanisms of Cancer	14.7	0.402	RAP2B,RAF1,RAPGEF1,TGFBR1,AXIN1,TAB2,SOS2,CDKN2C,NCSTN,HRAS,ARHGEF1,GSK3A,BMPR1B,ZBTB17,RB1,PAK1,BBC3,CCND3,GNA13,HIPK2,PRKD1,BMP8B,ATM,CCNE2,RRAS,RALB,PTCH1,CREBBP,CDH1,MAX,GAB1,IRS1,APH1A,PRKACA,ARHGEF18,MAP2K3,ARHGEF9,RAP1B,RAP2A,PIK3CA,RALA,ARHGEF7,RHOT2,GNA11,CDK4,BMPR2,JAK2,MAP3K5,FZD1,CDC42,PRKCZ,EP300,CASP6,SYNGAP1,AKT1,JUN,RHOU,E2F5,BID,PRKCE,CTNNB1,BMP1,PRKDC,PAK2,RHOC,GRB2,GNA12,ADCY6,…
EIF2 Signaling	14.3	0.489	RAF1,RPL27A,SOS2,HRAS,PDPK1,EIF4A2,EIF3C/EIF3CL,RPS23,RPS11,EIF2A,EIF3B,RPL7A,MAP2K2,EIF4G2,EIF3D,PAIP1,EIF5,RPS20,RPL12,RPL8,GSK3B,AGO1,PPP1CA,ATM,PABPC1,EIF2AK1,RPL3,RRAS,RPL27,RPL37,EIF2B3,RPL7L1,EIF4G3,EIF3E,RPLP0,RPL10A,EIF3M,PIK3R3,RPS6,RPS29,RPL15,RPS4X,RPL39,EIF4A3,RPL10,RPS15,EIF2B5,RPS25,RPS15A,RPL13A,RPLP1,RPL41,PIK3CA,RPS8,RPS13,RPL14,EIF2S1,EIF4G1,RPS17/RPS17L,RPL35A,RPL7,EIF4E,RPL35…
Protein Ubiquitination Pathway	11.5	0.424	USP45,PSMA7,USP20,DNAJC3,USP48,BAG1,USP10,PSMA2,ANAPC11,DNAJC16,UBE2Q1,USP9X,PSMD5,USP19,UBE2S,SKP2,USP31,TRAF6,PSMD12,DNAJC14,PSMB1,PSMA4,DNAJC5B,PSMD1,ANAPC2,USP24,PSMD7,PSMB10,DNAJC13,USP3,USP27X,HSP90AB1,PSMC6,USP42,UBE2M,MED20,USP30,MDM2,USP33,DNAJC11,PSMC1,UBE2J1,USP4,CUL2,USP22,USP46,USP49,USP25,FZR1,PSMA3,HSPA14,UBE2A,HSPA1A/HSPA1B,UBE2D2,UBE2V2,FBXW7,SKP1,USP7,HSPA4,USP53,UCHL5,UBE2E3,PS…
mTOR Signaling	10.7	0.446	PRKAB1,PRKAB2,PPP2R3B,HRAS,PDPK1,EIF4A2,RICTOR,EIF3C/EIF3CL,RPS23,RPS11,VEGFA,RHOG,EIF3B,EIF4G2,RHOB,EIF3D,PPM1L,TSC2,PRKAA1,RPS20,AKT1S1,PRKD1,ATM,EIF4B,RRAS,STK11,RAC1,VEGFC,EIF4G3,EIF3E,MLST8,EIF3M,PIK3R3,RPS6,RPS29,PPP2CB,PPP2R1A,RPS4X,PPP2R3A,PPP2R4,RHOA,IRS1,EIF4A3,PRKCD,RPS15,PRKCH,RPS25,RPS15A,RPS6KA1,FNBP1,TSC1,PIK3CA,PPP2R2A,RHOT2,VEGFB,RPS13,RPS8,HIF1A,EIF4G1,RPS17/RPS17L,PDGFC,PRKCZ,E…
NRF2-mediated Oxidative Stress Response	9.67	0.434	RAF1,HRAS,DNAJC3,GCLC,CLPP,SOD2,MAP2K2,KEAP1,ABCC1,ATF4,DNAJA3,DNAJA2,JUND,UBE2E3,GSK3B,TXN,DNAJC16,CBR1,PRKD1,ATM,RRAS,CREBBP,JUNB,MAFF,DNAJB14,BACH1,PIK3R3,GSR,DNAJC5,ERP29,PRKCD,STIP1,DNAJC14,DNAJC5B,PRKCH,MAP2K3,MAPK7,SQSTM1,ABCC4,GSTP1,FTH1,AKR7A2,PIK3CA,USP14,PRDX1,NQO2,DNAJC13,MAP3K5,PRKCZ,MAFG,EP300,CUL3,JUN,AKT1,MAP3K7,VCP,UBE2K,PRKCE,DNAJB1,FKBP5,NFE2L2,MAP2K1,PRKCA,MAP2K7,SOD1,MAP3K1,N…
Hypoxia Signaling in the Cardiovascular System	8.8	0.582	UBE2A,UBE2N,UBE2D2,UBE2V2,HIF1A,UBE2F,PTEN,EP300,VEGFA,JUN,AKT1,NFKBIA,HSP90AB1,EDN1,CREB1,ATF4,UBE2E3,ATM,P4HB,UBE2M,UBE2Q1,CREBBP,NQO1,CSNK1D,BIRC6,MDM2,UBE2S,UBE2L6,UBE2D1,UBE2L3,UBE2J1,HSP90AA1,UBE2E2,CDC34,UBE2D3,VHL,LDHA,UBE2J2,UBE2I
GNRH Signaling	8.48	0.443	RAF1,MAP3K11,SOS2,HRAS,GNRH2,MAP3K4,PTK2,PAK1,CAMK2D,MAP2K2,ADCY5,ATF4,PRKD1,DNM2,MAP3K14,MAP3K9,ITPR2,RRAS,CREBBP,RAC1,ITPR1,MAP3K12,PRKCD,MAPK10,PRKACA,PRKCH,MAP2K3,MAPK7,RELA,GNA11,MAP3K5,CDC42,NFKB1,MAPK11,LHB,PRKCZ,EP300,JUN,MAP3K7,CREB1,PRKCE,MAP2K1,PRKCA,SRC,MAP2K7,PAK2,GNAS,MAP3K6,GRB2,MAP3K1,ADCY6,PRKAR2A,MAPK9,GNAI2,FOS,RRAS2,MAPK14,PRKCI,ADCY1,MAP3K8,DNM1L,PRKAR1A
Regulation of eIF4 and p70S6K Signaling	8.22	0.414	RAF1,SOS2,PPP2R3B,HRAS,PDPK1,EIF4A2,EIF3C/EIF3CL,RPS23,RPS11,EIF2A,EIF3B,EIF4G2,MAP2K2,EIF3D,PPM1L,PAIP1,RPS20,AGO1,ATM,PABPC1,RRAS,EIF2B3,EIF4G3,EIF3E,EIF3M,PIK3R3,RPS29,RPS6,PPP2CB,PPP2R1A,RPS4X,PPP2R3A,PPP2R4,IRS1,EIF4A3,RPS15,EIF2B5,RPS25,RPS15A,PIK3CA,EIF4EBP2,PPP2R2A,RPS8,RPS13,RPS17/RPS17L,EIF4G1,EIF2S1,MAPK11,PRKCZ,EIF4E,AKT1,RPS9,MAP2K1,EIF3H,GRB2,RPS2,EIF3J,AGO2,RPS12,MAPK14,RRAS2,RPS16…
CD27 Signaling in Lymphocytes	7.53	0.554	RELA,MAP3K11,MAP3K4,MAP3K5,NFKB1,IKBKG,SIVA1,CASP9,JUN,NFKBIA,MAP2K2,MAP3K7,BID,MAP2K1,MAP3K9,MAP3K14,MAP2K7,MAP3K6,CASP3,MAP3K1,APAF1,MAPK9,FOS,BCL2L1,MAP3K12,TRAF2,MAPK10,MAP2K3,MAP3K8,IKBKAP,CYCS
NGF Signaling	7.43	0.464	RAF1,MAP3K11,SOS2,PDPK1,HRAS,MAP3K4,IKBKG,RHOG,MAP2K2,TRAF4,ATF4,ATM,MAP3K14,MAP3K9,RRAS,CREBBP,RAC1,SMPD2,PIK3R3,TRAF6,MAP3K12,PTPN11,GAB1,RHOA,PRKCD,MAPK10,MAPK7,RPS6KA1,RAP1B,RELA,PIK3CA,TRIO,SMPD1,MAP3K5,CDC42,NFKB1,PRKCZ,EP300,AKT1,MAP3K7,CREB1,MAP2K1,MAP3K6,GRB2,MAP3K1,MAPK9,PLCG1,RPS6KA5,ROCK1,RRAS2,MAP3K8,RPS6KA4
Apoptosis Signaling	6.84	0.473	RAF1,RELA,CAPN11,BAD,HRAS,MAP3K5,NFKB1,ACIN1,CASP6,IKBKG,CASP9,NFKBIA,MAP2K2,BID,PRKCE,HTRA2,MAP2K1,CAPN10,MCL1,PRKCA,ENDOG,MAP3K14,MAP2K7,CASP3,RRAS,APAF1,BIRC6,PLCG1,XIAP,CDK1,PARP1,ROCK1,BCL2L1,RRAS2,CAPNS1,DFFB,CAPN2,SPTAN1,CAPN7,RPS6KA1,CYCS,DIABLO,CASP7,BCL2L11
Huntington's Disease Signaling	6.72	0.375	HSPA14,REST,HSPA1A/HSPA1B,SOS2,GNB2L1,NAPG,HRAS,PDPK1,HDAC10,AP2A2,GNB1,NSF,HSPA4,CASP9,HDAC7,POLR2H,ATF4,NAPA,RASA1,PRKD1,DNM2,ATM,ATP5J,RCOR1,HDAC4,HDAC2,CASP3,CREBBP,CLTC,TBP,GNG3,ITPR1,UBE2S,GPAA1,TAF9B,PIK3R3,DYNC1I2,BCL2L1,DNAJC5,TAF4,ATP5B,CACNA1B,PRKCD,GNB2,PRKCH,CAPN2,CAPN7,CYCS,PIK3CA,CAPN11,GNA11,POLR2B,VTI1B,PRKCZ,EP300,CASP6,JUN,AKT1,ARFIP2,POLR2C,SP1,CREB1,PRKCE,NCOR1,DNAJB1,GNB1L,B…
HGF Signaling	6.4	0.461	RAP1B,RAF1,RAPGEF1,PIK3CA,MAP3K11,SOS2,HRAS,MAP3K5,MAP3K4,CDC42,PRKCZ,PTK2,ELF4,PAK1,AKT1,JUN,MAP2K2,MAP3K7,PRKCE,MAP2K1,PRKD1,PRKCA,ATM,MAP3K14,MAP3K9,MAP2K7,MAP3K6,GRB2,RRAS,MAP3K1,RAC1,MAPK9,PLCG1,STAT3,PIK3R3,MAP3K12,FOS,ELF2,PRKCI,RRAS2,PTPN11,GAB1,PRKCD,CDKN1A,MAPK10,MAP3K8,PRKCH
LPS-stimulated MAPK Signaling	5.54	0.456	RAF1,RELA,PIK3CA,SRF,HRAS,MAP3K5,CDC42,NFKB1,MAPK11,PRKCZ,IKBKG,PAK1,NFKBIA,JUN,MAP2K2,MAP3K7,CREB1,PRKCE,MAP2K1,PRKD1,PRKCA,ATM,MAP3K14,ATF1,RRAS,RAC1,MAPK9,PIK3R3,FOS,MAPK14,PRKCI,RRAS2,PRKCD,MAPK10,MAP2K3,PRKCH
ATM Signaling	5.39	0.5	TP73,GADD45G,ABL1,CCNB2,MRE11A,CBX5,MAPK11,EP300,JUN,NFKBIA,GADD45A,CREB1,BID,ATF4,CHEK2,ATM,TRIM28,CREBBP,MAPK9,MDM2,CDK1,NBN,MAPK14,SMC2,RAD9A,H2AFX,CDKN1A,MAPK10,TP53BP1,TLK1,TLK2
RAR Activation	5.25	0.379	RDH10,SMAD3,NR2F2,PDPK1,RARG,PTEN,VEGFA,RPL7A,ADCY5,CSNK2A1,RDH13,SMAD1,PRKD1,CREBBP,RAC1,PIK3R3,TAF4,SMARCA2,DUSP1,PRKCD,ERCC3,MAPK10,PRKACA,PRKCH,REL,RXRA,RELA,PIK3CA,SMAD5,MAP3K5,JAK2,NFKB1,MAPK11,SMARCA4,PRKCZ,EP300,KAT2B,JUN,AKT1,PNRC1,PRKCE,NCOR1,NR2F6,CSNK2B,STAT5B,MAPKAPK2,MAP2K1,CITED2,PRKCA,SRC,PRMT2,GNAS,CSK,MAP3K1,ADCY6,PRKAR2A,SMAD6,MAPK9,PARP1,PRMT1,FOS,MAPK14,PRKCI,CRABP2,ADCY1,NCO…
Mouse Embryonic Stem Cell Pluripotency	5.23	0.434	RAF1,PIK3CA,JAK1,AXIN1,SOS2,BMPR2,HRAS,FZD1,JAK2,SMAD5,MAPK11,LIFR,ID1,AKT1,MAP2K2,MAP3K7,BMPR1A,GSK3B,CTNNB1,MAP2K1,SMAD1,TAB1,ATM,RRAS,GRB2,DVL1,TYK2,CREBBP,STAT3,ID3,XIAP,APC,PIK3R3,MAPK14,RRAS2,PTPN11,FZD6,LEF1,FZD5,DVL3,ID4,POU5F1,FZD7
AMPK Signaling	5.14	0.382	CAB39,PRKAB2,PRKAB1,AK8,PPP2R3B,PDPK1,FASN,TSC2,PPM1L,PRKAA1,IRS2,PPM1A,ATM,TAF9,PFKFB3,CPT1A,STK11,AK3,PFKM,PIK3R3,PPP2CB,PPP2R1A,SMARCA2,PPP2R4,PPP2R3A,IRS1,PRKACA,CPT2,ACACA,MAP2K3,MLYCD,PPAT,TSC1,PIK3CA,PPP2R2A,PFKL,MAPK11,SMARCA4,AKT1,KAT2B,ADRB1,RPTOR,CHRNA5,SRC,GNAS,PRKAR2A,PFKP,PPM1G,MAPK14,PPM1B,ADRA2C,PPP2R5E,HMGCR,HLTF,PRKAR1A
TGF-Œ≤ Signaling	5.12	0.43	RAF1,INHA,TGFBR1,SMAD3,SKI,SOS2,BMPR2,HRAS,BMPR1B,SMAD5,CDC42,MAPK11,EP300,JUN,MAP2K2,RUNX2,BMPR1A,MAP3K7,ACVR1C,MAP2K1,SMAD1,TAB1,ZFYVE9,GRB2,FOXH1,RRAS,CREBBP,ACVR1,SMAD6,MAPK9,PITX2,INHBB,TRAF6,FOS,GSC,MAPK14,PIAS4,RRAS2,RNF111,MAP2K3
3-phosphoinositide Degradation	5.04	0.373	MTMR9,PPFIA3,PPFIBP2,MDP1,STYX,NUDT14,IGBP1,STYXL1,SET,PPP1R14B,PTEN,ATP1A1,PPP1R7,PGAM5,RNGTT,RASA1,TMEM55B,PPTC7,PAWR,PPAPDC2,INPP4A,ITPK1,PTPN11,PPP2R4,PPP2R3A,DUSP1,ACP1,PPM1H,PPP1R12A,TPTE,SIRPA,NUDT1,PPP1R12C,PTPN2,PTPN13,NUDT3,MTMR1,PTPLB,OCRL,PTPRJ,PTPN1,MTM1,PPM1F,ILKAP,DUSP14,NUDT4,PPP3CA,MTMR3,PPFIA1,PPP1R8,INPP5E,MTMR14,PPP4R1,PDXP,PPP2R5E,DUSP16
Glucocorticoid Receptor Signaling	4.99	0.337	RAF1,TGFBR1,JAK1,PRKAB1,HSPA14,PRKAB2,HSPA1A/HSPA1B,NFATC3,SMAD3,SOS2,PBX1,HRAS,GTF2E2,TAF10,HSPA4,IKBKG,MAP2K2,HMGB1,BAG1,PPP3R1,PRKAA1,POLR2H,TAB1,ATM,CREBZF,MAP3K14,TAF9,RRAS,CREBBP,TBP,RAC1,PPP3CC,STAT3,TAF9B,PIK3R3,TRAF6,BCL2L1,POU2F1,TAF1,TAF4,SMARCA2,DUSP1,ERCC3,PRKACA,MAPK10,HSP90AA1,NR3C2,UBE2I,RELA,PIK3CA,TAF7,POLR2B,JAK2,NFKB1,GTF2A1,MAPK11,PTGES3,SMARCA4,EP300,JUN,AKT1,NFAT5,KAT2B,AR,…
Breast Cancer Regulation by Stathmin1	4.96	0.369	RAF1,SOS2,GNB2L1,PPP2R3B,HRAS,ARHGEF1,TUBB,PPP1R14B,GNB1,PAK1,CAMK2D,MAP2K2,ADCY5,PPP1R7,PPM1L,TUBA1C,ARHGEF11,GNA13,PPP1CA,PRKD1,ATM,E2F4,CCNE2,ITPR2,RRAS,RAC1,GNG3,ITPR1,PIK3R3,PPP2CB,PPP2R1A,PPP2R3A,PPP2R4,ARHGEF16,RHOA,PRKCD,PRKACA,GNB2,PPP1R12A,PRKCH,ARHGEF18,ARHGEF9,PIK3CA,PPP2R2A,ARHGEF7,CDC42,PRKCZ,PPP1R10,RB1CC1,E2F5,PRKCE,GNB1L,MAP2K1,PRKCA,GNAS,TUBB4B,GRB2,TUBG1,ADCY6,PRKAR2A,TSG101,CD…
IGF-1 Signaling	4.95	0.422	RAF1,SOCS1,PIK3CA,JAK1,CTGF,BAD,SOS2,SRF,PDPK1,HRAS,JAK2,PRKCZ,PTK2,CASP9,AKT1,JUN,MAP2K2,FOXO3,CSNK2A1,IRS2,CSNK2B,RASA1,MAP2K1,ATM,GRB2,RRAS,YWHAB,YWHAZ,PRKAR2A,SOCS4,STAT3,PIK3R3,FOS,NEDD4,PRKCI,RRAS2,PTPN11,IRS1,PRKACA,SOCS7,SFN,CYR61,PRKAR1A
Prostate Cancer Signaling	4.84	0.404	RAF1,RELA,PIK3CA,BAD,SRD5A1,SOS2,ABL1,PDPK1,HRAS,NFKB1,EP300,PTEN,RB1,NFKBIA,AR,CASP9,AKT1,HSP90AB1,MAP2K2,CREB1,ATF4,GSK3B,CTNNB1,MAP2K1,ATM,CCNE2,GRB2,RRAS,CREBBP,MDM2,SIN3A,PIK3R3,RRAS2,CDKN1A,NKX3-1,HSP90AA1,LEF1,GSTP1
PI3K/AKT Signaling	4.75	0.372	RAF1,JAK1,BAD,SOS2,PDPK1,HRAS,PPP2R3B,GSK3A,PTEN,IKBKG,MAP2K2,PPM1L,TSC2,GSK3B,MCL1,YWHAB,RRAS,TYK2,YWHAZ,PIK3R3,PPP2CB,BCL2L1,PPP2R1A,GAB1,PPP2R4,PPP2R3A,HSP90AA1,TSC1,RELA,PIK3CA,PPP2R2A,MAP3K5,JAK2,NFKB1,OCRL,PRKCZ,EIF4E,AKT1,NFKBIA,HSP90AB1,FOXO3,CTNNB1,MAP2K1,GRB2,MDM2,RRAS2,LIMS1,CDKN1A,MAP3K8,PPP2R5E,SFN
Ephrin Receptor Signaling	4.72	0.337	RAPGEF1,RAF1,ITSN1,AXIN1,SOS2,GNB2L1,HRAS,NCK1,NCK2,PTK2,VEGFA,GNB1,PAK1,MAP2K2,ATF4,GNA13,RASA1,MAP3K14,CFL1,RRAS,CREBBP,RAC1,VEGFC,STAT3,GNG3,PDGFB,EPHA6,SDCBP,PTPN11,RHOA,ARPC2,ACP1,GNB2,EPHA2,RAP1B,RGS3,PTPN13,GNA11,ABL1,VEGFB,JAK2,CDC42,PDGFC,GRINA,EP300,EFNB2,AKT1,ACTR3,SDC2,CREB1,GNB1L,MAP2K1,SRC,PAK2,GNAS,GRB2,ARPC5L,GNA12,EFNA4,EFNA1,GNAI2,ROCK1,RRAS2,ABI1,GNG5,EPHB3,ARPC4
RANK Signaling in Osteoclasts	4.69	0.419	RAF1,RELA,PIK3CA,MAP3K11,PTK2B,TAB2,MAP3K5,MAP3K4,NFKB1,MAPK11,IKBKG,JUN,NFKBIA,AKT1,MAP2K2,MAP3K7,PPP3R1,MAP2K1,PPP3CA,ATM,MAP3K9,MAP3K14,SRC,MAP2K7,MAP3K6,MITF,MAP3K1,MAPK9,PPP3CC,XIAP,TRAF6,PIK3R3,MAP3K12,CALM1 (includes others),FOS,TRAF2,MAPK14,MAPK10,MAP3K8
UVC-Induced MAPK Signaling	4.68	0.548	SRC,RAF1,RRAS,HRAS,MAPK9,SMPD1,SMPD2,MAPK11,PRKCZ,FOS,JUN,RRAS2,MAPK14,PRKCI,MAP2K2,ARAF,PRKCD,MAPK10,PRKCE,PRKCH,MAP2K1,PRKD1,PRKCA
Estrogen Receptor Signaling	4.64	0.388	MED13,RAF1,SOS2,HRAS,TAF10,CTBP1,CDK8,MAP2K2,MED17,MED16,POLR2H,TAF9,RRAS,CREBBP,TBP,RBFOX2,MED12,TAF9B,H3F3A/H3F3B,TAF1,TAF4,ERCC3,SPEN,ESR2,POLR2B,TAF7,GTF2A1,SMARCA4,EP300,KAT2B,POLR2C,NCOA2,MED10,TAF3,NCOR1,TAF2,MAP2K1,MED12L,PRKDC,SRC,MED20,GRB2,TAF5L,MED30,MED27,TAF6L,RRAS2,GTF2E1,TRRAP,NCOR2,CARM1,TAF15
3-phosphoinositide Biosynthesis	4.64	0.358	MTMR9,PPFIA3,PPFIBP2,MDP1,PIKFYVE,STYX,PIP4K2B,NUDT14,IGBP1,STYXL1,SET,PPP1R14B,PTEN,ATP1A1,PPP1R7,PGAM5,RNGTT,RASA1,ATM,PPTC7,PAWR,PIK3R3,PPAPDC2,ITPK1,PI4K2A,PTPN11,PPP2R3A,PPP2R4,DUSP1,CDIPT,ACP1,PPM1H,PPP1R12A,TPTE,PIP4K2A,SIRPA,NUDT1,PIK3CA,PPP1R12C,PTPN2,PTPN13,NUDT3,PTPLB,PTPRJ,PTPN1,PPM1F,ILKAP,PI4K2B,DUSP14,NUDT4,PI4KB,PPP3CA,PPFIA1,PPP1R8,PPP4R1,PDXP,PPP2R5E,DUSP16
STAT3 Pathway	4.59	0.459	RAF1,SOCS1,TGFBR1,MAP3K11,PTPN2,TGFBR3,BMPR2,HRAS,JAK2,BMPR1B,MAPK11,MAP2K2,BMPR1A,MAP2K1,MAP3K9,SRC,RRAS,FGFR1,TYK2,RAC1,MAPK9,FGFR2,SOCS4,STAT3,KIAA1804,IGF2R,PIAS3,MAP3K12,MAPK14,GHR,RRAS2,CDKN1A,MAPK10,SOCS7
Actin Nucleation by ARP-WASP Complex	4.58	0.424	PPP1R12C,RHOT2,SOS2,HRAS,NCK1,CDC42,NCK2,RHOG,ACTR3,RHOB,RHOT1,BAIAP2,RHOU,VASP,RHOC,RRAS,GRB2,ARPC5L,GNA12,RAC1,WASF1,ROCK1,RRAS2,ARPC2,RHOA,PPP1R12A,ARPC4,FNBP1
D-myo-inositol (1,4,5,6)-Tetrakisphosphate Biosynthesis	4.49	0.368	MTMR9,PPFIBP2,PPFIA3,MDP1,STYX,NUDT14,IGBP1,STYXL1,SET,PPP1R14B,PTEN,ATP1A1,IPMK,PPP1R7,PGAM5,RASA1,RNGTT,PPTC7,PAWR,PPAPDC2,ITPK1,PTPN11,PPP2R3A,DUSP1,PPP2R4,ACP1,PPM1H,PPP1R12A,TPTE,SIRPA,NUDT1,PPP1R12C,PTPN2,PTPN13,NUDT3,PTPLB,PTPRJ,PTPN1,PPM1F,ILKAP,DUSP14,NUDT4,PPP3CA,PPFIA1,PPP1R8,PPP4R1,PDXP,PPP2R5E,DUSP16
D-myo-inositol (3,4,5,6)-tetrakisphosphate Biosynthesis	4.49	0.368	MTMR9,PPFIBP2,PPFIA3,MDP1,STYX,NUDT14,IGBP1,STYXL1,SET,PPP1R14B,PTEN,ATP1A1,IPMK,PPP1R7,PGAM5,RASA1,RNGTT,PPTC7,PAWR,PPAPDC2,ITPK1,PTPN11,PPP2R3A,DUSP1,PPP2R4,ACP1,PPM1H,PPP1R12A,TPTE,SIRPA,NUDT1,PPP1R12C,PTPN2,PTPN13,NUDT3,PTPLB,PTPRJ,PTPN1,PPM1F,ILKAP,DUSP14,NUDT4,PPP3CA,PPFIA1,PPP1R8,PPP4R1,PDXP,PPP2R5E,DUSP16
Superpathway of Inositol Phosphate Compounds	4.41	0.345	MTMR9,PPFIA3,PPFIBP2,STYX,IPPK,MDP1,PIKFYVE,PIP4K2B,NUDT14,IGBP1,STYXL1,PPP1R14B,SET,PTEN,ATP1A1,IPMK,PPP1R7,PGAM5,IP6K1,RNGTT,RASA1,PMPCA,ATM,TMEM55B,SEC16A,PPTC7,PAWR,PIK3R3,PPAPDC2,ITPK1,PI4K2A,PTPN11,PPP2R3A,PPP2R4,DUSP1,CDIPT,PPM1H,ACP1,TPTE,PPP1R12A,PIP4K2A,SIRPA,NUDT1,PIK3CA,PPP1R12C,PTPN2,PTPN13,NUDT3,PTPLB,INPP5A,OCRL,PTPRJ,PTPN1,PPM1F,ILKAP,PI4K2B,DUSP14,IP6K2,NUDT4,PI4KB,PPP3CA,PPFIA1,…
B Cell Receptor Signaling	4.31	0.37	RAF1,MAP3K11,BAD,NFATC3,SOS2,HRAS,PDPK1,GSK3A,MAP3K4,BCL6,PTEN,IKBKG,CAMK2D,MAP2K2,PPP3R1,ATF4,GSK3B,ATM,MAP3K14,MAP3K9,RRAS,CREBBP,RAC1,PPP3CC,PIK3R3,BCL2L1,MAP3K12,GAB1,PTPN11,SYK,MAP2K3,RELA,PIK3CA,ABL1,MAP3K5,CDC42,NFKB1,MAPK11,OCRL,EP300,NFKBIA,JUN,AKT1,NFAT5,MAP3K7,CREB1,MAP2K1,PPP3CA,VAV2,MAP2K7,MAP3K6,GRB2,CSK,MAP3K1,MAPK9,CALM1 (includes others),RRAS2,MAPK14,BCL10,PAG1,MAP3K8
Germ Cell-Sertoli Cell Junction Signaling	4.28	0.377	MAP3K11,TGFBR1,AXIN1,HRAS,MLLT4,PDPK1,MAP3K4,TUBB,PTK2,PAK1,RHOG,RHOB,MAP2K2,KEAP1,TUBA1C,JUP,ATM,MAP3K14,MAP3K9,PLS1,RRAS,RAC1,PIK3R3,MAP3K12,CDH1,RHOA,MAPK10,MAP2K3,ACTN4,FNBP1,PVRL2,EPN3,PIK3CA,RHOT2,MAP3K5,CDC42,AGGF1,AKT1,RHOT1,MAP3K7,PPAP2B,RHOU,CTNNB1,MAP2K1,ACTN1,SRC,EPN1,MAP2K7,PAK2,MAP3K6,TUBB4B,RHOC,MAP3K1,TUBG1,MAPK9,ACTG1,RRAS2,MAPK14,FER,MAP3K8
Production of Nitric Oxide and Reactive Oxygen Species in Macrophages	4.27	0.36	MAP3K11,JAK1,PPP2R3B,MAP3K4,PPP1R14B,IKBKG,RHOG,RHOB,PPP1R7,PPM1L,PPP1CA,PRKD1,ATM,MAP3K14,MAP3K9,APOM,TYK2,CREBBP,RAC1,IFNGR1,PIK3R3,TLR2,PPP2CB,MAP3K12,PPP2R1A,PPP2R3A,PPP2R4,RHOA,PRKCD,MAPK10,PPP1R12A,PRKCH,SIRPA,FNBP1,RAP1B,RELA,PIK3CA,PPP2R2A,RHOT2,MAP3K5,JAK2,NFKB1,MAPK11,PRKCZ,NFKBIA,JUN,AKT1,PPP1R10,MAP3K7,RHOT1,RHOU,PRKCE,MAP2K1,PRKCA,MAP2K7,MAP3K6,RHOC,MAP3K1,MAPK9,PLCG1,FOS,PPP1R3D,MAP…
TNFR1 Signaling	4.2	0.471	MAP4K2,RELA,MAP3K14,PAK2,CASP3,MAP3K1,APAF1,NFKB1,CDC42,XIAP,FADD,FOS,CASP6,TRAF2,IKBKG,PAK1,JUN,MADD,CASP9,NFKBIA,CRADD,BID,CYCS,CASP7
ERK/MAPK Signaling	4.15	0.343	RAPGEF1,RAF1,BAD,SOS2,SRF,PPP2R3B,HRAS,PPP1R14B,PTK2,PAK1,MAP2K2,PPP1R7,PPM1L,ATF4,PLA2G4F,PPP1CA,ATM,PLA2G12A,RRAS,YWHAB,CREBBP,RAC1,YWHAZ,MAPKAPK5,STAT3,PIK3R3,PPP2CB,PLA2G6,PPP2R1A,H3F3A/H3F3B,ARAF,PPP2R3A,PPP2R4,DUSP1,PRKCD,PLA2G4B,PRKACA,PPP1R12A,RPS6KA1,RAP1B,PIK3CA,PTK2B,PPP2R2A,DUSP6,EIF4E,EP300,ELF4,LAMTOR3,PPP1R10,CREB1,PRKCE,MAP2K1,PRKCA,SRC,PAK2,ATF1,GRB2,PRKAR2A,PLCG1,RPS6KA5,MKNK2,F…
Prolactin Signaling	4.15	0.429	RAF1,SOCS1,PIK3CA,SOS2,PDPK1,HRAS,JAK2,PRKCZ,EP300,JUN,MAP2K2,SP1,PRKCE,STAT5B,MAP2K1,PRKD1,PRKCA,ATM,RRAS,GRB2,CREBBP,PLCG1,SOCS4,STAT3,PIK3R3,FOS,RRAS2,PRKCI,PTPN11,PRKCD,IRS1,PRKCH,SOCS7
ErbB Signaling	4.14	0.425	RAF1,PIK3CA,SOS2,PDPK1,HRAS,NCK1,CDC42,MAPK11,PRKCZ,NCK2,PAK1,JUN,AKT1,MAP2K2,PRKCE,GSK3B,ERBB2,MAP2K1,PRKD1,PRKCA,ATM,PAK2,RRAS,GRB2,MAPK9,PLCG1,ERBB3,PIK3R3,FOS,PRKCI,MAPK14,RRAS2,NRG3,PRKCD,MAPK10,MAP2K3,PRKCH
Cardiac Hypertrophy Signaling	4.11	0.342	RAF1,CACNA1S,MAP3K11,TGFBR1,GNB2L1,SRF,HRAS,MAP3K4,GNB1,RHOG,RHOB,MAP2K2,ADCY5,PPP3R1,GNA13,GSK3B,TAB1,ATM,MAP3K14,MAP3K9,RRAS,CREBBP,EIF2B3,PPP3CC,GNG3,PIK3R3,MAP3K12,MYL12A,MYL12B,RHOA,IRS1,PRKACA,GNB2,EIF2B5,MAPK10,MAP2K3,RPS6KA1,FNBP1,PIK3CA,GNA11,RHOT2,MAP3K5,MAPK11,EIF4E,EP300,ADRB1,JUN,AKT1,MAP3K7,RHOT1,CREB1,RHOU,MAPKAPK2,GNB1L,MAP2K1,PPP3CA,MAP2K7,GNAS,MAP3K6,GRB2,RHOC,GNA12,MAP3K1,ADCY6…
Induction of Apoptosis by HIV1	4.06	0.438	RELA,MAP3K5,NFKB1,SLC25A5,IKBKG,CASP9,BBC3,SLC25A6,NFKBIA,BID,HTRA2,MAP3K14,SLC25A13,MAP2K7,CASP3,APAF1,MAPK9,SLC25A3,XIAP,FADD,BCL2L1,TRAF2,MAPK10,DFFB,IKBKAP,SLC25A10,CYCS,DIABLO
p53 Signaling	4.04	0.41	PIK3CA,TP73,GADD45G,PIAS1,RRM2B,CDK4,HIF1A,ST13,EP300,PTEN,SCO2,CASP6,RB1,KAT2B,BBC3,AKT1,JUN,GADD45A,STAG1,CCNK,ADCK3,GSK3B,CTNNB1,HIPK2,TNFRSF10A,CHEK2,ATM,PRKDC,TP53INP1,APAF1,PERP,CSNK1D,MDM2,TP53BP2,PIK3R3,BCL2L1,PCNA,MAPK14,CDKN1A,GNL3,SFN
PPARŒ±/RXRŒ± Activation	4.02	0.354	RAF1,TGFBR1,NCOA6,PRKAB2,PRKAB1,TGFBR3,SMAD3,SOS2,HRAS,AP2A2,ABCA1,IKBKG,MAP2K2,ADCY5,FASN,PRKAA1,ITGB5,MAP3K14,RRAS,CREBBP,NR2C2,MED12,TRAF6,CAND1,IRS1,PRKACA,HSP90AA1,MAP2K3,SLC27A1,ADIPOR2,RXRA,RELA,GNA11,BMPR2,JAK2,NFKB1,EP300,NFKBIA,JUN,HSP90AB1,MAP3K7,CLOCK,NCOR1,STAT5B,GOT2,MAP2K1,ACVR1C,PRKCA,MAP2K7,GNAS,GRB2,ADCY6,PRKAR2A,CKAP5,ACVR1,PLCG1,TGS1,AIP,RRAS2,MAPK14,GHR,ADCY1,NCOR2,PRKAR1A
Protein Kinase A Signaling	4.02	0.322	RAF1,TGFBR1,GSK3A,PPP1R14B,GNB1,DUSP3,PHKB,ATF4,TDP2,DUSP7,GNA13,ANAPC11,DUSP12,CDC16,EYA2,PRKD1,KDELR1,PTPRG,HIST1H1E,CREBBP,PTCH1,YWHAZ,PTPN18,ITPR1,PTPN3,ANAPC7,PTP4A1,PDE8A,AKAP13,MYL12A,ACP1,GNB2,PRKACA,PTPRA,RAP1B,ANAPC2,AKAP8,PDE7A,PTPN2,PTK2B,PTPN13,DUSP6,PRKCZ,EP300,MPPE1,AKAP11,CDKN3,PTPN4,PTPRJ,CREB1,PRKCE,CTNNB1,GNB1L,PPP3CA,MTMR3,PTPRK,ADCY6,PLCG1,CALM1 (includes others),CDC14B,ADCY1…
Androgen Signaling	3.98	0.333	RELA,SMAD3,GNB2L1,GNA11,GTF2E2,POLR2B,NFKB1,GTF2A1,PRKCZ,EP300,GNB1,HSPA4,POLR2C,AR,KAT2B,JUN,NCOA2,PRKCE,POLR2H,NCOA4,DNAJB1,GNA13,GNB1L,TAF2,PRKD1,PRKCA,SRC,GNAS,GNA12,CREBBP,PRKAR2A,TBP,GNG3,GNAI2,CALM1 (includes others),PRKCI,PRKCD,GTF2E1,ERCC3,GNB2,PRKACA,HSP90AA1,GNG5,PRKCH,PRKAR1A
Renin-Angiotensin Signaling	3.97	0.389	RAF1,RELA,PIK3CA,PTK2B,SOS2,HRAS,JAK2,NFKB1,MAPK11,PRKCZ,PTK2,PAK1,JUN,MAP2K2,ADCY5,PRKCE,MAP2K1,PRKD1,PRKCA,ATM,GNAS,PAK2,ITPR2,RRAS,GRB2,MAP3K1,RAC1,PRKAR2A,ADCY6,MAPK9,PLCG1,STAT3,ITPR1,PIK3R3,FOS,PRKCI,MAPK14,RRAS2,PRKCD,ADCY1,MAPK10,PRKACA,PRKCH,PRKAR1A
Integrin Signaling	3.89	0.341	RAP2B,RAPGEF1,RAF1,MAP3K11,SOS2,HRAS,NCK1,PTEN,NCK2,PTK2,PAK1,RHOG,MAP2K2,RHOB,ITGB4,GSK3B,ITGB5,ATM,RRAS,RALB,RAC1,BCAR3,TNK2,ARHGAP5,PIK3R3,MYL12A,ARF5,MYL12B,ARF3,RHOA,ARPC2,PPP1R12A,CAPN2,ACTN4,CAPN7,CTTN,FNBP1,RAP1B,RAP2A,PIK3CA,RALA,CAPN11,ARHGEF7,RHOT2,ABL1,CDC42,ARF6,ACTR3,AKT1,RHOT1,RHOU,ILKAP,MAP2K1,ACTN1,VASP,CAPN10,SRC,PARVA,PAK2,GRB2,ARPC5L,RHOC,PLCG1,ACTG1,GIT1,ROCK1,ARF1,RRAS2,CAPN…
Rac Signaling	3.83	0.359	RAF1,ABI2,RELA,PIK3CA,MAP3K11,PTK2B,PIKFYVE,PIP4K2B,HRAS,CDC42,NFKB1,PARD6A,PRKCZ,PTK2,PAK1,CYFIP2,ACTR3,JUN,ARFIP2,MAP2K2,BAIAP2,MAP2K1,NCKAP1,ATM,MAP2K7,TIAM1,PAK2,CFL1,ARPC5L,RRAS,MAP3K1,RAC1,WASF1,PIK3R3,MCF2L,PRKCI,RRAS2,CYFIP1,ARPC2,RHOA,PIP4K2A,ARPC4
ERK5 Signaling	3.74	0.446	BAD,HRAS,PRKCZ,EP300,AKT1,FOXO3,CREB1,ATF4,GNA13,SRC,YWHAB,RRAS,GNA12,CREBBP,YWHAZ,MEF2A,RPS6KA5,CTF1,FOS,RRAS2,GAB1,PTPN11,MEF2D,RPS6KA4,MAP3K8,MAPK7,RPS6KA1,SFN,WNK1
Erythropoietin Signaling	3.74	0.405	RELA,RAF1,SOCS1,PIK3CA,SOS2,PDPK1,HRAS,JAK2,NFKB1,PRKCZ,AKT1,JUN,NFKBIA,MAP2K2,PRKCE,STAT5B,MAP2K1,PRKD1,PRKCA,ATM,SRC,RRAS,GRB2,PLCG1,PIK3R3,FOS,RRAS2,PRKCI,PRKCD,PRKCH
HER-2 Signaling in Breast Cancer	3.74	0.412	TSC1,PIK3CA,BAD,SOS2,HRAS,GSK3A,MAP3K5,CDC42,PARD6A,PRKCZ,AKT1,CASP9,TSC2,PRKCE,GSK3B,ERBB2,ITGB4,PRKD1,ITGB5,PRKCA,ATM,CCNE2,RRAS,GRB2,PLCG1,ERBB3,MDM2,PIK3R3,RRAS2,PRKCI,PRKCD,CDKN1A,PRKCH
Renal Cell Carcinoma Signaling	3.73	0.431	RAF1,RAPGEF1,PIK3CA,SOS2,HRAS,HIF1A,CDC42,EP300,VEGFA,PAK1,JUN,AKT1,MAP2K2,MAP2K1,ATM,PAK2,RRAS,GRB2,CREBBP,RAC1,TCEB2,PDGFB,PIK3R3,FOS,RRAS2,PTPN11,GAB1,CUL2,UBC,FH,VHL
Ephrin B Signaling	3.73	0.405	RGS3,ITSN1,AXIN1,GNB2L1,GNA11,HRAS,CDC42,HNRNPK,GNB1,PTK2,NCK2,EFNB2,PAK1,ITSN2,GNA13,CTNNB1,GNB1L,VAV2,GNAS,CFL1,GNA12,RAC1,GNG3,ROCK1,GNAI2,ABI1,RHOA,ACP1,GNB2,GNG5,CAP1,EPHB3
Cholecystokinin/Gastrin-mediated Signaling	3.7	0.406	RAF1,PTK2B,RHOT2,SOS2,SRF,HRAS,PRKCZ,PTK2,RHOG,JUN,MAP2K2,RHOB,RHOT1,RHOU,PRKCE,GNA13,MAP2K1,PRKD1,PRKCA,SRC,RHOC,RRAS,GRB2,ITPR2,GNA12,MEF2A,MAPK9,ITPR1,ROCK1,FOS,MAPK14,PRKCI,RRAS2,PRKCD,RHOA,MEF2D,MAPK10,MAP2K3,PRKCH,MAPK7,FNBP1
EGF Signaling	3.62	0.448	RAF1,PIK3CA,JAK1,SOS2,SRF,HRAS,MAPK11,JUN,AKT1,CSNK2A1,CSNK2B,MAP2K1,RASA1,PRKCA,ATM,SRC,MAP2K7,GRB2,ITPR2,MAP3K1,PLCG1,STAT3,ITPR1,PIK3R3,FOS,MAPK14
Sertoli Cell-Sertoli Cell Junction Signaling	3.61	0.342	RAF1,MAP3K11,AXIN1,TGFBR3,HRAS,MLLT4,GSK3A,MAP3K4,TUBB,CLDN6,PTEN,MAP2K2,KEAP1,TUBA1C,JUP,GSK3B,MAP3K14,MAP3K9,PLS1,DLG1,TJP2,RRAS,RAC1,MAP3K12,CDH1,ZAK,PRKACA,MAPK10,MAP2K3,ACTN4,SPTAN1,PVRL2,EPN3,SYMPK,MAP3K5,CDC42,MAPK11,JUN,AKT1,AGGF1,CLDN4,MAP3K7,PPAP2B,CLDN9,CTNNB1,MAP2K1,ACTN1,SRC,MAP2K7,EPN1,MAP3K6,TUBB4B,MAP3K1,TUBG1,PRKAR2A,YBX3,MAPK9,ACTG1,RRAS2,MAPK14,PRKG1,CLDN1,MAP3K8,PRKAR1A
IL-3 Signaling	3.6	0.425	RAF1,RAPGEF1,PIK3CA,JAK1,BAD,HRAS,JAK2,PRKCZ,PAK1,JUN,AKT1,MAP2K2,PPP3R1,PRKCE,STAT5B,MAP2K1,PRKD1,PPP3CA,PRKCA,ATM,RRAS,GRB2,RAC1,PPP3CC,STAT3,PIK3R3,FOS,RRAS2,PRKCI,PRKCD,PRKCH
Neurotrophin/TRK Signaling	3.6	0.423	RAF1,PIK3CA,SOS2,PDPK1,HRAS,MAP3K5,CDC42,EP300,AKT1,JUN,MAP2K2,CREB1,ATF4,MAP2K1,FRS2,ATM,MAP2K7,SPRY1,RRAS,GRB2,CREBBP,PLCG1,PIK3R3,FOS,RRAS2,PTPN11,GAB1,SPRY2,MAP2K3,RPS6KA1
DNA Double-Strand Break Repair by Non-Homologous End Joining	3.59	0.625	PRKDC,XRCC6,LIG4,MRE11A,XRCC4,PARP1,ATM,XRCC1,NBN,LIG3
CXCR4 Signaling	3.56	0.35	RAF1,GNB2L1,HRAS,PTK2,GNB1,PAK1,RHOG,RHOB,MAP2K2,ADCY5,ARHGEF11,GNA13,PRKD1,ATM,ITPR2,RRAS,RAC1,GNG3,ITPR1,PIK3R3,MYL12A,MYL12B,PRKCD,RHOA,GNB2,MAPK10,PRKCH,ELMO2,ELMO1,FNBP1,PIK3CA,GNA11,RHOT2,PRKCZ,JUN,AKT1,RHOT1,RHOU,PRKCE,GNB1L,MAP2K1,PRKCA,SRC,GNAS,PAK2,RHOC,GNA12,ADCY6,MAPK9,GNAI2,ROCK1,FOS,RRAS2,PRKCI,ADCY1,GNG5
BMP signaling pathway	3.47	0.4	RAF1,RELA,BMPR2,HRAS,SMAD5,BMPR1B,NFKB1,MAPK11,JUN,MAP2K2,MAP3K7,BMPR1A,RUNX2,CREB1,MAP2K1,SMAD1,TAB1,BMP8B,BMP1,RRAS,GRB2,CREBBP,SMAD6,PRKAR2A,MAPK9,PITX2,XIAP,RRAS2,MAPK14,MAPK10,PRKACA,PRKAR1A
ErbB4 Signaling	3.46	0.422	RAF1,ADAM17,PIK3CA,SOS2,PDPK1,NCSTN,HRAS,PRKCZ,AKT1,MAP2K2,PRKCE,MAP2K1,PRKD1,PRKCA,ATM,YAP1,RRAS,GRB2,PLCG1,PIK3R3,PRKCI,RRAS2,NRG3,PRKCD,APH1A,PRKCH,PSEN1
ILK Signaling	3.44	0.347	PPP2R3B,PDPK1,GSK3A,RICTOR,PPP1R14B,PTEN,NCK2,PTK2,VEGFA,RHOG,RHOB,PPM1L,ATF4,IRS2,ITGB4,GSK3B,ITGB5,ATM,CASP3,CFL1,CREBBP,VEGFC,PIK3R3,PPP2CB,CDH1,PPP2R1A,PPP2R3A,PPP2R4,RHOA,IRS1,MAPK10,PPP1R12A,LEF1,ACTN4,FNBP1,RELA,PIK3CA,PPP2R2A,RHOT2,VEGFB,HIF1A,NFKB1,CDC42,PDGFC,EP300,JUN,AKT1,RHOT1,FLNA,PPAP2B,CREB1,RHOU,ILKAP,CTNNB1,ACTN1,MUC1,PARVA,RHOC,MAPK9,RPS6KA5,ACTG1,FOS,LIMS1,MYH9,RPS6KA4,PPP2R5E
Mechanisms of Viral Exit from Host Cells	3.44	0.5	CHMP4B,SH3GLB1,VPS37C,ACTG1,TSG101,VPS4A,PRKCZ,CHMP4A,NEDD4,PRKCI,CHMP2B,CHMP2A,PRKCD,PRKCE,XPO1,LMNB2,PRKCH,SH3GLB2,PRKD1,PRKCA
SAPK/JNK Signaling	3.43	0.376	PIK3CA,MAP3K11,NFATC3,SOS2,HRAS,MAP3K5,MAP3K4,CDC42,HNRNPK,GNB1,JUN,GADD45A,MAP3K7,GNA13,TAB1,ATM,MAP4K2,MAP3K9,MAP2K7,RRAS,GRB2,GNA12,MAP3K1,RAC1,MAPK9,MAPK8IP3,MAP4K3,PIK3R3,FADD,MAP3K12,TRAF2,RRAS2,GAB1,IRS1,ZAK,MAPK10,GNG5,MAP4K5
D-myo-inositol-5-phosphate Metabolism	3.43	0.34	MTMR9,PPFIBP2,PPFIA3,MDP1,STYX,NUDT14,IGBP1,STYXL1,SET,PPP1R14B,PTEN,ATP1A1,PPP1R7,PGAM5,RNGTT,RASA1,TMEM55B,PPTC7,PAWR,PPAPDC2,ITPK1,PTPN11,PPP2R3A,DUSP1,PPP2R4,ACP1,PPM1H,PPP1R12A,TPTE,PIP4K2A,SIRPA,NUDT1,PPP1R12C,PTPN2,PTPN13,NUDT3,PTPLB,PTPRJ,PTPN1,PPM1F,ILKAP,DUSP14,NUDT4,PPP3CA,PPFIA1,PPP1R8,PLCG1,PPP4R1,PDXP,PPP2R5E,DUSP16
IL-1 Signaling	3.42	0.363	RELA,TOLLIP,GNB2L1,TAB2,GNA11,NFKB1,MAPK11,IRAK1,GNB1,IKBKG,JUN,NFKBIA,ADCY5,MAP3K7,GNA13,GNB1L,TAB1,MAP3K14,MAP2K7,GNAS,GNA12,MAP3K1,PRKAR2A,ADCY6,MAPK9,GNG3,TRAF6,GNAI2,FOS,MAPK14,ADCY1,GNB2,MAPK10,PRKACA,GNG5,MAP2K3,PRKAR1A
Cell Cycle: G2/M DNA Damage Checkpoint Regulation	3.4	0.438	PRKDC,CKS2,YWHAB,WEE1,YWHAZ,CCNB2,MDM2,SKP1,CDK1,PRKCZ,SKP2,EP300,TOP2B,KAT2B,GADD45A,CDKN1A,PKMYT1,RPS6KA1,SFN,CHEK2,ATM
Endometrial Cancer Signaling	3.34	0.436	RAF1,PIK3CA,BAD,AXIN1,GRB2,RRAS,SOS2,HRAS,PDPK1,MLH1,PTEN,PIK3R3,CDH1,AKT1,RRAS2,CASP9,MAP2K2,FOXO3,LEF1,ERBB2,GSK3B,CTNNB1,MAP2K1,ATM
Thrombopoietin Signaling	3.33	0.424	RAF1,PIK3CA,HRAS,JAK2,PRKCZ,JUN,MAP2K2,PRKCE,IRS2,STAT5B,MAP2K1,PRKD1,ATM,PRKCA,RRAS,GRB2,PLCG1,STAT3,PIK3R3,FOS,PRKCI,RRAS2,PTPN11,PRKCD,PRKCH
Mitotic Roles of Polo-Like Kinase	3.33	0.414	ANAPC2,FZR1,CDC20,PPP2R2A,CDC7,PPP2R3B,CCNB2,HSP90AB1,PPM1L,ANAPC11,CDC16,CHEK2,RAD21,ESPL1,WEE1,PRC1,ANAPC7,CDK1,SLK,PPP2CB,PPP2R1A,PPP2R3A,PPP2R4,FBXO5,PKMYT1,HSP90AA1,PPP2R5E,CDC27,STAG2
PDGF Signaling	3.23	0.405	RAF1,PIK3CA,JAK1,SOS2,SRF,ABL1,HRAS,JAK2,OCRL,PDGFC,JUN,MAP2K2,SPHK2,CSNK2A1,CSNK2B,RASA1,MAP2K1,PRKCA,ATM,SRC,RRAS,GRB2,TYK2,MAP3K1,PLCG1,STAT3,PDGFB,PIK3R3,FOS,RRAS2,ABL2,ACP1
Telomere Extension by Telomerase	3.22	0.625	TERF2,HNRNPA1,TNKS,XRCC6,HNRNPA2B1,TERF2IP,TNKS2,MRE11A,TERF1,NBN
Signaling by Rho Family GTPases	3.22	0.311	RAF1,MAP3K11,GNB2L1,PIKFYVE,PIP4K2B,ARHGEF1,PARD6A,SLC9A1,CLIP1,GNB1,PTK2,PAK1,RHOG,MAP2K2,RHOB,BAIAP2,ARHGEF11,GNA13,ATM,MAP3K9,SEPT8,CFL1,SEPT7,RDX,RAC1,WASF1,GNG3,KIAA1804,PIK3R3,MAP3K12,MYL12A,CDH1,CYFIP1,MYL12B,ARHGEF16,RHOA,ARPC2,SEPT10,GNB2,MAPK10,PPP1R12A,ARHGEF18,ARHGEF9,PIP4K2A,FNBP1,RELA,PIK3CA,PPP1R12C,PTK2B,ARHGEF7,RHOT2,GNA11,SEPT11,CDC42,NFKB1,PRKCZ,ARFIP2,JUN,ACTR3,RHOT1,RHOU,GNB1…
Macropinocytosis Signaling	3.2	0.382	PIK3CA,USP6NL,HRAS,CDC42,PDGFC,PRKCZ,PAK1,ARF6,PRKCE,ITGB4,PRKD1,ITGB5,ATM,PRKCA,SRC,RAB5A,RRAS,ANKFY1,RAC1,PLCG1,PDGFB,PIK3R3,PRKCI,RRAS2,ABI1,PRKCD,RHOA,PRKCH,ACTN4
TWEAK Signaling	3.19	0.459	RELA,MAP3K14,TRAF3,CASP3,APAF1,NFKB1,XIAP,TNFRSF12A,FADD,CASP6,TRAF2,IKBKG,CASP9,NFKBIA,BID,CYCS,CASP7
Role of JAK2 in Hormone-like Cytokine Signaling	3.19	0.486	SOCS1,JAK1,TYK2,SOCS4,STAT3,JAK2,GHR,PTPN11,IRS1,SH2B3,PTPN1,IRS2,STAT5B,SOCS7,HLTF,SIRPA,SH2B1
DNA Methylation and Transcriptional Repression Signaling	3.16	0.522	DNMT3B,MECP2,HDAC2,MTA1,MBD3,RBBP7,MTA2,SAP130,SAP30,SUDS3,SIN3A,ARID4B
Insulin Receptor Signaling	3.09	0.361	RAPGEF1,RAF1,TSC1,PIK3CA,JAK1,BAD,TRIP10,SOS2,PDPK1,HRAS,GSK3A,NCK1,JAK2,OCRL,PPP1R14B,EIF4E,PRKCZ,PTEN,AKT1,MAP2K2,PPP1R10,PPP1R7,PTPN1,FOXO3,TSC2,RPTOR,IRS2,GSK3B,PPP1CA,MAP2K1,ATM,GRB2,RRAS,PRKAR2A,EIF2B3,ACLY,PIK3R3,PPP1R3D,PRKCI,RRAS2,PTPN11,GAB1,IRS1,EIF2B5,ASIC1,PRKACA,PPP1R12A,PRKAR1A
14-3-3-mediated Signaling	3.07	0.37	RAF1,TSC1,PIK3CA,BAD,TP73,HRAS,GSK3A,MAP3K5,TUBB,PRKCZ,JUN,AKT1,MAP2K2,TSC2,PRKCE,TUBA1C,GSK3B,MAP2K1,PRKD1,AKT1S1,PRKCA,ATM,SRC,YAP1,TUBB4B,GRB2,RRAS,YWHAB,STK11,EDC3,TUBG1,YWHAZ,MAPK9,PLCG1,PIK3R3,FOS,TRAF2,PRKCI,RRAS2,PRKCD,MAPK10,PRKCH,RPS6KA1,SFN
G Beta Gamma Signaling	3.06	0.34	RAF1,GNB2L1,SOS2,GNA11,PDPK1,HRAS,CDC42,PRKCZ,GNB1,PAK1,AKT1,PRKCE,GNA13,GNB1L,DNM2,PRKD1,PRKCA,SRC,GNAS,RRAS,GRB2,GNA12,PRKAR2A,PLCG1,GNG3,GNAI2,RRAS2,PRKCI,PRKCD,ADCY1,GNB2,PRKACA,GNG5,PRKCH,PRKAR1A
Amyloid Processing	3.05	0.426	CAPN11,PRKAR2A,CSNK1D,MARK1,BACE1,NCSTN,MAPK11,APP,CSNK1E,CAPNS1,MAPK14,AKT1,APH1A,CSNK2A1,PRKACA,PRKCE,CAPN2,CSNK2B,CAPN7,GSK3B,CAPN10,PSEN1,PRKAR1A
ErbB2-ErbB3 Signaling	3.05	0.424	RAF1,PIK3CA,BAD,SOS2,HRAS,PDPK1,GSK3A,PTEN,AKT1,JUN,MAP2K2,SP1,ERBB2,GSK3B,STAT5B,MAP2K1,ATM,RRAS,GRB2,TYK2,ERBB3,STAT3,PIK3R3,RRAS2,NRG3
Lymphotoxin Œ≤ Receptor Signaling	3.05	0.421	RELA,MAP3K14,TRAF3,PIK3CA,CASP3,CREBBP,APAF1,PDPK1,NFKB1,EP300,PIK3R3,TRAF6,BCL2L1,NFKBID,TRAF2,IKBKG,AKT1,CASP9,NFKBIA,TRAF4,IKBKAP,CYCS,DIABLO,ATM
4-1BB Signaling in T Lymphocytes	3.05	0.457	RELA,MAP3K14,MAPK9,MAP3K5,NFKB1,MAPK11,TRAF2,IKBKG,NFKBIA,JUN,MAPK14,MAP2K2,TNFSF9,MAPK10,IKBKAP,MAP2K1
Endoplasmic Reticulum Stress Pathway	3.03	0.611	TRAF2,CASP9,CASP3,MBTPS1,DNAJC3,ATF4,MAP3K5,EIF2S1,EIF2AK3,CASP7,MBTPS2
Clathrin-mediated Endocytosis Signaling	3.02	0.332	RAB5C,EPS15,SH3GLB1,AP2A2,VEGFA,CD2AP,SNX9,PPP3R1,FGF12,CSNK2A1,ITGB4,SH3KBP1,ITGB5,DNM2,ATM,MYO6,APOM,CLTC,USP9X,RAC1,VEGFC,PPP3CC,AP2S1,PDGFB,PIK3R3,ARPC2,TFRC,RAB11A,CTTN,PIK3CA,RAB4A,PICALM,NUMB,VEGFB,RAB5B,CDC42,PDGFC,ARF6,ACTR3,ARRB1,SH3GLB2,LDLRAP1,CSNK2B,HGS,PPP3CA,AP2B1,SRC,AP2M1,EPN1,RAB5A,GRB2,ARPC5L,RAB7A,MDM2,TSG101,ACTG1,FGF21,LDLR,UBC,DNM1L,MYO1E,ARPC4,CLU,HIP1R
fMLP Signaling in Neutrophils	3	0.342	RAF1,RELA,PIK3CA,NFATC3,GNB2L1,HRAS,CDC42,NFKB1,PRKCZ,GNB1,ACTR3,NFAT5,NFKBIA,MAP2K2,PPP3R1,PRKCE,GNB1L,MAP2K1,PRKD1,PPP3CA,PRKCA,ATM,GNAS,ARPC5L,ITPR2,RRAS,RAC1,PPP3CC,ITPR1,GNG3,GNAI2,PIK3R3,CALM1 (includes others),PRKCI,RRAS2,PRKCD,ARPC2,GNB2,GNG5,PRKCH,ARPC4
PTEN Signaling	2.98	0.336	RAF1,RELA,PIK3CA,TGFBR1,BAD,TGFBR3,SOS2,BMPR2,PDPK1,HRAS,GSK3A,BMPR1B,NFKB1,CDC42,OCRL,PRKCZ,PTEN,PTK2,IKBKG,CASP9,AKT1,MAP2K2,BMPR1A,FOXO3,CSNK2A1,CSNK2B,GSK3B,MCRS1,MAP2K1,SHARPIN,CASP3,GRB2,RRAS,FGFR1,RAC1,FGFR2,IGF2R,PIK3R3,BCL2L1,GHR,MAGI1,RRAS2,CDKN1A,BCL2L11
RhoGDI Signaling	2.97	0.316	GNB2L1,PIKFYVE,PIP4K2B,ARHGEF1,GNB1,PAK1,RHOG,RHOB,ARHGAP12,ARHGEF11,GNA13,CFL1,CREBBP,RDX,RAC1,WASF1,GNG3,ARHGAP5,CDH1,MYL12A,MYL12B,ARPC2,RHOA,ARHGEF16,GNB2,PPP1R12A,ARHGEF18,ARHGAP1,ARHGEF9,ESR2,PIP4K2A,FNBP1,GDI1,PPP1R12C,ARHGEF7,GNA11,RHOT2,CDC42,EP300,ACTR3,RHOT1,RHOU,GNB1L,PRKCA,SRC,GNAS,PAK2,RHOC,ARPC5L,GNA12,GDI2,ARHGAP4,ACTG1,GNAI2,ROCK1,DGKZ,GNG5,ARHGDIA,ARPC4,ARHGAP8/PRR5-ARHGAP8
Role of PKR in Interferon Induction and Antiviral Response	2.94	0.422	RELA,TRAF3,CASP3,TAB2,APAF1,NFKB1,EIF2S1,FADD,TRAF6,TRAF2,IKBKG,MAPK14,AKT1,NFKBIA,CASP9,MAP3K7,BID,MAP2K3,CYCS
B Cell Activating Factor Signaling	2.94	0.432	RELA,MAP3K14,TRAF3,MAP2K7,NFATC3,MAP3K1,MAPK9,NFKB1,MAPK11,TRAF6,FOS,IKBKG,TRAF2,JUN,NFAT5,MAPK14,NFKBIA,MAPK10,IKBKAP
JAK/Stat Signaling	2.94	0.4	RAF1,SOCS1,PIK3CA,JAK1,SOS2,PIAS1,HRAS,JAK2,AKT1,MAP2K2,PTPN1,STAT5B,MAP2K1,ATM,RRAS,GRB2,TYK2,SOCS4,STAT3,PIK3R3,BCL2L1,PIAS3,FOS,PIAS4,RRAS2,PTPN11,CDKN1A,SOCS7
Œ±-Adrenergic Signaling	2.93	0.366	RAF1,PHKG2,GNB2L1,HRAS,PRKCZ,PHKA2,GNB1,PHKB,MAP2K2,ADCY5,PRKCE,GNB1L,MAP2K1,PRKD1,PRKCA,GNAS,RRAS,ITPR2,PRKAR2A,ADCY6,PLCG1,GNG3,ITPR1,GNAI2,CALM1 (includes others),RRAS2,PRKCI,PRKCD,ADCY1,GNB2,PRKACA,GNG5,PRKCH,PRKAR1A
Telomerase Signaling	2.92	0.373	RAF1,PIK3CA,PPP2R2A,SOS2,TERF2IP,ABL1,HDAC10,PDPK1,HRAS,PPP2R3B,PTGES3,RB1,ELF4,AKT1,HSP90AB1,SP1,MAP2K2,HDAC7,PPM1L,MAP2K1,TERF1,ATM,HDAC4,HDAC2,GRB2,RRAS,DKC1,PIK3R3,TERF2,PPP2CB,PPP2R1A,ELF2,RRAS2,PPP2R4,PPP2R3A,CDKN1A,HSP90AA1,PPP2R5E
Pyrimidine Deoxyribonucleotides De Novo Biosynthesis I	2.9	0.571	TYMS,NME3,DUT,NME4,NME1,AK8,RRM2B,NME2,CMPK1,DTYMK,RRM1,NME6
Superpathway of Cholesterol Biosynthesis	2.9	0.517	NSDHL,ACAT2,IDI1,MSMO1,SC5D,GGPS1,LBR,HADHB,DHCR7,DHCR24,ACAT1,HMGCR,HMGCS1,CYP51A1,HADHA
RAN Signaling	2.9	0.556	KPNA4,KPNA6,RCC1,TNPO1,RANGAP1,RANBP2,RAN,XPO1,RANBP1,KPNA1
Granzyme B Signaling	2.9	0.625	ENDOG,PRKDC,CASP9,CASP3,APAF1,DFFB,BID,LMNB2,CYCS,PARP1
HMGB1 Signaling	2.88	0.371	RELA,PIK3CA,RHOT2,RBBP7,HRAS,CDC42,NFKB1,MAPK11,RHOG,AKT1,JUN,KAT2B,RHOB,HMGB1,SP1,MAP2K2,RHOT1,RHOU,MAP2K1,ATM,MAP2K7,RHOC,RRAS,HAT1,RAC1,MAPK9,IFNGR1,PIK3R3,FOS,RRAS2,MAPK14,KAT6A,RHOA,MAPK10,MAP2K3,FNBP1
IL-8 Signaling	2.86	0.326	RAF1,GNB2L1,HRAS,RAB11FIP2,VEGFA,PTK2,GNB1,IKBKG,RHOG,RHOB,MAP2K2,CCND3,GNA13,ITGB5,PRKD1,ATM,RRAS,RAC1,VEGFC,GNG3,PIK3R3,TRAF6,BCL2L1,CDH1,ARAF,MYL12B,RHOA,PRKCD,GNB2,MAPK10,PRKCH,FNBP1,RELA,PIK3CA,PTK2B,RHOT2,VEGFB,NFKB1,PDGFC,PRKCZ,IRAK1,JUN,AKT1,RHOT1,RHOU,PRKCE,GNB1L,MAP2K1,VASP,PRKCA,SRC,PAK2,GNAS,RHOC,GNA12,MAPK9,CSTB,GNAI2,ROCK1,FOS,RRAS2,PRKCI,GNG5
GDNF Family Ligand-Receptor Interactions	2.83	0.4	RAF1,PIK3CA,SOS2,HRAS,NCK1,CDC42,JUN,MAP2K2,CREB1,IRS2,FRS2,MAP2K1,RASA1,ATM,PSPN,RRAS,GRB2,ITPR2,RAC1,PLCG1,MAPK9,ITPR1,PIK3R3,FOS,RRAS2,GAB1,IRS1,MAPK10
Remodeling of Epithelial Adherens Junctions	2.83	0.412	NME1,RALA,RAB5C,RAB5B,TUBB,CLIP1,ARF6,ACTR3,CBLL1,TUBA1C,CTNNB1,HGS,DNM2,ACTN1,SRC,RAB5A,TUBB4B,ARPC5L,MAPRE1,TUBG1,RAB7A,ACTG1,APC,CDH1,ARPC2,ACTN4,DNM1L,ARPC4
April Mediated Signaling	2.8	0.429	RELA,MAP3K14,TRAF3,MAP2K7,NFATC3,MAP3K1,MAPK9,NFKB1,MAPK11,TRAF6,FOS,IKBKG,TRAF2,MAPK14,JUN,NFAT5,NFKBIA,MAPK10
PI3K Signaling in B Lymphocytes	2.79	0.348	CD81,RAF1,RELA,PIK3CA,NFATC3,ATF5,ABL1,PDPK1,HRAS,PLEKHA3,NFKB1,PRKCZ,PTEN,IKBKG,NFKBIA,CAMK2D,AKT1,NFAT5,JUN,MAP2K2,PPP3R1,FOXO3,CREB1,ATF4,ATF6B,IRS2,MAP2K1,PPP3CA,VAV2,IL4R,ATF1,ITPR2,RRAS,RAC1,PLCG1,PPP3CC,ITPR1,CALM1 (includes others),FOS,PRKCI,RRAS2,BCL10,SYK,IRS1,PLEKHA1,PLEKHA2
Phospholipase C Signaling	2.77	0.306	RAF1,NFATC3,SOS2,GNB2L1,HRAS,HDAC10,ARHGEF1,GNB1,RHOG,RHOB,MAP2K2,ADCY5,PPP3R1,HDAC7,ATF4,PLA2G4F,ARHGEF11,GNA13,RALGDS,PRKD1,PLA2G12A,HDAC4,HDAC2,ITPR2,RRAS,CREBBP,RALB,RAC1,GNG3,ITPR1,PPP3CC,PLA2G6,MYL12A,MYL12B,ARHGEF16,RHOA,PRKCD,SYK,PLA2G4B,GNB2,PPP1R12A,PRKCH,ARHGEF18,ARHGEF9,FNBP1,RAP1B,PEBP1,RELA,RALA,ARHGEF7,RHOT2,NFKB1,PRKCZ,EP300,NFAT5,RHOT1,CREB1,RHOU,PRKCE,GNB1L,MAP2K1,PPP3CA,PRKCA,S…
Mitochondrial Dysfunction	2.74	0.339	ATP5D,COX8A,NCSTN,NDUFA1,VDAC2,NDUFB10,NDUFS1,CASP9,SOD2,NDUFS6,UQCRFS1,NDUFA10,HTRA2,GPX4,ATP5F1,ATP5J,CPT1A,CASP3,SURF1,BACE1,NDUFB1,GSR,ATP5C1,NDUFS5,ATP5B,TXN2,APH1A,MAPK10,CYCS,COX5B,UQCRH,RHOT2,ATP5S,ATP5H,NDUFB9,PARK7,NDUFAB1,CYB5R3,COX4I1,SDHA,COX6B1,COX17,UCP2,ATP5O,GLRX2,NDUFV3,MAPK9,VDAC3,APP,VPS9D1,NDUFV2,CYC1,UQCRC1,UQCRQ,PINK1,PSEN1,COX15
Role of NFAT in Cardiac Hypertrophy	2.73	0.316	RAF1,TGFBR1,GNB2L1,SOS2,HRAS,HDAC10,GNB1,CAMK2D,MAP2K2,ADCY5,PPP3R1,HDAC7,GSK3B,PRKD1,ATM,HDAC4,HDAC2,ITPR2,RRAS,PPP3CC,ITPR1,GNG3,PIK3R3,PRKCD,PRKACA,GNB2,MAPK10,RCAN3,PRKCH,MAP2K3,PIK3CA,MAPK11,PRKCZ,EP300,AKT1,MAP3K7,PRKCE,GNB1L,MAP2K1,PPP3CA,PRKCA,SRC,MAP2K7,GNAS,GRB2,MAP3K1,PRKAR2A,ADCY6,MEF2A,PLCG1,MAPK9,GNAI2,CTF1,CALM1 (includes others),RRAS2,MAPK14,PRKCI,MEF2D,ADCY1,GNG5,PRKAR1A
CD40 Signaling	2.68	0.377	RELA,TRAF3,PIK3CA,NFKB1,MAPK11,IKBKG,JUN,NFKBIA,MAP2K2,MAP3K7,MAPKAPK2,MAP2K1,ATM,MAP3K14,MAP2K7,ATF1,MAPK9,STAT3,TRAF6,PIK3R3,FOS,TRAF2,MAPK14,MAPK10,MAP2K3,IKBKAP
VEGF Signaling	2.66	0.357	RAF1,PIK3CA,BAD,PTK2B,SOS2,VEGFB,HRAS,HIF1A,EIF2S1,PDGFC,ELAVL1,VEGFA,PTK2,AKT1,MAP2K2,FOXO3,MAP2K1,ACTN1,PRKCA,ATM,SRC,RRAS,GRB2,VEGFC,PLCG1,EIF2B3,ACTG1,ROCK1,PIK3R3,BCL2L1,RRAS2,PTPN11,EIF2B5,ACTN4,SFN
Role of Oct4 in Mammalian Embryonic Stem Cell Pluripotency	2.63	0.444	FOXA1,PPP1R8,REST,BMI1,NR2F2,MEF2A,TDRD7,PHC3,SH3GLB1,PARP1,WWP2,FAM208A,RB1,CASP6,AQR,CCNF,JARID2,NR2F6,ASH2L,POU5F1
Colorectal Cancer Metastasis Signaling	2.63	0.309	TGFBR1,JAK1,ADRBK1,BAD,AXIN1,SMAD3,SOS2,GNB2L1,HRAS,GNB1,VEGFA,CASP9,RHOG,MAP2K2,RHOB,ADCY5,WNT4,GSK3B,RALGDS,ATM,E2F4,CASP3,RRAS,TYK2,RAC1,VEGFC,IFNGR1,GNG3,STAT3,APC,PIK3R3,TLR2,BCL2L1,CDH1,RHOA,FZD6,PRKACA,GNB2,MAPK10,LEF1,FZD5,FNBP1,SIAH1,RELA,PIK3CA,RHOT2,MMP15,VEGFB,JAK2,FZD1,NFKB1,PDGFC,MLH1,APPL1,AKT1,JUN,ARRB1,RHOT1,RHOU,GNB1L,CTNNB1,MAP2K1,SRC,LRP5,GNAS,GRB2,RHOC,DVL1,ADCY6,PRKAR2A,MAPK…
Thrombin Signaling	2.6	0.318	RAF1,GNB2L1,HRAS,PDPK1,ARHGEF1,GATA2,PTK2,GNB1,CAMK2D,RHOG,RHOB,MAP2K2,ADCY5,ARHGEF11,GNA13,PRKD1,ATM,ITPR2,RRAS,TBP,ITPR1,GNG3,PIK3R3,MYL12A,MYL12B,ARHGEF16,RHOA,PRKCD,GNB2,PPP1R12A,PRKCH,ARHGEF9,FNBP1,RELA,PIK3CA,GNA11,RHOT2,NFKB1,MAPK11,PRKCZ,AKT1,RHOT1,CREB1,RHOU,PRKCE,GNB1L,MAP2K1,PRKCA,SRC,GNAS,GRB2,RHOC,GNA12,ADCY6,PLCG1,GNAI2,ROCK1,RRAS2,MAPK14,PRKCI,ADCY1,GNG5,GATA3
Chronic Myeloid Leukemia Signaling	2.57	0.34	RAF1,RELA,PIK3CA,TGFBR1,BAD,SMAD3,SOS2,CDK4,ABL1,HDAC10,HRAS,NFKB1,CTBP1,RB1,IKBKG,AKT1,MAP2K2,HDAC7,E2F5,STAT5B,MAP2K1,ATM,E2F4,HDAC4,HDAC2,MECOM,GRB2,RRAS,MDM2,SIN3A,PIK3R3,BCL2L1,RRAS2,PTPN11,CDKN1A
IL-15 Signaling	2.55	0.385	RELA,RAF1,IL15RA,PIK3CA,JAK1,HRAS,JAK2,NFKB1,MAPK11,PTK2,AKT1,MAP2K2,STAT5B,MAP2K1,ATM,RRAS,TYK2,PLCG1,STAT3,PIK3R3,BCL2L1,TRAF2,MAPK14,RRAS2,SYK
Role of CHK Proteins in Cell Cycle Checkpoint Control	2.52	0.404	E2F4,PPP2R2A,PPP2R3B,MRE11A,CDK1,NBN,RAD1,PPP2CB,PPP2R1A,PCNA,PPP2R3A,RAD9A,PPP2R4,RAD17,CDKN1A,PPM1L,E2F5,ATMIN,TLK1,TLK2,PPP2R5E,CHEK2,ATM
Pancreatic Adenocarcinoma Signaling	2.51	0.336	RAF1,RELA,PIK3CA,JAK1,TGFBR1,RALA,BAD,SMAD3,CDK4,ABL1,VEGFB,JAK2,NFKB1,CDC42,PDGFC,VEGFA,RB1,CASP9,AKT1,MAP2K2,E2F5,ERBB2,MAP2K1,RALGDS,ATM,E2F4,GRB2,TYK2,RAC1,VEGFC,MAPK9,MDM2,STAT3,RALBP1,SIN3A,PIK3R3,BCL2L1,CDKN1A,MAPK10
Small Cell Lung Cancer Signaling	2.5	0.329	RELA,TRAF3,PIK3CA,CDK4,ABL1,NFKB1,PTEN,PTK2,RB1,IKBKG,CASP9,AKT1,NFKBIA,TRAF4,BID,ATM,CCNE2,APAF1,SIN3A,SKP2,TRAF6,PIK3R3,BCL2L1,PIAS3,TRAF2,MAX,RXRA,CYCS
Non-Small Cell Lung Cancer Signaling	2.46	0.356	RAF1,PIK3CA,BAD,SOS2,ABL1,CDK4,HRAS,PDPK1,RB1,CASP9,AKT1,MAP2K2,FOXO3,ERBB2,MAP2K1,ATM,PRKCA,RRAS,GRB2,ITPR2,PLCG1,ITPR1,SIN3A,PIK3R3,RRAS2,RXRA
Cyclins and Cell Cycle Regulation	2.44	0.341	RAF1,PPP2R2A,ABL1,CDK4,CDKN2C,HDAC10,CCNB2,PPP2R3B,SKP1,RB1,CCND3,HDAC7,PPM1L,E2F5,GSK3B,ATM,CCNE2,E2F4,HDAC4,HDAC2,WEE1,CDK1,SIN3A,SKP2,PPP2CB,PPP2R1A,PPP2R4,PPP2R3A,CDKN1A,PPP2R5E
Neuregulin Signaling	2.43	0.34	RAF1,ADAM17,BAD,SOS2,PDPK1,HRAS,PRKCZ,PTEN,AKT1,MAP2K2,HSP90AB1,PRKCE,ERRFI1,ERBB2,STAT5B,MAP2K1,PRKD1,PRKCA,SRC,RRAS,GRB2,PLCG1,ERBB3,PIK3R3,RPS6,PRKCI,RRAS2,PTPN11,NRG3,PRKCD,HSP90AA1,PRKCH,PSEN1
Type II Diabetes Mellitus Signaling	2.41	0.313	SOCS1,RELA,PIK3CA,PRKAB1,PRKAB2,PKM,PDPK1,SMPD1,MAP3K5,NFKB1,PRKCZ,KCNJ11,IKBKG,NFKBIA,AKT1,MAP3K7,PRKAA1,PRKCE,IRS2,PRKD1,PRKCA,ATM,MAP3K14,MAP2K7,MAP3K1,MAPK9,SOCS4,SMPD2,PIK3R3,TRAF2,PRKCI,PRKCD,IRS1,MAPK10,SLC27A1,PRKCH,MAFA,SLC27A3,ADIPOR2,SOCS7,ACSL1
Epithelial Adherens Junction Signaling	2.39	0.342	RAPGEF1,TGFBR1,TGFBR3,MLLT4,HRAS,TUBB,CLIP1,PTEN,KEAP1,BAIAP2,TUBA1C,JUP,FARP2,RRAS,FGFR1,RAC1,WASF1,APC,CDH1,RHOA,ARPC2,LEF1,ACTN4,PVRL2,EPN3,RAP1B,BMPR2,CDC42,YES1,NOTCH2,AKT1,AGGF1,ACTR3,CTNNB1,ACVR1C,ACTN1,VAV2,SRC,EPN1,ARPC5L,TUBB4B,TUBG1,ACVR1,ACTG1,MAGI1,RRAS2,FER,MYH9,SSX2IP,ARPC4
Glioma Signaling	2.39	0.327	RAF1,PIK3CA,SOS2,CDK4,ABL1,CDKN2C,HRAS,PDGFC,PRKCZ,PTEN,RB1,AKT1,CAMK2D,MAP2K2,E2F5,PRKCE,MAP2K1,PRKD1,PRKCA,ATM,E2F4,RRAS,GRB2,PLCG1,MDM2,IGF2R,PDGFB,SIN3A,PIK3R3,CALM1 (includes others),PRKCI,RRAS2,PRKCD,CDKN1A,PRKCH
Tight Junction Signaling	2.39	0.329	TGFBR1,CRB3,MLLT4,PPP2R3B,CLDN6,PARD6A,PTEN,CPSF6,PPM1L,SAFB,TIAM1,CSTF1,TJP2,HSF1,RAC1,PPP2CB,PPP2R1A,MPP5,PPP2R4,PPP2R3A,RHOA,PRKACA,SPTAN1,PVRL2,CPSF2,RELA,PPP2R2A,VAPA,MARK2,CDK4,CPSF1,SYMPK,CDC42,NFKB1,PRKCZ,JUN,AKT1,CLDN4,LLGL1,CLDN9,CTNNB1,VASP,PRKAR2A,YBX3,ACTG1,FOS,PRKCI,CLDN1,MYH9,PPP2R5E,INADL,PRKAR1A
UVB-Induced MAPK Signaling	2.39	0.4	PIK3CA,BAD,MAPK9,RPS6KA5,MAPK11,EIF4E,PRKCZ,PIK3R3,FOS,JUN,H3F3A/H3F3B,MAPK14,PRKCI,AKT1,PRKCD,MAPK10,PRKCE,PRKCH,MAP2K1,PRKD1,ATM,PRKCA
IL-2 Signaling	2.39	0.393	RAF1,SOCS1,PIK3CA,JAK1,PTK2B,GRB2,RRAS,SOS2,HRAS,PIK3R3,FOS,JUN,RRAS2,AKT1,MAP2K2,PTPN11,SYK,CSNK2A1,CSNK2B,STAT5B,MAP2K1,ATM
Salvage Pathways of Pyrimidine Ribonucleotides	2.37	0.37	NME1,FAM20B,AK8,CDK4,NME2,NME6,IRAK1,PAK1,CDK8,MAP2K2,PRPF4B,PRKAA1,PRKCE,CMPK1,MAP2K1,MAP3K9,DAPK1,NME4,PAK2,MAP3K6,CSNK1D,MAPK9,GRK5,CDK1,NME3,ARAF,PRKCD,UCK1,MAP3K8,MAP2K3,PRKCH,MAPK7,UCK2,DYRK1A
p70S6K Signaling	2.36	0.341	RAF1,PIK3CA,JAK1,BAD,PPP2R2A,SOS2,PDPK1,HRAS,PPP2R3B,PRKCZ,AKT1,MAP2K2,PPM1L,PRKCE,EEF2K,BCAP31,MAP2K1,PRKD1,PRKCA,ATM,SRC,IL4R,YWHAB,RRAS,GRB2,YWHAZ,PLCG1,GNAI2,RPS6,PIK3R3,PPP2CB,PPP2R1A,PRKCI,RRAS2,PPP2R4,PPP2R3A,SYK,PRKCD,IRS1,PRKCH,PPP2R5E,SFN
Cell Cycle Regulation by BTG Family Proteins	2.35	0.444	CCNE2,E2F4,PPP2R2A,CDK4,BTG1,PPP2R3B,PRMT1,PPP2CB,RB1,PPP2R1A,PPP2R3A,PPP2R4,BTG2,PPM1L,E2F5,PPP2R5E
Regulation of IL-2 Expression in Activated and Anergic T Lymphocytes	2.35	0.353	RELA,RAF1,TGFBR1,NFATC3,SMAD3,SOS2,HRAS,NFKB1,IKBKG,NFAT5,JUN,NFKBIA,MAP2K2,PPP3R1,MAP2K1,PPP3CA,VAV2,MAP2K7,RRAS,GRB2,MAP3K1,RAC1,MAPK9,PLCG1,PPP3CC,CALM1 (includes others),FOS,RRAS2,BCL10,MAPK10
Assembly of RNA Polymerase III Complex	2.34	0.571	GTF3C1,GTF3C4,GTF3C5,SF3A2,TBP,SF3A1,BRF1,POLR3D
Pyridoxal 5'-phosphate Salvage Pathway	2.33	0.397	FAM20B,CDK4,IRAK1,PAK1,CDK8,MAP2K2,PRPF4B,PRKAA1,PRKCE,MAP2K1,MAP3K9,DAPK1,PAK2,MAP3K6,CSNK1D,MAPK9,GRK5,CDK1,ARAF,PRKCD,MAP3K8,MAP2K3,PRKCH,MAPK7,DYRK1A
FGF Signaling	2.31	0.364	RAF1,PIK3CA,SOS2,HRAS,MAP3K5,MAPK11,EP300,AKT1,FGF12,CREB1,ATF4,MAPKAPK2,MAP2K1,FRS2,ATM,PRKCA,GRB2,FGFR1,CREBBP,MAP3K1,RAC1,PLCG1,FGFR2,RPS6KA5,STAT3,ITPR1,PIK3R3,FGF21,MAPK14,PTPN11,GAB1,MAP2K3
Role of Tissue Factor in Cancer	2.27	0.348	PIK3CA,CTGF,PTK2B,GNA11,HRAS,JAK2,CDC42,MAPK11,EIF4E,PTEN,VEGFA,YES1,PAK1,ARRB1,AKT1,GNA13,STAT5B,ITGB5,PRKCA,ATM,SRC,P4HB,CFL1,CASP3,RRAS,GNA12,RAC1,VEGFC,RPS6KA5,F3,PIK3R3,BCL2L1,MAPK14,RRAS2,PTPN11,PDXP,RPS6KA4,RPS6KA1,CYR61
CCR3 Signaling in Eosinophils	2.23	0.328	RAF1,PIK3CA,GNB2L1,HRAS,MAPK11,PRKCZ,GNB1,PAK1,MAP2K2,PRKCE,PLA2G4F,GNB1L,MAP2K1,PRKD1,PLA2G12A,PRKCA,ATM,GNAS,PAK2,CFL1,RRAS,ITPR2,RAC1,GNG3,ITPR1,GNAI2,ROCK1,PIK3R3,CALM1 (includes others),PLA2G6,PRKCI,MAPK14,RRAS2,PRKCD,RHOA,PLA2G4B,GNB2,PPP1R12A,GNG5,PRKCH
Cell Cycle: G1/S Checkpoint Regulation	2.23	0.362	SMAD3,PAK1IP1,BMI1,ABL1,CDK4,CDKN2C,HDAC10,SKP1,RB1,CCND3,HDAC7,E2F5,GSK3B,ATM,CCNE2,E2F4,HDAC4,HDAC2,MDM2,SIN3A,SKP2,MAX,RPL5,CDKN1A,GNL3
Melanoma Signaling	2.22	0.409	RAF1,PIK3CA,BAD,RRAS,MITF,CDK4,HRAS,MDM2,PTEN,PIK3R3,RB1,CDH1,AKT1,RRAS2,MAP2K2,CDKN1A,MAP2K1,ATM
Docosahexaenoic Acid (DHA) Signaling	2.21	0.415	ALOX15,PIK3CA,CASP3,BAD,APAF1,PDPK1,GSK3A,APP,PIK3R3,BCL2L1,CASP9,AKT1,BIK,BID,GSK3B,CYCS,ATM
Ketogenesis	2.2	0.636	HADHB,BDH1,ACAT2,ACAT1,HMGCL,HMGCS1,HADHA
Death Receptor Signaling	2.18	0.365	TNFRSF21,RELA,MAP3K14,MAP2K7,CASP3,APAF1,TBK1,MAP3K5,NFKB1,XIAP,FADD,CASP6,TRAF2,IKBKG,CASP9,NFKBIA,CRADD,BID,HTRA2,CYCS,DIABLO,TNFRSF10A,CASP7
Glioblastoma Multiforme Signaling	2.17	0.31	RAF1,AXIN1,SOS2,HRAS,PTEN,RB1,RHOG,MAP2K2,RHOB,TSC2,WNT4,GSK3B,ATM,E2F4,ITPR2,RRAS,RAC1,ITPR1,APC,PDGFB,PIK3R3,RHOA,PRKCD,FZD6,LEF1,FZD5,FNBP1,TSC1,PIK3CA,RHOT2,CDK4,FZD1,CDC42,PDGFC,AKT1,RHOT1,E2F5,RHOU,CTNNB1,MAP2K1,SRC,GRB2,RHOC,PLCG1,MDM2,RRAS2,NF1,CDKN1A,FZD7
Hereditary Breast Cancer Signaling	2.15	0.325	PIK3CA,GADD45G,FANCF,CDK4,HDAC10,HRAS,MRE11A,DDB2,POLR2B,MLH1,SMARCA4,EP300,PTEN,RB1,POLR2C,AKT1,GADD45A,HDAC7,POLR2H,CHEK2,ATM,PMS2,HDAC4,HDAC2,RRAS,WEE1,CREBBP,TUBG1,FANCC,CDK1,NBN,PIK3R3,PALB2,RRAS2,SMARCA2,H2AFX,CDKN1A,UBC,SFN,HLTF
GADD45 Signaling	2.15	0.455	PCNA,CCNE2,GADD45A,CCND3,GADD45G,CDKN1A,CDK4,MAP3K4,CDK1,ATM
Factors Promoting Cardiogenesis in Vertebrates	2.14	0.344	TGFBR1,AXIN1,TGFBR3,BMPR2,BMPR1B,FZD1,SMAD5,PRKCZ,MAP3K7,BMPR1A,PRKCE,GSK3B,CTNNB1,SMAD1,ACVR1C,PRKD1,BMP8B,PRKCA,BMP1,LRP5,CCNE2,DVL1,ACVR1,APC,MAPK14,PRKCI,PRKCD,FZD6,FZD5,LEF1,PRKCH,FZD7
PAK Signaling	2.14	0.308	RAF1,PIK3CA,PTK2B,ARHGEF7,PAK1IP1,SOS2,HRAS,NCK1,CDC42,PDGFC,PTK2,NCK2,PAK1,MAP2K2,MAP2K1,ATM,ARHGAP10,PAK2,CFL1,CASP3,RRAS,GRB2,RAC1,MAPK9,GIT1,PDGFB,PIK3R3,MYL12A,RRAS2,MYL12B,MAPK10,EPHB3
IL-6 Signaling	2.08	0.328	RAF1,SOCS1,RELA,PIK3CA,SOS2,SRF,HRAS,JAK2,NFKB1,MAPK11,VEGFA,IKBKG,NFKBIA,AKT1,JUN,MAP2K2,MAP3K7,CSNK2A1,CSNK2B,MAPKAPK2,MAP2K1,TAB1,MCL1,ATM,MAP3K14,MAP2K7,GRB2,RRAS,MAPK9,STAT3,TRAF6,PIK3R3,COL1A1,FOS,TRAF2,MAPK14,RRAS2,PTPN11,MAPK10,MAP2K3
Role of JAK family kinases in IL-6-type Cytokine Signaling	2.08	0.462	SOCS1,JAK1,MAPK14,PTPN11,TYK2,MAPK10,MAPK9,OSMR,STAT3,JAK2,STAT5B,MAPK11
Ketolysis	2.07	0.667	HADHB,BDH1,ACAT2,ACAT1,OXCT1,HADHA
Tec Kinase Signaling	2.05	0.29	JAK1,GNB2L1,PTK2,GNB1,PAK1,RHOG,RHOB,GNA13,PRKD1,ATM,TNFRSF21,TYK2,GNG3,STAT3,PIK3R3,RHOA,PRKCD,GNB2,MAPK10,PRKCH,FNBP1,RELA,PIK3CA,PTK2B,RHOT2,GNA11,JAK2,NFKB1,PRKCZ,YES1,RHOT1,RHOU,PRKCE,STAT5B,GNB1L,TNFRSF10A,PRKCA,VAV2,SRC,GNAS,PAK2,RHOC,GNA12,MAPK9,PLCG1,ACTG1,GNAI2,FADD,FOS,PRKCI,GNG5
P2Y Purigenic Receptor Signaling Pathway	2.05	0.323	RAF1,RELA,PIK3CA,GNB2L1,HRAS,NFKB1,PRKCZ,EP300,GNB1,AKT1,JUN,MAP2K2,ADCY5,CREB1,ATF4,PRKCE,GNB1L,MAP2K1,PRKD1,PRKCA,ATM,GNAS,RRAS,CREBBP,PRKAR2A,ADCY6,PLCG1,GNG3,GNAI2,PIK3R3,FOS,PRKCI,RRAS2,PRKCD,ADCY1,GNB2,PRKACA,GNG5,P2RY1,PRKCH,PRKAR1A
Regulation of the Epithelial-Mesenchymal Transition Pathway	2.04	0.307	RAF1,JAK1,TGFBR1,AXIN1,SMAD3,SOS2,HRAS,NCSTN,PARD6A,MAML1,PYGO1,MAP2K2,FGF12,WNT4,GSK3B,FRS2,ATM,JAG2,RRAS,FGFR1,TYK2,FGFR2,STAT3,APC,PYGO2,PIK3R3,CDH1,GAB1,ARAF,PTPN11,RHOA,APH1A,FZD6,LEF1,FZD5,MAP2K3,JAG1,RELA,PIK3CA,ADAM17,HIF1A,FZD1,JAK2,NFKB1,AKT1,MAP2K1,MAP2K7,ESRP2,GRB2,DVL1,HMGA2,FGF21,GSC,RRAS2,RBPJ,DVL3,PSEN1,FZD7
VEGF Family Ligand-Receptor Interactions	2.02	0.359	RAF1,PIK3CA,SOS2,VEGFB,HRAS,PRKCZ,VEGFA,AKT1,MAP2K2,PRKCE,PLA2G4F,MAP2K1,PRKD1,PRKCA,ATM,PLA2G12A,RRAS,GRB2,PLCG1,VEGFC,PIK3R3,FOS,PLA2G6,PRKCI,RRAS2,PRKCD,PLA2G4B,PRKCH
Assembly of RNA Polymerase II Complex	2.01	0.364	TAF9,TAF5L,TBP,GTF2E2,TAF7,POLR2B,TAF10,GTF2A1,TAF9B,TAF6L,POLR2C,TAF1,TAF4,GTF2E1,ERCC3,DR1,POLR2H,TAF3,TAF2,TAF15
nNOS Signaling in Neurons	1.99	0.404	CAPN11,DLG2,PPP3CC,PRKCZ,GRINA,PFKM,CALM1 (includes others),CAPNS1,PRKCI,PPP3R1,PRKCD,PRKCE,CAPN2,PRKCH,CAPN7,PPP3CA,CAPN10,PRKD1,PRKCA
Ceramide Signaling	1.97	0.345	RELA,RAF1,PIK3CA,BAD,PPP2R2A,HRAS,PPP2R3B,SMPD1,NFKB1,PRKCZ,AKT1,JUN,SPHK2,PPM1L,MAP2K1,ATM,RRAS,MAP3K1,SMPD2,PIK3R3,PPP2CB,FOS,PPP2R1A,RRAS2,PPP2R4,PPP2R3A,PPP2R5E,CYCS,DIABLO
IL-17A Signaling in Fibroblasts	1.93	0.385	RELA,CEBPD,NFKBIZ,IL17RA,NFKB1,MAPK11,TRAF6,NFKBID,FOS,IKBKG,NFKBIA,JUN,MAPK14,MAP3K7,GSK3B
Myc Mediated Apoptosis Signaling	1.86	0.367	PIK3CA,CASP3,BAD,YWHAB,GRB2,RRAS,SOS2,YWHAZ,APAF1,HRAS,MAPK9,PRKCZ,PIK3R3,FADD,AKT1,RRAS2,CASP9,MAPK10,BID,CYCS,SFN,ATM
Fc Epsilon RI Signaling	1.85	0.333	RAF1,PIK3CA,SOS2,PDPK1,HRAS,MAPK11,OCRL,PRKCZ,AKT1,MAP2K2,PRKCE,PLA2G4F,MAP2K1,PRKD1,PLA2G12A,PRKCA,ATM,VAV2,MAP2K7,RRAS,GRB2,RAC1,PLCG1,MAPK9,PIK3R3,PLA2G6,MAPK14,PRKCI,RRAS2,PTPN11,GAB1,SYK,PRKCD,PLA2G4B,MAPK10,MAP2K3,PRKCH
Methylglyoxal Degradation I	1.85	1	HAGHL,HAGH,GLO1
Spermidine Biosynthesis I	1.85	1	SRM,SMS,AMD1
1D-myo-inositol Hexakisphosphate Biosynthesis V (from Ins(1,3,4)P3)	1.85	1	ITPK1,IPMK,IPPK
Isoleucine Degradation I	1.84	0.533	HADHB,ECHS1,ACAT2,AUH,ACAT1,DLD,ACADSB,HADHA
FLT3 Signaling in Hematopoietic Progenitor Cells	1.83	0.351	RAF1,PIK3CA,BAD,SOS2,HRAS,PDPK1,MAPK11,EIF4E,EP300,AKT1,MAP2K2,CREB1,ATF4,STAT5B,MAP2K1,ATM,RRAS,GRB2,CREBBP,RPS6KA5,STAT3,PIK3R3,MAPK14,RRAS2,PTPN11,RPS6KA4,RPS6KA1
Aldosterone Signaling in Epithelial Cells	1.82	0.312	RAF1,ICMT,HSPA14,HSPA1A/HSPA1B,SOS2,PIKFYVE,PIP4K2B,DNAJC3,PDPK1,SLC9A1,HSPA4,MAP2K2,DNAJC16,PRKD1,ATM,ITPR2,DNAJC25,ITPR1,DNAJB14,PIK3R3,DNAJC5,DUSP1,PRKCD,DNAJC14,ASIC1,HSP90AA1,DNAJC5B,NR3C2,PRKCH,PIP4K2A,PIK3CA,DNAJC13,PRKCZ,HSP90AB1,HSPE1,PRKCE,DNAJB1,MAP2K1,PRKCA,PLCG1,DNAJC1,HSPD1,DNAJC11,DNAJC21,NEDD4,PRKCI,HSCB,DNAJB11,DNAJC7
CNTF Signaling	1.8	0.364	RAF1,PIK3CA,JAK1,GRB2,RRAS,TYK2,HRAS,RPS6KA5,STAT3,JAK2,LIFR,PIK3R3,AKT1,RRAS2,PTPN11,MAP2K2,RPS6KA4,RPS6KA1,MAP2K1,ATM
Virus Entry via Endocytic Pathways	1.8	0.337	PIK3CA,ITSN1,ABL1,HRAS,CDC42,AP2A2,PRKCZ,FLNA,PRKCE,ITGB4,ITGB5,PRKD1,DNM2,PRKCA,ATM,AP2B1,SRC,AP2M1,RRAS,CLTC,RAC1,PLCG1,ACTG1,AP2S1,PIK3R3,RRAS2,PRKCI,PRKCD,TFRC,PRKCH,CXADR
Role of NANOG in Mammalian Embryonic Stem Cell Pluripotency	1.79	0.322	RAF1,PIK3CA,JAK1,AXIN1,SOS2,BMPR2,HRAS,JAK2,FZD1,BMPR1B,SMAD5,LIFR,RIF1,AKT1,MAP2K2,BMPR1A,WNT4,GSK3B,CTNNB1,MAP2K1,SMAD1,BMP8B,ATM,BMP1,GRB2,RRAS,DVL1,TYK2,STAT3,APC,PIK3R3,RRAS2,GAB1,FZD6,FZD5,POU5F1,FZD7
Role of JAK1, JAK2 and TYK2 in Interferon Signaling	1.77	0.423	SOCS1,RAF1,RELA,JAK1,PTPN2,TYK2,IFNGR1,STAT3,JAK2,NFKB1,IFNAR1
IL-15 Production	1.77	0.414	PTK2,RELA,JAK1,PRKCI,TWF1,MAP3K11,PTK2B,TYK2,JAK2,IRF3,NFKB1,PRKCZ
Growth Hormone Signaling	1.77	0.347	SOCS1,PIK3CA,SRF,PDPK1,JAK2,PRKCZ,PRKCE,STAT5B,PRKD1,PRKCA,ATM,PLCG1,RPS6KA5,SOCS4,STAT3,PIK3R3,FOS,PRKCI,GHR,IRS1,PRKCD,RPS6KA4,PRKCH,RPS6KA1,SOCS7
Dopamine-DARPP32 Feedback in cAMP Signaling	1.72	0.311	CACNA1S,PPP2R3B,PPP1R14B,PPP1R7,ADCY5,PPP3R1,PPM1L,ATF4,PPP1CA,PRKD1,CSNK1G2,ITPR2,CREBBP,CSNK1D,ATP2A3,PAWR,ITPR1,PPP3CC,PPP2CB,PPP2R1A,PPP2R3A,PPP2R4,PRKCD,PRKACA,PPP1R12A,PRKCH,PPP2R2A,PRKCZ,GRINA,EP300,KCNJ11,CSNK1E,PPP1R10,CREB1,PRKCE,PPP3CA,PRKCA,GNAS,ATF1,PRKAR2A,ADCY6,PLCG1,GNAI2,CALM1 (includes others),PPP1R3D,PRKCI,PRKG1,ADCY1,PPP2R5E,CAMKK2,PRKAR1A
GM-CSF Signaling	1.71	0.343	RUNX1,RAF1,PIK3CA,GRB2,RRAS,SOS2,GNB2L1,HRAS,JAK2,PPP3CC,STAT3,PIK3R3,BCL2L1,AKT1,RRAS2,CAMK2D,MAP2K2,PTPN11,PPP3R1,STAT5B,MAP2K1,PPP3CA,ATM
GŒ±q Signaling	1.7	0.296	RAF1,RELA,PIK3CA,ADRBK1,PTK2B,NFATC3,GNB2L1,RHOT2,GNA11,NFKB1,PRKCZ,GNB1,IKBKG,NFKBIA,AKT1,RHOG,RHOB,MAP2K2,RHOT1,PPP3R1,RHOU,PRKCE,GSK3B,GNB1L,MAP2K1,PPP3CA,PRKD1,ATM,PRKCA,GNAS,ITPR2,RHOC,CSK,PLCG1,PPP3CC,ITPR1,GNG3,ROCK1,PIK3R3,CALM1 (includes others),PRKCI,PRKCD,RHOA,GNB2,GNG5,PRKCH,FNBP1
CDK5 Signaling	1.69	0.337	RAF1,PPP2R2A,ABL1,HRAS,PPP2R3B,PPP1R14B,LAMC1,PPP1R10,MAP2K2,ADCY5,PPP1R7,PPM1L,PPP1CA,MAP2K1,GNAS,RRAS,CABLES1,PRKAR2A,ADCY6,PPP2CB,PPP1R3D,PPP2R1A,RRAS2,PPP2R3A,PPP2R4,ADCY1,PRKACA,PPP1R12A,PPP2R5E,PRKAR1A
Cholesterol Biosynthesis I	1.69	0.538	NSDHL,DHCR7,DHCR24,MSMO1,SC5D,CYP51A1,LBR
Cholesterol Biosynthesis II (via 24,25-dihydrolanosterol)	1.69	0.538	NSDHL,DHCR7,DHCR24,MSMO1,SC5D,CYP51A1,LBR
Cholesterol Biosynthesis III (via Desmosterol)	1.69	0.538	NSDHL,DHCR7,DHCR24,MSMO1,SC5D,CYP51A1,LBR
Corticotropin Releasing Hormone Signaling	1.66	0.303	RAP1B,RAF1,MAPK11,PRKCZ,EP300,VEGFA,JUN,MAP2K2,ADCY5,CREB1,PRKCE,ATF4,JUND,MAP2K1,PRKD1,PRKCA,GNAS,ITPR2,CREBBP,PTCH1,MEF2A,ADCY6,PRKAR2A,PLCG1,ITPR1,CRHR1,GNAI2,CALM1 (includes others),FOS,MAPK14,PRKCI,PRKCD,MEF2D,ADCY1,PRKACA,PRKCH,PRKAR1A
Gap Junction Signaling	1.66	0.306	RAF1,SOS2,HRAS,TUBB,MAP2K2,ADCY5,PPP3R1,TUBA1C,PRKD1,ATM,CSNK1G2,RRAS,ITPR2,CSNK1D,ITPR1,PPP3CC,PIK3R3,PRKCD,PRKACA,PRKCH,MAPK7,PIK3CA,PRKCZ,CSNK1E,SP3,AKT1,ADRB1,SP1,PRKCE,CTNNB1,MAP2K1,PPP3CA,PRKCA,SRC,GNAS,GRB2,TUBB4B,TUBG1,PRKAR2A,ADCY6,PLCG1,ACTG1,GNAI2,PRKCI,PRKG1,RRAS2,ADCY1,SGSM3,PRKAR1A
Amyotrophic Lateral Sclerosis Signaling	1.66	0.327	CACNA1S,PIK3CA,RAB5C,CAPN11,VEGFB,RAB5B,PDGFC,GRINA,VEGFA,PAK1,CASP9,BID,RNF19A,PPP3CA,CAPN10,ATM,SOD1,CASP3,RAB5A,APAF1,RAC1,VEGFC,ALS2,XIAP,PIK3R3,BCL2L1,CAPNS1,GLUL,CAPN2,CAPN7,CYCS,CASP7,SSR4
DNA damage-induced 14-3-3œÉ Signaling	1.63	0.429	CCNE2,AKT1,RAD9A,RAD17,CCNB2,SFN,CDK1,ATM,RAD1
UVA-Induced MAPK Signaling	1.63	0.333	PARP6,PIK3CA,HRAS,SMPD1,MAPK11,PARP9,TNKS,JUN,CASP9,TIPARP,ATM,PRKCA,CASP3,RRAS,PARP4,PLCG1,MAPK9,TNKS2,RPS6KA5,SMPD2,PARP1,PIK3R3,FOS,BCL2L1,RRAS2,MAPK14,MAPK10,RPS6KA4,RPS6KA1,CYCS
iNOS Signaling	1.62	0.354	RELA,JAK1,CREBBP,TYK2,IFNGR1,JAK2,NFKB1,MAPK11,IRAK1,TRAF6,CALM1 (includes others),FOS,IKBKG,MAPK14,JUN,NFKBIA,TAB1
IL-17A Signaling in Airway Cells	1.62	0.329	RELA,PIK3CA,JAK1,TYK2,MAPK9,JAK2,STAT3,NFKB1,IL17RA,MAPK11,PTEN,PIK3R3,TRAF6,IKBKG,MAPK14,AKT1,NFKBIA,MAP2K2,MAP3K7,MAPK10,GSK3B,MAP2K1,ATM
Phosphatidylethanolamine Biosynthesis II	1.62	0.625	CEPT1,PCYT2,EPT1,CHKA,CHKB
TCA Cycle II (Eukaryotic)	1.62	0.455	SDHA,IDH3G,ACO2,DLST,DLD,MDH1B,IDH3A,MDH1,FH,MDH2
Synaptic Long Term Potentiation	1.61	0.322	RAP1B,RAF1,GNA11,HRAS,PPP1R14B,PRKCZ,EP300,GRINA,CAMK2D,MAP2K2,PPP1R10,PPP1R7,PPP3R1,CREB1,PRKCE,ATF4,PPP1CA,MAP2K1,PRKD1,PPP3CA,PRKCA,RRAS,ITPR2,CREBBP,PRKAR2A,PLCG1,PPP3CC,ITPR1,CALM1 (includes others),PPP1R3D,PRKCI,RRAS2,PRKCD,ADCY1,PRKACA,PPP1R12A,PRKCH,RPS6KA1,PRKAR1A
Melanocyte Development and Pigmentation Signaling	1.59	0.33	RAF1,PIK3CA,SOS2,HRAS,EP300,MAP2K2,ADCY5,CREB1,ATF4,MAP2K1,ATM,SRC,GNAS,RRAS,GRB2,MITF,CREBBP,PRKAR2A,ADCY6,PLCG1,RPS6KA5,PIK3R3,RRAS2,PTPN11,ADCY1,PRKACA,RPS6KA4,RPS6KA1,PRKAR1A
GŒ±12/13 Signaling	1.58	0.309	RAF1,RELA,PIK3CA,PTK2B,HRAS,ARHGEF1,MAP3K5,CDC42,NFKB1,PTK2,IKBKG,JUN,NFKBIA,AKT1,MAP2K2,GNA13,CTNNB1,RASA1,MAP2K1,ATM,VAV2,SRC,MAP2K7,RRAS,GNA12,MAP3K1,MEF2A,MAPK9,PIK3R3,ROCK1,MYL12A,CDH1,RRAS2,MYL12B,RHOA,MEF2D,MAPK10,MAPK7
Dopamine Receptor Signaling	1.56	0.342	PPP2R2A,PPP2R3B,PPP1R14B,PPP1R10,ADCY5,PPP1R7,PPM1L,NCS1,PPP1CA,QDPR,IL4I1,GCH1,GNAS,PRKAR2A,ADCY6,PPP2CB,PPP1R3D,PPP2R1A,PPP2R4,PPP2R3A,ADCY1,PRKACA,PPP1R12A,PPP2R5E,PCBD1,PRKAR1A
Regulation of Actin-based Motility by Rho	1.56	0.326	RHOT2,PIKFYVE,PIP4K2B,CDC42,PAK1,RHOG,ACTR3,RHOB,RHOT1,BAIAP2,RHOU,PFN2,PAK2,CFL1,RHOC,ARPC5L,RAC1,WASF1,ROCK1,MYL12A,MYL12B,ARPC2,RHOA,PPP1R12A,ARHGDIA,PIP4K2A,ARPC4,FNBP1
Xenobiotic Metabolism Signaling	1.56	0.287	NDST3,RAF1,MAP3K11,UGT1A6,PPP2R3B,HRAS,GCLC,MAP3K4,CES2,HS6ST1,CAMK2D,MAP2K2,KEAP1,PPM1L,CHST11,HS6ST3,PRKD1,ATM,MAP3K14,MAP3K9,HDAC4,RRAS,CREBBP,ALDH9A1,PIK3R3,MAP3K12,PPP2CB,HS3ST3B1,PPP2R1A,PPP2R3A,PPP2R4,PRKCD,HSP90AA1,PRKCH,MAP2K3,MAPK7,RXRA,GSTP1,RELA,ALDH4A1,PIK3CA,PPP2R2A,NQO2,HS2ST1,MAP3K5,NFKB1,MAPK11,PRKCZ,PTGES3,EP300,CUL3,UST,HSP90AB1,MAP3K7,PRKCE,NFE2L2,MAP2K1,ALDH5A1,CITED2,PRKCA,I…
Angiopoietin Signaling	1.54	0.324	RELA,PIK3CA,PAK2,GRB14,BAD,GRB2,RRAS,HRAS,NCK1,NFKB1,PIK3R3,PTK2,IKBKG,PAK1,AKT1,RRAS2,CASP9,NFKBIA,PTPN11,IKBKAP,STAT5B,RASA1,ATM
IL-17 Signaling	1.53	0.338	RELA,PIK3CA,JAK1,HRAS,JAK2,NFKB1,IL17RA,MAPK11,AKT1,JUN,MAP2K2,MAP3K7,GSK3B,MAPKAPK2,MAP2K1,ATM,MAP3K14,RRAS,MAPK9,TRAF6,PIK3R3,MAPK14,RRAS2,MAPK10,MAP2K3
NAD Phosphorylation and Dephosphorylation	1.53	0.545	NNT,NADK2,ACP6,ACP1,NADK,ACPP
Purine Nucleotides De Novo Biosynthesis II	1.53	0.545	ADSS,ADSSL1,GMPS,IMPDH2,PAICS,PPAT
Toll-like Receptor Signaling	1.53	0.351	SIGIRR,RELA,MAP3K14,TOLLIP,MAP3K1,TAB2,NFKB1,MAPK11,IRAK1,TLR2,TRAF6,FOS,IKBKG,MAPK14,JUN,NFKBIA,MAP3K7,TRAF4,MAP2K3,TAB1
PPAR Signaling	1.53	0.301	RELA,RAF1,SOS2,HRAS,NFKB1,PDGFC,EP300,IKBKG,JUN,NFKBIA,MAP2K2,HSP90AB1,MAP3K7,NCOR1,STAT5B,MAP2K1,TAB1,CITED2,MAP3K14,RRAS,GRB2,CREBBP,PDGFB,AIP,TRAF6,FOS,TRAF2,RRAS2,HSP90AA1,NCOR2,RXRA
CCR5 Signaling in Macrophages	1.5	0.279	GNAS,PTK2B,GNB2L1,PLCG1,MAPK9,GNG3,MAPK11,PRKCZ,GNB1,GNAI2,FOS,CALM1 (includes others),JUN,PRKCI,MAPK14,PRKCD,GNB2,MAPK10,PRKCE,GNG5,PRKCH,GNB1L,PRKD1,PRKCA
T Cell Receptor Signaling	1.5	0.311	RELA,RAF1,PIK3CA,NFATC3,SOS2,HRAS,NFKB1,IKBKG,NFAT5,JUN,NFKBIA,MAP2K2,PPP3R1,RASA1,MAP2K1,PPP3CA,ATM,VAV2,RRAS,GRB2,CSK,MAP3K1,RAC1,PLCG1,PPP3CC,PIK3R3,CALM1 (includes others),SHB,FOS,RRAS2,BCL10,PAG1
RhoA Signaling	1.5	0.32	PTK2B,RHPN1,PIKFYVE,PIP4K2B,ARHGEF1,SEPT11,PTK2,ACTR3,BAIAP2,PFN2,ARHGAP12,ARHGEF11,GNA13,SEMA3F,SEPT8,CFL1,ARPC5L,GNA12,SEPT7,RDX,ARHGAP4,WASF1,ACTG1,ROCK1,ARHGAP5,KTN1,NEDD4,MYL12A,ABL2,MYL12B,ARPC2,RHOA,SEPT10,PPP1R12A,ARHGAP1,PIP4K2A,ARPC4,CDC42EP4,ARHGAP8/PRR5-ARHGAP8
Antiproliferative Role of TOB in T Cell Signaling	1.49	0.423	PABPC1,RB1,CCNE2,TGFBR1,PABPC4,SMAD3,CDC34,RPS6KA1,TWSG1,SKP1,SKP2
Mevalonate Pathway I	1.49	0.5	HADHB,ACAT2,IDI1,ACAT1,HMGCR,HMGCS1,HADHA
Colanic Acid Building Blocks Biosynthesis	1.49	0.5	TSTA3,GPI,UGDH,UGP2,GMDS,GALT,PMM2
Zymosterol Biosynthesis	1.47	0.667	NSDHL,MSMO1,CYP51A1,LBR
Aspartate Degradation II	1.47	0.667	MDH1B,MDH1,MDH2,GOT2
NF-Œ∫B Activation by Viruses	1.46	0.316	RELA,RAF1,PIK3CA,HRAS,NFKB1,PRKCZ,IKBKG,NFKBIA,AKT1,PRKCE,PRKD1,ITGB5,ATM,PRKCA,MAP3K14,RRAS,MAP3K1,TBP,PIK3R3,TRAF2,PRKCI,RRAS2,PRKCD,IKBKAP,PRKCH
CD28 Signaling in T Helper Cells	1.43	0.296	RELA,PIK3CA,NFATC3,PDPK1,CDC42,NFKB1,IKBKG,PAK1,ACTR3,NFAT5,AKT1,JUN,NFKBIA,MAP2K2,PPP3R1,MAP2K1,PPP3CA,ATM,GRB2,ARPC5L,ITPR2,CSK,MAP3K1,RAC1,MAPK9,PLCG1,PPP3CC,ITPR1,PIK3R3,CALM1 (includes others),FOS,PTPN11,BCL10,SYK,ARPC2,MAPK10,ARPC4
Role of BRCA1 in DNA Damage Response	1.4	0.333	E2F4,FAM175A,ATF1,ATRIP,FANCF,UIMC1,MRE11A,FANCC,BRCC3,SMARCA4,MLH1,NBN,RB1,POU2F1,GADD45A,SMARCA2,CDKN1A,E2F5,HLTF,CHEK2,ATM
Cell Cycle Control of Chromosomal Replication	1.37	0.367	CDC45,ORC2,MCM2,CDC7,ORC6,CDK4,ORC4,CHEK2,MCM4,DBF4,ORC1
Assembly of RNA Polymerase I Complex	1.36	0.417	POLR1D,TAF1A,POLR1B,TBP,UBTF
Cardiac Œ≤-adrenergic Signaling	1.35	0.293	CACNA1S,AKAP8,ADRBK1,PDE7A,PPP2R2A,GNB2L1,PPP2R3B,PPP1R14B,MPPE1,AKAP11,GNB1,ADRB1,PPP1R10,PPP1R7,ADCY5,PPM1L,TDP2,PPP1CA,GNB1L,GNAS,ADCY6,PRKAR2A,ATP2A3,GNG3,PDE8A,PPP2CB,AKAP13,PPP1R3D,PPP2R1A,PPP2R4,PPP2R3A,ADCY1,GNB2,AKAP10,PRKACA,PPP1R12A,GNG5,PPP2R5E,AKAP9,PRKAR1A,AKAP1
Tumoricidal Function of Hepatic Natural Killer Cells	1.35	0.417	ENDOG,FADD,CASP6,CASP9,CASP3,APAF1,DFFB,BID,CYCS,CASP7
Cleavage and Polyadenylation of Pre-mRNA	1.32	0.5	CPSF2,PAPOLA,CPSF6,CSTF1,PABPN1,CPSF1
Glutaryl-CoA Degradation	1.32	0.5	HADHB,L3HYPDH,ACAT2,ACAT1,HADHA,HSD17B8
Granzyme A Signaling	1.32	0.444	H1F0,NME1,HIST1H1E,H1FX,CREBBP,SET,ANP32A,EP300
Valine Degradation I	1.32	0.444	HIBCH,HADHB,ECHS1,AUH,DLD,ACADSB,HADHA,BCKDHB
Superpathway of Geranylgeranyldiphosphate Biosynthesis I (via Mevalonate)	1.32	0.444	HADHB,ACAT2,IDI1,ACAT1,HMGCR,HMGCS1,HADHA,GGPS1
Oncostatin M Signaling	1.31	0.382	RAF1,JAK1,GRB2,RRAS,TYK2,HRAS,STAT3,JAK2,RRAS2,MAP2K2,OSMR,STAT5B,MAP2K1
FcŒ≥ Receptor-mediated Phagocytosis in Macrophages and Monocytes	1.31	0.316	PTK2B,NCK1,CDC42,PRKCZ,PTEN,NCK2,ARF6,YES1,PAK1,ACTR3,AKT1,PRKCE,PRKD1,VASP,PRKCA,VAV2,SRC,ARPC5L,RAC1,PLCG1,ACTG1,PIK3R3,PLA2G6,PRKCI,SYK,PRKCD,ARPC2,RAB11A,PRKCH,ARPC4
FAK Signaling	1.3	0.286	RAF1,PIK3CA,CAPN11,ARHGEF7,SOS2,PDPK1,HRAS,PTEN,PTK2,PAK1,AKT1,MAP2K2,MAP2K1,CAPN10,ATM,SRC,PAK2,RRAS,GRB2,CSK,RAC1,PLCG1,ACTG1,PIK3R3,CAPNS1,RRAS2,CAPN2,CAPN7
Oxidative Phosphorylation	1.28	0.312	UQCRH,ATP5D,COX8A,ATP5S,NDUFA1,ATP5H,NDUFB10,NDUFB9,NDUFS1,NDUFAB1,NDUFS6,NDUFA10,UQCRFS1,ATP5F1,COX4I1,SDHA,ATP5J,COX17,COX6B1,ATP5O,SURF1,NDUFV3,NDUFB1,VPS9D1,ATP5C1,NDUFS5,NDUFV2,ATP5B,CYC1,CYCS,UQCRC1,COX5B,UQCRQ,COX15
Paxillin Signaling	1.27	0.286	PIK3CA,PTK2B,ARHGEF7,SOS2,HRAS,NCK1,CDC42,MAPK11,PTK2,NCK2,ARF6,PAK1,ARFIP2,ITGB4,ITGB5,ACTN1,ATM,SRC,PARVA,PAK2,RRAS,GRB2,CSK,RAC1,MAPK9,ACTG1,PIK3R3,ARF1,MAPK14,RRAS2,MAPK10,ACTN4
TNFR2 Signaling	1.25	0.344	MAP3K14,RELA,FOS,TRAF2,IKBKG,JUN,NFKBIA,MAP3K1,TBK1,NFKB1,XIAP
Notch Signaling	1.25	0.326	ADAM17,JAG2,NUMB,NCSTN,HES1,MAML1,NOTCH2,APH1A,MAML3,RBPJ,JAG1,HEY1,PSEN1,RFNG
UDP-D-xylose and UDP-D-glucuronate Biosynthesis	1.23	1	UXS1,UGDH
Spermine Biosynthesis	1.23	1	SMS,AMD1
Thiosulfate Disproportionation III (Rhodanese)	1.23	1	MOCS3,TST
GDP-L-fucose Biosynthesis I (from GDP-D-mannose)	1.23	1	TSTA3,GMDS
Glutamate Biosynthesis II	1.23	1	GLUD1,GLUD2
Glutamate Degradation X	1.23	1	GLUD1,GLUD2
Glycolysis I	1.2	0.409	PGK1,ENO1,GPI,PGAM1,PKM,ALDOA,PFKP,PFKL,PFKM
Gluconeogenesis I	1.2	0.409	PGK1,ENO1,GPI,PGAM1,ME2,ALDOA,MDH1B,MDH1,MDH2
Phosphatidylcholine Biosynthesis I	1.2	0.571	CEPT1,CHKA,CHKB,PCYT1A
Inositol Pyrophosphates Biosynthesis	1.2	0.571	IPMK,IPPK,IP6K1,IP6K2
Glycoaminoglycan-protein Linkage Region Biosynthesis	1.2	0.571	B4GALT7,B3GALT6,XYLT1,B3GAT3
1D-myo-inositol Hexakisphosphate Biosynthesis II (Mammalian)	1.18	0.421	ITPK1,IPMK,INPP5E,SEC16A,IPPK,INPP5A,OCRL,PMPCA
Dolichyl-diphosphooligosaccharide Biosynthesis	1.16	0.5	ALG3,DPM1,ALG6,ALG13,ALG8
Role of MAPK Signaling in the Pathogenesis of Influenza	1.16	0.328	RAF1,MAP2K7,CASP3,RRAS,HRAS,MAPK9,MAP3K5,MAPK11,PRDX6,RABGEF1,PLA2G6,AKT1,RRAS2,MAPK14,MAP2K2,PLA2G4B,MAPK10,PLA2G4F,MAP2K3,MAP2K1,PRKCA,PLA2G12A
Role of NFAT in Regulation of the Immune Response	1.15	0.265	RAF1,NFATC3,GNB2L1,SOS2,HRAS,GSK3A,GNB1,IKBKG,MAP2K2,PPP3R1,XPO1,GNA13,GSK3B,ATM,ITPR2,RRAS,CSNK1G2,CSNK1D,GNG3,ITPR1,PPP3CC,PIK3R3,SYK,GNB2,RCAN3,RELA,PIK3CA,GNA11,NFKB1,CSNK1E,JUN,AKT1,NFAT5,NFKBIA,GNB1L,MAP2K1,PPP3CA,ORAI1,GNAS,GRB2,GNA12,MEF2A,PLCG1,GNAI2,CALM1 (includes others),FOS,RRAS2,MEF2D,GNG5,IKBKAP
p38 MAPK Signaling	1.15	0.305	TGFBR1,DDIT3,HMGN1,TAB2,SRF,MAP3K5,MAPK11,EP300,IRAK1,MAP3K7,CREB1,ATF4,PLA2G4F,EEF2K,MAPKAPK2,TAB1,PLA2G12A,ATF1,CREBBP,MEF2A,MAPKAPK5,RPS6KA5,MKNK2,FADD,TRAF6,PLA2G6,TRAF2,H3F3A/H3F3B,MAPK14,MAX,DUSP1,MEF2D,PLA2G4B,RPS6KA4,MAP2K3,RPS6KA1
NF-Œ∫B Signaling	1.12	0.281	RAF1,TRAF3,TGFBR1,TGFBR3,TAB2,HRAS,BMPR1B,IKBKG,CSNK2A1,TDP2,GSK3B,TAB1,ATM,MAP3K14,HDAC2,RRAS,FGFR1,CREBBP,FGFR2,TBK1,TAB3,PIK3R3,TRAF6,TLR2,ARAF,PRKACA,SIGIRR,AZI2,RELA,PIK3CA,UBE2N,BMPR2,NFKB1,PRKCZ,EP300,IRAK1,AKT1,NFKBIA,BMPR1A,MAP3K7,CSNK2B,MAP2K7,MAP3K1,IGF2R,FADD,TRAF2,GHR,RRAS2,BCL10,MAP3K8
Agrin Interactions at Neuromuscular Junction	1.09	0.324	SRC,PAK2,RRAS,ARHGEF7,DVL1,RAC1,HRAS,MAPK9,ERBB3,CDC42,ACTG1,LAMC1,PTK2,PAK1,JUN,RRAS2,NRG3,MAPK10,GABPA,ERBB2,AGRN,CTTN
Triacylglycerol Biosynthesis	1.09	0.364	ABHD5,AGPAT2,LPCAT4,PPAP2B,LPPR2,DGAT2,LPIN2,ELOVL1,DGAT1,AGPAT6,PPAP2C,ELOVL6
Calcium-induced T Lymphocyte Apoptosis	1.09	0.312	HDAC2,ITPR2,ATP2A3,PLCG1,ITPR1,PPP3CC,PRKCZ,EP300,CALM1 (includes others),PRKCI,MEF2D,PPP3R1,PRKCD,PRKCE,CAPN2,PRKCH,PPP3CA,PRKD1,PRKCA,ORAI1
PKCŒ∏ Signaling in T Lymphocytes	1.07	0.263	RELA,PIK3CA,MAP3K11,NFATC3,SOS2,HRAS,MAP3K4,MAP3K5,NFKB1,IKBKG,JUN,CAMK2D,NFKBIA,NFAT5,MAP3K7,PPP3R1,PPP3CA,ATM,VAV2,MAP3K9,MAP3K14,MAP3K6,RRAS,GRB2,MAP3K1,RAC1,PLCG1,PPP3CC,PIK3R3,MAP3K12,FOS,RRAS2,POU2F1,BCL10,MAP3K8
Wnt/Œ≤-catenin Signaling	1.05	0.285	TGFBR1,AXIN1,TGFBR3,SOX12,PPP2R3B,GSK3A,RARG,PPM1L,CSNK2A1,WNT4,GSK3B,TAB1,CSNK1G2,CREBBP,CSNK1D,APC,PPP2CB,PPP2R1A,CDH1,PPP2R3A,PPP2R4,FZD6,FZD5,LEF1,PPP2R2A,MARK2,BMPR2,FZD1,EP300,CSNK1E,APPL1,JUN,AKT1,NLK,MAP3K7,CSNK2B,CTNNB1,ACVR1C,SRC,LRP5,DVL1,ACVR1,MDM2,DVL3,PIN1,PPP2R5E,UBC,POU5F1,FZD7
CREB Signaling in Neurons	1.04	0.26	RAF1,GNB2L1,SOS2,HRAS,GNB1,CAMK2D,MAP2K2,ADCY5,POLR2H,ATF4,GNA13,PRKD1,ATM,ITPR2,RRAS,CREBBP,TBP,GNG3,ITPR1,PIK3R3,PRKCD,PRKACA,GNB2,PRKCH,RPS6KA1,PIK3CA,GNA11,POLR2B,PRKCZ,EP300,AKT1,POLR2C,CREB1,PRKCE,GNB1L,MAP2K1,PRKCA,GNAS,GRB2,GNA12,PRKAR2A,ADCY6,PLCG1,GNAI2,CALM1 (includes others),PRKCI,RRAS2,ADCY1,GNG5,PRKAR1A
HIF1Œ± Signaling	1.03	0.298	PIK3CA,MMP15,VEGFB,HRAS,HIF1A,NAA10,MAPK11,PDGFC,EP300,VEGFA,JUN,AKT1,EDN1,ATM,EGLN2,RRAS,CREBBP,MAPK9,VEGFC,MDM2,TCEB2,P4HTM,PIK3R3,MAPK14,RRAS2,CUL2,MAPK10,HSP90AA1,MAPK7,VHL,LDHA
Phosphatidylglycerol Biosynthesis II (Non-plastidic)	1.03	0.412	ABHD5,CDS1,AGPAT2,LPCAT4,PGS1,AGPAT6,CDS2
Ovarian Cancer Signaling	1.03	0.281	RAF1,PIK3CA,AXIN1,CDK4,ABL1,VEGFB,HRAS,FZD1,LHB,PDGFC,MLH1,PTEN,VEGFA,RB1,ARRB1,AKT1,EDN1,MAP2K2,WNT4,GSK3B,CTNNB1,MAP2K1,ATM,SRC,PMS2,RRAS,DVL1,PRKAR2A,VEGFC,APC,SIN3A,PIK3R3,RRAS2,PRKACA,FZD6,FZD5,LEF1,PRKAR1A,FZD7
Dermatan Sulfate Biosynthesis	1.01	0.327	NDST3,B3GALT6,CHSY3,XYLT1,HS2ST1,CHST12,DSE,HS6ST1,B4GALT7,HS3ST3B1,UST,CHPF,CHST11,HS6ST3,NDST2,B3GAT3,CHST14,CHPF2
DNA Double-Strand Break Repair by Homologous Recombination	1.01	0.375	LIG1,ATRX,ABL1,MRE11A,ATM,NBN
Ephrin A Signaling	1	0.32	VAV2,PIK3CA,CFL1,RAC1,CDC42,EFNA4,EFNA1,PTK2,ROCK1,PIK3R3,EPHA6,PAK1,PTPN11,RHOA,EPHA2,ATM
Circadian Rhythm Signaling	1	0.333	CSNK1E,ARNTL,NR1D1,BHLHE40,CRY2,CREB1,CREBBP,CSNK1D,CLOCK,ATF4,GRINA,EP300
IL-22 Signaling	0.984	0.375	JAK1,AKT1,MAPK14,TYK2,MAPK10,MAPK9,STAT3,STAT5B,MAPK11
Estrogen-mediated S-phase Entry	0.984	0.333	RB1,CCNE2,E2F4,CDKN1A,E2F5,CDK4,ESR2,CDK1,SKP2
Superpathway of D-myo-inositol (1,4,5)-trisphosphate Metabolism	0.984	0.375	IPMK,IMPAD1,INPP5E,SEC16A,IMPA2,INPP5A,OCRL,PMPCA,PTEN
Actin Cytoskeleton Signaling	0.983	0.258	RAF1,SOS2,PIKFYVE,HRAS,PIP4K2B,ARHGEF1,SSH1,SLC9A1,PTK2,PAK1,CYFIP2,MAP2K2,BAIAP2,FGF12,DIAPH2,GNA13,ATM,TIAM1,CFL1,RRAS,RDX,RAC1,WASF1,APC,PDGFB,PIK3R3,MYL12A,CYFIP1,MYL12B,RHOA,ARPC2,PPP1R12A,ACTN4,PIP4K2A,ABI2,PIK3CA,ARHGEF7,TRIO,CDC42,PDGFC,DIAPH1,ACTR3,FLNA,PFN2,MAP2K1,ACTN1,NCKAP1,VAV2,PAK2,GRB2,ARPC5L,GNA12,CSK,ACTG1,GIT1,ROCK1,FGF21,RRAS2,MYH9,ARPC4
Nitric Oxide Signaling in the Cardiovascular System	0.956	0.28	CACNA1S,PIK3CA,VEGFB,PDGFC,PRKCZ,VEGFA,ADRB1,AKT1,MAP2K2,HSP90AB1,PRKAA1,PRKCE,MAP2K1,PRKD1,ATM,PRKCA,ITPR2,PRKAR2A,VEGFC,ATP2A3,ITPR1,PIK3R3,CALM1 (includes others),PRKCI,PRKG1,PRKCD,PRKACA,HSP90AA1,PRKCH,PRKAR1A
PEDF Signaling	0.926	0.286	RELA,RAF1,PIK3CA,RRAS,SRF,RAC1,HRAS,NFKB1,MAPK11,TCF12,PIK3R3,ROCK1,BCL2L1,IKBKG,MAPK14,AKT1,SOD2,RRAS2,NFKBIA,RHOA,CASP7,ATM
D-myo-inositol (1,4,5)-trisphosphate Degradation	0.914	0.389	IMPAD1,INPP5E,SEC16A,IMPA2,INPP5A,OCRL,PMPCA
Sphingosine-1-phosphate Signaling	0.892	0.276	PIK3CA,PTK2B,RHOT2,SMPD1,PDGFC,PTK2,CASP6,NAAA,RHOG,AKT1,CASP9,RHOB,RHOT1,ADCY5,RHOU,GNA13,ATM,GNAS,CASP3,RHOC,GNA12,RAC1,ADCY6,PLCG1,SMPD2,PDGFB,PIK3R3,GNAI2,RHOA,ADCY1,FNBP1,CASP7
IL-17A Signaling in Gastric Cells	0.89	0.36	RELA,FOS,JUN,MAPK14,MAPK10,MAPK9,IL17RA,NFKB1,MAPK11
CDP-diacylglycerol Biosynthesis I	0.879	0.4	ABHD5,CDS1,AGPAT2,LPCAT4,AGPAT6,CDS2
Role of JAK1 and JAK3 in Œ≥c Cytokine Signaling	0.873	0.297	SOCS1,IL15RA,IL4R,PIK3CA,JAK1,PTK2B,GRB2,RRAS,HRAS,STAT3,JAK2,PIK3R3,RRAS2,PTPN11,SYK,IRS1,IRS2,STAT5B,ATM
Role of RIG1-like Receptors in Antiviral Innate Immunity	0.862	0.298	RELA,TRAF3,CREBBP,TBK1,IRF3,NFKB1,EP300,FADD,IFIH1,TRAF6,TRAF2,IKBKG,NFKBIA,MAVS
Polyamine Regulation in Colon Cancer	0.851	0.333	MAX,AZIN1,PSME2,PSME4,OAZ1,CTNNB1,APC,OAZ3
Ubiquinol-10 Biosynthesis (Eukaryotic)	0.847	0.417	MICAL1,COQ2,ECHDC1,MICAL3,BCKDHB
Chemokine Signaling	0.84	0.304	RAF1,SRC,PTK2B,CFL1,RRAS,HRAS,PLCG1,MAPK11,PTK2,GNAI2,FOS,CALM1 (includes others),JUN,MAPK14,RRAS2,CAMK2D,MAP2K2,RHOA,PPP1R12A,MAP2K1,PRKCA
Coenzyme A Biosynthesis	0.83	0.667	COASY,PPCDC
Glutathione Redox Reactions II	0.83	0.667	GSR,TXNDC12
D-glucuronate Degradation I	0.83	0.667	DCXR,CRYL1
Hypusine Biosynthesis	0.83	0.667	DHPS,DOHH
4-aminobutyrate Degradation I	0.83	0.667	SUCLG2,ALDH5A1
Activation of IRF by Cytosolic Pattern Recognition Receptors	0.82	0.292	RELA,TRAF3,CREBBP,MAPK9,TBK1,IRF3,NFKB1,FADD,IFIH1,TRAF6,IKBKG,NFKBIA,JUN,MAPK10,SIKE1,MAVS,IKBKAP,PIN1,IFNAR1
Retinoic acid Mediated Apoptosis Signaling	0.82	0.297	PARP6,CASP3,PARP4,APAF1,TNKS2,PARP9,RARG,PARP1,FADD,TNKS,CASP9,TIPARP,CRABP2,DAP3,BID,RXRA,CYCS,TNFRSF10A,IFNAR1
Leucine Degradation I	0.819	0.444	AUH,MCCC1,HMGCL,MCCC2
Heme Biosynthesis II	0.819	0.444	UROD,ALAD,CPOX,HMBS
Acute Myeloid Leukemia Signaling	0.814	0.284	RUNX1,RELA,RAF1,MAP2K7,PIK3CA,BAD,GRB2,RRAS,SOS2,HRAS,STAT3,NFKB1,PIK3R3,AKT1,RRAS2,MAP2K2,ARAF,LEF1,MAP2K3,JUP,STAT5B,MAP2K1,ATM
Inhibition of Angiogenesis by TSP1	0.811	0.333	VEGFA,AKT1,JUN,MAPK14,TGFBR1,SDC1,CASP3,SDC2,MAPK10,MAPK9,MAPK11
D-myo-inositol (1,3,4)-trisphosphate Biosynthesis	0.811	0.368	IPMK,INPP5E,SEC16A,INPP5A,OCRL,PMPCA,PTEN
Chondroitin and Dermatan Biosynthesis	0.803	0.5	CHSY3,CHPF,CHPF2
Superoxide Radicals Degradation	0.803	0.5	SOD1,SOD2,NQO1
UDP-N-acetyl-D-glucosamine Biosynthesis II	0.803	0.5	GFPT1,PGM3,UAP1
Glycogen Biosynthesis II (from UDP-D-Glucose)	0.803	0.5	UGP2,GYG1,GBE1
Melatonin Signaling	0.792	0.296	RAF1,MAP2K7,PRKAR2A,PLCG1,GNRH2,PRKCZ,GNAI2,CALM1 (includes others),CAMK2D,PRKCI,MAP2K2,ARAF,PRKCD,PRKACA,PRKCE,MAP2K3,PRKCH,MAP2K1,PRKD1,PRKAR1A,PRKCA
Type I Diabetes Mellitus Signaling	0.783	0.267	SOCS1,RELA,JAK1,PIAS1,JAK2,MAP3K5,NFKB1,MAPK11,IRAK1,IKBKG,CASP9,NFKBIA,MAP3K7,BID,MAP3K14,MAP2K7,CASP3,APAF1,MAPK9,IFNGR1,SOCS4,HSPD1,FADD,TRAF6,TRAF2,MAPK14,MAPK10,MAP2K3,CYCS,SOCS7,HLA-E
Role of p14/p19ARF in Tumor Suppression	0.77	0.312	PIK3R3,RB1,PIK3CA,SF3A2,RAC1,SF3A1,MDM2,UBTF,POLR3D,ATM
Methionine Degradation I (to Homocysteine)	0.77	0.375	SUV39H2,PRMT3,MAT2B,EHMT1,FTSJ2,PRMT1
Parkinson's Signaling	0.77	0.375	MAPK14,CASP9,CASP3,PARK7,CYCS,MAPK11
Estrogen-Dependent Breast Cancer Signaling	0.77	0.279	RELA,SRC,PIK3CA,RRAS,CREBBP,HRAS,NFKB1,HSD17B8,EP300,PIK3R3,FOS,RRAS2,AKT1,JUN,SP1,CREB1,ATF4,STAT5B,ATM
Endothelin-1 Signaling	0.769	0.273	RAF1,PIK3CA,GNA11,HRAS,MAPK11,PRKCZ,PRDX6,CASP6,JUN,CASP9,EDN1,ECE2,ADCY5,PRKCE,PLA2G4F,GNA13,PRKD1,PLA2G12A,PRKCA,ATM,SRC,GNAS,CASP3,GRB2,ITPR2,RRAS,GNA12,ADCY6,MAPK9,PLCG1,ITPR1,GNAI2,PIK3R3,PLA2G6,FOS,PRKCI,MAPK14,RRAS2,ARAF,GAB1,PRKCD,PLA2G4B,ADCY1,MAPK10,PRKCH,MAPK7,CASP7
Axonal Guidance Signaling	0.762	0.243	DPYSL2,RAF1,ITSN1,SOS2,HRAS,NCK1,BRCC3,GNB1,VEGFA,NCK2,PAK1,ECE2,BAIAP2,PLXNB2,GNA13,BMP8B,PRKD1,ATM,CFL1,RRAS,PTCH1,MYL12A,ARPC2,GNB2,PRKACA,EPHA2,RAP1B,ADAM17,PIK3CA,RGS3,ARHGEF7,GNA11,VEGFB,FZD1,CDC42,EIF4E,PRKCZ,EFNB2,ACTR3,AKT1,MYSM1,PRKCE,PFN2,GNB1L,PPP3CA,BMP1,PAK2,TUBB4B,GRB2,GNA12,PLCG1,HKR1,EFNA1,GNG5,ARPC4,NTN3,FZD7,NFATC3,GNB2L1,TUBB,PTK2,MICAL1,MAP2K2,PPP3R1,WNT4,ARHGEF11,TUBA1C,GSK3…
Semaphorin Signaling in Neurons	0.762	0.308	DPYSL2,PAK2,CFL1,RHOC,RHOT2,RAC1,PTK2,ROCK1,PAK1,RHOG,RHOB,RHOT1,RHOA,RHOU,ARHGAP1,FNBP1
Heparan Sulfate Biosynthesis	0.747	0.304	NDST3,B3GALT6,XYLT1,HS2ST1,EXT1,CHST12,PRDX6,HS6ST1,B4GALT7,HS3ST3B1,UST,CHST11,EXTL3,HS6ST3,NDST2,B3GAT3,EXTL2
Role of IL-17F in Allergic Inflammatory Airway Diseases	0.741	0.298	RAF1,RELA,CREBBP,RPS6KA5,IL17RA,NFKB1,EP300,TRAF6,MAP2K2,CREB1,ATF4,RPS6KA4,RPS6KA1,MAP2K1
Chondroitin Sulfate Biosynthesis	0.71	0.302	NDST3,B3GALT6,CHSY3,XYLT1,HS2ST1,CHST12,HS6ST1,B4GALT7,HS3ST3B1,UST,CHPF,CHST11,HS6ST3,NDST2,B3GAT3,CHPF2
Superpathway of Methionine Degradation	0.701	0.323	PCCA,SUV39H2,PRMT3,DLD,MTR,MAT2B,EHMT1,FTSJ2,GOT2,PRMT1
Pentose Phosphate Pathway	0.685	0.4	RPE,TALDO1,G6PD,H6PD
CTLA4 Signaling in Cytotoxic T Lymphocytes	0.673	0.269	PIK3CA,PPP2R2A,PPP2R3B,JAK2,AP2A2,AKT1,PPM1L,AP1S3,ATM,AP2B1,AP2M1,GRB2,AP1M1,CLTC,PLCG1,AP2S1,PIK3R3,PPP2CB,PPP2R1A,PTPN11,PPP2R4,PPP2R3A,SYK,PPP2R5E,AP1G1
Netrin Signaling	0.662	0.25	NCK2,NFAT5,PRKG1,NFATC3,PPP3R1,RAC1,PRKAR2A,PRKACA,PPP3CC,NCK1,PPP3CA,PRKAR1A
Role of IL-17A in Arthritis	0.661	0.267	RELA,PIK3CA,MAPK9,IL17RA,NFKB1,MAPK11,PIK3R3,NFKBIA,MAPK14,MAP2K2,MAPK10,MAP2K3,RPS6KA1,MAPKAPK2,MAP2K1,ATM
G Protein Signaling Mediated by Tubby	0.637	0.263	GNB1,GNAS,GNB2L1,GNB2,ABL1,PLCG1,GNG5,JAK2,GNG3,GNB1L
Methylthiopropionate Biosynthesis	0.615	1	ADI1
Acyl Carrier Protein Metabolism	0.615	1	AASDHPPT
Acetyl-CoA Biosynthesis III (from Citrate)	0.615	1	ACLY
Glutamine Biosynthesis I	0.615	1	GLUL
Phosphatidylethanolamine Biosynthesis III	0.615	1	PTDSS2
VDR/RXR Activation	0.615	0.278	LRP5,HES1,THBD,KLF4,PRKCZ,EP300,YY1,PRKCI,GADD45A,NCOA2,SP1,RUNX2,PRKCD,CDKN1A,CSNK2A1,PRKCE,NCOR1,PRKCH,NCOR2,RXRA,PRKD1,PRKCA
Uracil Degradation II (Reductive)	0.604	0.5	DPYSL2,DPYD
Pentose Phosphate Pathway (Oxidative Branch)	0.604	0.5	G6PD,H6PD
2-ketoglutarate Dehydrogenase Complex	0.604	0.5	DLST,DLD
Heme Degradation	0.604	0.5	BLVRA,HMOX2
Serine Biosynthesis	0.604	0.5	PSPH,UBAC2
Branched-chain Œ±-keto acid Dehydrogenase Complex	0.604	0.5	DLD,BCKDHB
Heme Biosynthesis from Uroporphyrinogen-III I	0.604	0.5	UROD,CPOX
Eumelanin Biosynthesis	0.604	0.5	MIF,DDT
Myo-inositol Biosynthesis	0.604	0.5	IMPAD1,IMPA2
Thymine Degradation	0.604	0.5	DPYSL2,DPYD
Phenylalanine Degradation I (Aerobic)	0.604	0.5	PCBD1,QDPR
Molybdenum Cofactor Biosynthesis	0.604	0.5	GPHN,MOCS3
eNOS Signaling	0.603	0.261	PIK3CA,PRKAB1,HSPA14,PRKAB2,HSPA1A/HSPA1B,VEGFB,PDPK1,PDGFC,VEGFA,HSPA4,AKT1,CASP9,HSP90AB1,STUB1,ADCY5,PRKAA1,CHRNA5,DNM2,ATM,GNAS,CASP3,ITPR2,PRKAR2A,ADCY6,VEGFC,PLCG1,ITPR1,PIK3R3,CALM1 (includes others),PRKG1,ADCY1,PRKACA,HSP90AA1,ESR2,PRKAR1A
Antiproliferative Role of Somatostatin Receptor 2	0.6	0.269	RAP1B,SRC,PIK3CA,RRAS,GNB2L1,HRAS,GNG3,GNB1,PIK3R3,RRAS2,MAP2K2,PTPN11,CDKN1A,GNB2,GNG5,GNB1L,MAP2K1,ATM
Cysteine Biosynthesis III (mammalia)	0.591	0.333	SUV39H2,PRMT3,MAT2B,EHMT1,FTSJ2,PRMT1
Natural Killer Cell Signaling	0.586	0.268	RAF1,PIK3CA,SOS2,HRAS,NCK1,OCRL,PRKCZ,PAK1,AKT1,MAP2K2,PRKCE,HCST,MAP2K1,PRKD1,PRKCA,ATM,VAV2,PAK2,RRAS,GRB2,RAC1,PLCG1,SH3BP2,PIK3R3,RRAS2,PRKCI,PTPN11,SYK,PRKCD,PRKCH
MIF Regulation of Innate Immunity	0.557	0.267	PLA2G6,RELA,FOS,MIF,JUN,NFKBIA,PLA2G4B,MAPK10,MAPK9,PLA2G4F,NFKB1,PLA2G12A
FcŒ≥RIIB Signaling in B Lymphocytes	0.557	0.231	PIK3R3,PIK3CA,AKT1,RRAS2,GRB2,RRAS,SYK,MAPK10,MAPK9,PDPK1,HRAS,ATM
IL-10 Signaling	0.556	0.264	RELA,MAP3K14,IL4R,JAK1,BLVRA,TYK2,STAT3,NFKB1,MAPK11,TRAF6,FOS,IKBKG,MAPK14,JUN,NFKBIA,SP1,MAP3K7,MAP2K3,TAB1
Pyrimidine Ribonucleotides Interconversion	0.549	0.308	NME3,NME4,NME1,AK8,ENTPD6,NME2,CMPK1,NME6
Relaxin Signaling	0.547	0.243	RAP1B,RELA,PIK3CA,PDE7A,GNB2L1,GNA11,NFKB1,PRKCZ,MPPE1,VEGFA,GNB1,JUN,NFKBIA,AKT1,RLN1,ADCY5,CREB1,TDP2,GNA13,GNB1L,MAP2K1,ATM,GNAS,GNA12,ADCY6,PRKAR2A,GNG3,PIK3R3,GNAI2,PDE8A,FOS,ADCY1,GNB2,PRKACA,GNG5,PRKAR1A
Fatty Acid Œ≤-oxidation I	0.536	0.3	HADHB,ECHS1,AUH,SLC27A1,SLC27A3,ECI1,ACSL1,HADHA,HSD17B8
Sonic Hedgehog Signaling	0.536	0.281	ADRBK1,PTCH1,PRKAR2A,PRKACA,GSK3B,HKR1,CDK1,PRKAR1A,DYRK1A
Glioma Invasiveness Signaling	0.531	0.271	PIK3CA,RHOC,RRAS,RHOT2,HRAS,PTK2,PIK3R3,RHOG,RRAS2,RHOB,RHOT1,RHOA,RHOU,FNBP1,ITGB5,ATM
Regulation of Cellular Mechanics by Calpain Protease	0.531	0.222	SRC,CAPN11,GRB2,RRAS,CDK4,HRAS,CDK1,PTK2,RB1,RRAS2,CAPNS1,CAPN2,CAPN7,ACTN4,CAPN10,ACTN1
IL-9 Signaling	0.525	0.263	PIK3R3,RELA,PIK3CA,JAK1,IRS1,IRS2,STAT3,STAT5B,NFKB1,ATM
Sphingomyelin Metabolism	0.519	0.375	SMPD1,SMPD2,SGMS1
UDP-N-acetyl-D-galactosamine Biosynthesis II	0.519	0.375	GPI,PGM3,UAP1
TR/RXR Activation	0.51	0.258	PIK3CA,UCP2,NCOA6,MDM2,PFKP,HIF1A,EP300,PIK3R3,ENO1,ADRB1,AKT1,LDLR,NCOA2,SREBF2,FASN,SLC16A2,NCOA4,ACACA,NCOR1,STRBP,NCOR2,RXRA,ATM
Role of Macrophages, Fibroblasts and Endothelial Cells in Rheumatoid Arthritis	0.505	0.237	SOCS1,RAF1,TRAF3,NFATC3,AXIN1,HRAS,VEGFA,IKBKG,CAMK2D,MAP2K2,PPP3R1,TRAF4,ATF4,WNT4,GSK3B,PRKD1,ATM,MAP3K14,MIF,RRAS,CREBBP,RAC1,VEGFC,STAT3,PPP3CC,APC,PDGFB,PIK3R3,TLR2,TRAF6,RHOA,PRKCD,FZD6,PRKCH,MAP2K3,LEF1,FZD5,RELA,PIK3CA,CEBPD,VEGFB,JAK2,FZD1,NFKB1,IL17RA,PDGFC,PRKCZ,IRAK1,EP300,NFAT5,AKT1,JUN,NLK,NFKBIA,MAP3K7,CREB1,PRKCE,MAPKAPK2,CTNNB1,MAP2K1,PPP3CA,PRKCA,SRC,MAP2K7,LRP5,DVL1,MAPK9,PLCG1…
IL-12 Signaling and Production in Macrophages	0.497	0.252	RELA,PIK3CA,NFKB1,MAPK11,PRKCZ,EP300,JMJD6,IKBKG,JUN,AKT1,MAP2K2,PRKCE,MAP2K1,PRKD1,PRKCA,ATM,ALOX15,APOM,RAB7A,MAPK9,IFNGR1,PIK3R3,TLR2,TRAF6,FOS,MAPK14,PRKCI,PRKCD,ZNF668,MAPK10,MAP3K8,PRKCH,RXRA,REL,CLU
Aryl Hydrocarbon Receptor Signaling	0.497	0.248	ALDH4A1,RELA,TP73,NQO2,CDK4,NFKB1,RARG,PTGES3,SMARCA4,EP300,RB1,NCOA7,JUN,HSP90AB1,CCND3,SP1,NCOA2,NFE2L2,CHEK2,ALDH5A1,ATM,SRC,CYP1A1,CCNE2,NQO1,APAF1,MDM2,ALDH9A1,AIP,FOS,CDKN1A,HSP90AA1,NCOR2,RXRA,ESR2,GSTP1
Nur77 Signaling in T Lymphocytes	0.496	0.25	CASP3,HDAC2,SIN3B,APAF1,PPP3CC,SIN3A,EP300,CALM1 (includes others),CASP9,MEF2D,PPP3R1,MAPK7,RXRA,CYCS,PPP3CA
Acute Phase Response Signaling	0.496	0.253	RAF1,SOCS1,RELA,PIK3CA,SOS2,PDPK1,HRAS,MAP3K5,JAK2,NFKB1,MAPK11,HNRNPK,IRAK1,IKBKG,NFKBIA,AKT1,SOD2,JUN,F8,MAP2K2,MAP3K7,OSMR,MAP2K1,TAB1,MAP3K14,MAP2K7,GRB2,RRAS,MAP3K1,MAPK9,SOCS4,STAT3,HMOX2,TRAF6,PIK3R3,FOS,TRAF2,MAPK14,RRAS2,PTPN11,CRABP2,MAP2K3,SOCS7,C2
D-myo-inositol (1,4,5)-Trisphosphate Biosynthesis	0.491	0.296	PI4K2A,CDIPT,PIKFYVE,PIP4K2B,PLCG1,PI4K2B,PIP4K2A,PI4KB
Leptin Signaling in Obesity	0.483	0.26	PIK3CA,GNAS,LEPR,GRB2,ADCY6,PRKAR2A,PLCG1,JAK2,STAT3,PIK3R3,AKT1,PTPN11,MAP2K2,ADCY5,ADCY1,PRKACA,AGRP,MAP2K1,PRKAR1A,ATM
IL-4 Signaling	0.483	0.263	SOCS1,IL4R,PIK3CA,JAK1,IL13RA1,GRB2,NFATC3,RRAS,TYK2,SOS2,HRAS,JAK2,OCRL,PIK3R3,AKT1,NFAT5,RRAS2,IRS1,NR3C2,ATM
Mismatch Repair in Eukaryotes	0.465	0.25	PCNA,PMS2,FEN1,MLH1,EXO1
Tetrapyrrole Biosynthesis II	0.455	0.4	ALAD,HMBS
CMP-N-acetylneuraminate Biosynthesis I (Eukaryotes)	0.455	0.4	NANP,NANS
Lysine Degradation II	0.455	0.4	AASDHPPT,AADAT
Lysine Degradation V	0.455	0.4	AASDHPPT,AADAT
2-oxobutanoate Degradation I	0.455	0.4	PCCA,DLD
Trans, trans-farnesyl Diphosphate Biosynthesis	0.455	0.4	IDI1,GGPS1
dTMP De Novo Biosynthesis	0.455	0.4	TYMS,DHFRL1
Glutamate Degradation III (via 4-aminobutyrate)	0.455	0.4	SUCLG2,ALDH5A1
Acetate Conversion to Acetyl-CoA	0.455	0.4	ACSS3,ACSL1
Pyrimidine Ribonucleotides De Novo Biosynthesis	0.439	0.286	NME3,NME4,NME1,AK8,ENTPD6,NME2,CMPK1,NME6
Cytotoxic T Lymphocyte-mediated Apoptosis of Target Cells	0.435	0.25	FADD,CASP6,CASP9,CASP3,APAF1,DFFB,BID,CYCS,CASP7
Transcriptional Regulatory Network in Embryonic Stem Cells	0.429	0.275	GBX2,RIF1,REST,CDYL,KAT6A,EOMES,STAT3,OTX1,SET,ZFHX3,POU5F1
Synaptic Long Term Depression	0.429	0.243	RAF1,PPP2R2A,GNA11,HRAS,PPP2R3B,PRKCZ,PRDX6,MAP2K2,PPM1L,PRKCE,PLA2G4F,GNA13,MAP2K1,PRKD1,PLA2G12A,PRKCA,GNAS,RRAS,ITPR2,GNA12,PLCG1,ITPR1,CRHR1,GNAI2,PLA2G6,PPP2CB,PPP2R1A,RRAS2,PRKG1,PRKCI,PPP2R4,PPP2R3A,PRKCD,PLA2G4B,PRKCH,PPP2R5E
Bladder Cancer Signaling	0.423	0.253	RAF1,DAPK1,RRAS,MMP15,ABL1,CDK4,HRAS,VEGFC,VEGFB,RPS6KA5,MDM2,PDGFC,SIN3A,VEGFA,FGF21,RB1,CDH1,RRAS2,MAP2K2,CDKN1A,FGF12,ERBB2,MAP2K1
Prostanoid Biosynthesis	0.423	0.333	PTGES2,TBXAS1,PTGES3
Calcium Transport I	0.423	0.333	ATP2C1,ATP2A3,ATP2C2
Histidine Degradation VI	0.423	0.333	MICAL1,AMDHD1,MICAL3
Folate Transformations I	0.423	0.333	MTHFS,MTR,MTHFD2L
Urate Biosynthesis/Inosine 5'-phosphate Degradation	0.409	0.308	NT5C3A,IMPDH2,NT5C2,NT5C
Mitochondrial L-carnitine Shuttle Pathway	0.401	0.278	CPT1A,CPT2,SLC27A1,SLC27A3,ACSL1
Tryptophan Degradation III (Eukaryotic)	0.397	0.286	HADHB,L3HYPDH,ACAT2,ACAT1,HADHA,HSD17B8
Caveolar-mediated Endocytosis Signaling	0.393	0.232	SRC,ARCN1,RAB5C,ITSN1,RAB5A,COPA,ABL1,FLOT1,RAB5B,COPB2,COPB1,ACTG1,FLNA,PTPN1,ITGB4,PTRF,ITGB5,DNM2,PRKCA
Heparan Sulfate Biosynthesis (Late Stages)	0.39	0.265	NDST3,HS2ST1,EXT1,CHST12,PRDX6,HS3ST3B1,HS6ST1,UST,CHST11,EXTL3,HS6ST3,NDST2,EXTL2
Cdc42 Signaling	0.371	0.23	RAF1,RALA,MAP3K11,EXOC6,CDC42,MAPK11,PARD6A,CLIP1,PRKCZ,DIAPH1,PAK1,ACTR3,JUN,LLGL1,BAIAP2,EXOC5,GSK3B,EXOC3,RASA1,VAV2,SRC,PAK2,CFL1,ARPC5L,MAPK9,TNK2,APC,FOS,MYL12A,MAPK14,PRKCI,MYL12B,ARPC2,FNBP1L,MAPK10,PPP1R12A,ARPC4,HLA-E
Spliceosomal Cycle	0.371	0.143	U2AF2
Guanine and Guanosine Salvage I	0.371	0.5	HPRT1
All-trans-decaprenyl Diphosphate Biosynthesis	0.371	0.5	PDSS2
Proline Degradation	0.371	0.5	ALDH4A1
S-methyl-5-thio-Œ±-D-ribose 1-phosphate Degradation	0.371	0.5	APIP
Taurine Biosynthesis	0.371	0.5	CSAD
Palmitate Biosynthesis I (Animals)	0.371	0.5	FASN
L-cysteine Degradation III	0.371	0.5	MPST
4-hydroxyproline Degradation I	0.371	0.5	ALDH4A1
Sulfate Activation for Sulfonation	0.371	0.5	PAPSS1
Fatty Acid Biosynthesis Initiation II	0.371	0.5	FASN
Cardiolipin Biosynthesis II	0.371	0.5	PGS1
Formaldehyde Oxidation II (Glutathione-dependent)	0.371	0.5	ADH5
Glutamine Degradation I	0.371	0.5	GLS
Role of Osteoblasts, Osteoclasts and Chondrocytes in Rheumatoid Arthritis	0.359	0.237	BAD,AXIN1,NFATC3,TAB2,IKBKG,CASP9,RUNX2,PPP3R1,WNT4,GSK3B,SMAD1,BMP8B,ATM,MAP3K14,PPP3CC,APC,PIK3R3,TRAF6,MAPK10,FZD6,MAP2K3,FZD5,LEF1,RELA,PIK3CA,ADAM17,PTK2B,BMPR2,FZD1,MAP3K5,SMAD5,NFKB1,JUN,AKT1,NFAT5,NFKBIA,BMPR1A,MAP3K7,CTNNB1,PPP3CA,BMP1,SRC,LRP5,MAP2K7,DVL1,SMAD6,MAPK9,XIAP,FOS,COL1A1,CALM1 (includes others),TRAF2,MAPK14,FZD7
iCOS-iCOSL Signaling in T Helper Cells	0.355	0.233	RELA,PIK3CA,BAD,NFATC3,PDPK1,NFKB1,PLEKHA3,PTEN,IKBKG,CAMK2D,NFAT5,AKT1,NFKBIA,PPP3R1,PPP3CA,ATM,GRB2,ITPR2,CSK,RAC1,PLCG1,PPP3CC,ITPR1,PIK3R3,CALM1 (includes others),PLEKHA2,PLEKHA1
Dermatan Sulfate Biosynthesis (Late Stages)	0.355	0.262	NDST3,HS3ST3B1,HS6ST1,UST,HS2ST1,CHST11,HS6ST3,CHST12,NDST2,CHST14,DSE
tRNA Charging	0.353	0.263	IARS2,YARS,FARS2,TARSL2,KARS,EARS2,TARS,SARS2,VARS,FARSA
Leukocyte Extravasation Signaling	0.352	0.245	MLLT4,MAP3K4,CLDN6,PTK2,MAP2K2,ARHGAP12,PRKD1,ATM,RAC1,RDX,ARHGAP5,PIK3R3,PTPN11,RHOA,PRKCD,MAPK10,PRKCH,ACTN4,CTTN,ARHGAP1,RAP1B,CD99,PIK3CA,PTK2B,MMP15,ABL1,CDC42,MAPK11,PRKCZ,CLDN4,PRKCE,CLDN9,CTNNB1,VASP,ACTN1,PRKCA,VAV2,SRC,ARHGAP4,MAPK9,PLCG1,ACTG1,ROCK1,GNAI2,PRKCI,MAPK14,CLDN1,FER,ARHGAP8/PRR5-ARHGAP8
Interferon Signaling	0.351	0.265	SOCS1,RELA,JAK1,PTPN2,PIAS1,TYK2,IFNGR1,JAK2,IFNAR1
NAD Biosynthesis from 2-amino-3-carboxymuconate Semialdehyde	0.349	0.333	NADSYN1,ABL1
Arginine Biosynthesis IV	0.349	0.333	GLUD1,GLUD2
Superpathway of Serine and Glycine Biosynthesis I	0.349	0.333	PSPH,UBAC2
Ceramide Biosynthesis	0.349	0.333	SPTLC2,SPTSSA
Pentose Phosphate Pathway (Non-oxidative Branch)	0.349	0.333	RPE,TALDO1
Acetyl-CoA Biosynthesis I (Pyruvate Dehydrogenase Complex)	0.349	0.333	DLAT,DLD
Adenine and Adenosine Salvage III	0.349	0.333	ADAL,HPRT1
Pregnenolone Biosynthesis	0.349	0.333	MICAL1,MICAL3
GDP-mannose Biosynthesis	0.349	0.333	GPI,PMM2
NAD Salvage Pathway II	0.347	0.273	NT5C3A,ACP6,ACP1,NT5C2,NT5C,ACPP
Purine Nucleotides Degradation II (Aerobic)	0.346	0.278	NT5C3A,ADAL,IMPDH2,NT5C2,NT5C
Phenylalanine Degradation IV (Mammalian, via Side Chain)	0.345	0.286	IL4I1,SLC27A3,GOT2,ACSF3
Reelin Signaling in Neurons	0.343	0.244	MAP3K9,SRC,MAP2K7,PIK3CA,MAP3K11,MAPK9,ARHGEF1,MAPK8IP3,APP,PIK3R3,YES1,AKT1,NDEL1,ARHGEF16,MAPK10,LRP8,ARHGEF11,GSK3B,ARHGEF9,ATM
Role of Pattern Recognition Receptors in Recognition of Bacteria and Viruses	0.328	0.24	RELA,PIK3CA,MAPK9,IRF3,NFKB1,EIF2S1,PRKCZ,PIK3R3,TRAF6,IFIH1,TLR2,PRKCI,PRKCD,SYK,CREB1,MAPK10,NOD1,PRKCE,MAVS,PRKCH,RIPK2,PRKD1,ATM,PRKCA
Human Embryonic Stem Cell Pluripotency	0.326	0.219	PIK3CA,TGFBR1,AXIN1,SMAD3,BMPR2,PDPK1,GSK3A,FZD1,SMAD5,PDGFC,AKT1,BMPR1A,WNT4,GSK3B,CTNNB1,SMAD1,BMP8B,ATM,BMP1,GNAS,FGFR1,DVL1,SMAD6,ACVR1,FGFR2,APC,PDGFB,PIK3R3,FZD6,FZD5,LEF1,POU5F1,FZD7
Stearate Biosynthesis I (Animals)	0.315	0.257	SRD5A3,DHCR24,FASN,SLC27A1,SLC27A3,ELOVL1,ACOT7,ACSL1,ELOVL6
Role of PI3K/AKT Signaling in the Pathogenesis of Influenza	0.309	0.229	RELA,PIK3CA,IRF3,NFKB1,MLH1,GNAI2,PIK3R3,NFKBIA,AKT1,CASP9,MAP2K2,ZNF346,GSK3B,MAP2K1,IFNAR1,ATM
Cardiomyocyte Differentiation via BMP Receptors	0.298	0.238	BMPR1A,MAP3K7,SMAD6,BMPR2,BMPR1B
Role of Wnt/GSK-3Œ≤ Signaling in the Pathogenesis of Influenza	0.294	0.238	SIAH1,CSNK1G2,AXIN1,DVL1,CSNK1D,FZD1,APC,CSNK1E,NCOA2,FZD6,WNT4,NCOA4,FZD5,LEF1,DVL3,GSK3B,CTNNB1,IFNAR1,FZD7
Adenosine Nucleotides Degradation II	0.292	0.267	NT5C3A,ADAL,NT5C2,NT5C
Neuroprotective Role of THOP1 in Alzheimer's Disease	0.287	0.238	NFYA,ECE2,CREB1,PRKAR2A,PRKACA,GNRH2,IDE,HLA-E,APP,PRKAR1A
Chondroitin Sulfate Biosynthesis (Late Stages)	0.264	0.244	NDST3,HS3ST3B1,HS6ST1,UST,CHSY3,HS2ST1,CHPF,CHST11,HS6ST3,CHST12,NDST2
L-carnitine Biosynthesis	0.248	0.333	ALDH9A1
PRPP Biosynthesis I	0.248	0.333	PRPS2
NADH Repair	0.248	0.333	CARKD
5-aminoimidazole Ribonucleotide Biosynthesis I	0.248	0.333	PPAT
1,25-dihydroxyvitamin D3 Biosynthesis	0.248	0.333	POR
Glutathione Biosynthesis	0.248	0.333	GCLC
Tetrahydrobiopterin Biosynthesis I	0.248	0.333	GCH1
Methionine Salvage II (Mammalian)	0.248	0.333	MTR
Inosine-5'-phosphate Biosynthesis II	0.248	0.333	PAICS
Oxidized GTP and dGTP Detoxification	0.248	0.333	NUDT1
Tetrahydrobiopterin Biosynthesis II	0.248	0.333	GCH1
Glutamate Degradation II	0.248	0.333	GOT2
S-adenosyl-L-methionine Biosynthesis	0.248	0.333	MAT2B
Tyrosine Biosynthesis IV	0.248	0.333	PCBD1
Fatty Acid Œ≤-oxidation III (Unsaturated, Odd Number)	0.248	0.333	ECI1
N-acetylglucosamine Degradation I	0.248	0.333	AMDHD2
Aspartate Biosynthesis	0.248	0.333	GOT2
MIF-mediated Glucocorticoid Regulation	0.247	0.216	PLA2G6,RELA,MIF,NFKBIA,PLA2G4B,PLA2G4F,NFKB1,PLA2G12A
Oxidative Ethanol Degradation III	0.246	0.143	ALDH4A1,ACSS3,ALDH9A1,ACSL1
Guanosine Nucleotides Degradation III	0.233	0.25	NT5C3A,NT5C2,NT5C
Histidine Degradation III	0.212	0.25	AMDHD1,MTHFD2L
Arsenate Detoxification I (Glutaredoxin)	0.174	0.25	GLRX2
Methylmalonyl Pathway	0.174	0.25	PCCA
Geranylgeranyldiphosphate Biosynthesis	0.174	0.25	GGPS1
Biotin-carboxyl Carrier Protein Assembly	0.174	0.25	ACACA
Proline Biosynthesis I	0.174	0.25	PYCR1
Melatonin Degradation II	0.174	0.25	IL4I1
Arginine Degradation I (Arginase Pathway)	0.174	0.25	ALDH4A1
Rapoport-Luebering Glycolytic Shunt	0.174	0.25	PGAM1
L-cysteine Degradation I	0.174	0.25	GOT2
Lactose Degradation III	0.174	0.25	GLB1
N-acetylglucosamine Degradation II	0.174	0.25	AMDHD2

## Sheet: 2
Ingenuity Canonical Pathways	-log(p-value)	Ratio	Molecules
Role of NANOG in Mammalian Embryonic Stem Cell Pluripotency	4.22	0.113	BMP4,WNT10B,PIK3R1,WNT9A,KRAS,WNT6,TCF7L1,FOXD3,SOX2,FZD8,SHC1,WNT7B,MRAS
Human Embryonic Stem Cell Pluripotency	3.94	0.0927	BMP4,WNT10B,PDGFA,PIK3R1,WNT9A,WNT6,TCF7L1,FOXD3,INHBA,TGFBR2,SOX2,FZD8,WNT7B,MRAS
Estrogen Receptor Signaling	3.58	0.097	TAF12,MED18,CCNC,HIST2H3C (includes others),KRAS,HNRNPD,ERCC2,NR3C1,POLR2G,SHC1,MED15,MRAS,GTF2H1
Glioblastoma Multiforme Signaling	3.52	0.0886	WNT10B,PDGFA,PIK3R1,WNT9A,CDK6,KRAS,WNT6,MYC,PLCD3,FZD8,SHC1,WNT7B,MRAS,RHOF
Axonal Guidance Signaling	3.36	0.0602	KLC1,BMP4,WNT10B,PDGFA,PIK3R1,ARPC5,WNT6,KRAS,CRK,PLCD3,SHC1,ITGA3,CFL2,EFNA5,WNT7B,MRAS,SEMA3E,GNG4,PXN,CXCR4,WNT9A,SEMA5A,PLXND1,FZD8,RTN4,PRKAG2,NRP1,SEMA7A
Wnt/Œ≤-catenin Signaling	3.36	0.0872	WNT10B,PPARD,WNT9A,WNT6,TCF7L1,SOX13,RARG,ACVR1B,MYC,TGFBR2,SOX2,FZD8,JUN,WNT7B,RUVBL2
Regulation of Cellular Mechanics by Calpain Protease	3.31	0.111	PXN,ITGA3,EZR,CAPN1,MRAS,CDK6,KRAS,CAST
Neuregulin Signaling	3.24	0.103	MYC,SHC1,ITGA3,BTC,PIK3R1,GRB7,MRAS,HSP90AA1,CRK,KRAS
Actin Cytoskeleton Signaling	3.2	0.073	PXN,PDGFA,MYH14,PIK3R1,ARPC5,MYLK3,PPP1CB,CRK,KRAS,PIP5K1B,SHC1,ITGA3,PIP5K1A,CFL2,EZR,MRAS,SSH3
Nucleotide Excision Repair Pathway	3.07	0.171	POLR2G,ERCC1,XPC,GTF2H1,ERCC2,RPA2
Protein Kinase A Signaling	2.86	0.0628	GNG4,PXN,DUSP8,PTPLA,PTPN14,MYLK3,HIST2H3C (includes others),PPP1CB,TCF7L1,PDE4D,TGFBR2,CALM1 (includes others),PLCD3,ADD3,GYS1,CDC26,DUSP10,PRKAG2,HIST1H1D,PDE5A,SFN,APEX1,PTPN21,CAMK2G
Thyroid Cancer Signaling	2.76	0.146	PPARG,MYC,SHC1,MRAS,KRAS,TCF7L1
Colorectal Cancer Metastasis Signaling	2.69	0.0683	GNG4,WNT10B,PIK3R1,WNT9A,KRAS,WNT6,TCF7L1,BAX,MYC,TGFBR2,FZD8,JUN,WNT7B,MRAS,PRKAG2,RHOF,MMP17
TGF-Œ≤ Signaling	2.68	0.0968	TGFBR2,IRF7,JUN,BMP4,MRAS,KRAS,INHBA,ACVR1B,PMEPA1
Prolactin Signaling	2.6	0.104	MYC,SHC1,JUN,PIK3R1,MRAS,KRAS,NMI,NR3C1
Myc Mediated Apoptosis Signaling	2.57	0.117	MYC,SHC1,PIK3R1,MRAS,KRAS,BAX,SFN
PPAR Signaling	2.48	0.0874	PPARG,SHC1,JUN,PPARD,PDGFA,MRAS,HSP90AA1,KRAS,MAP4K4
Androgen Signaling	2.47	0.0741	POLR2G,GNG4,SHC1,CALM1 (includes others),JUN,MRAS,PRKAG2,GTF2H1,HSP90AA1,ERCC2
PDGF Signaling	2.45	0.101	MYC,SHC1,JUN,PDGFA,PIK3R1,MRAS,CRK,KRAS
SAPK/JNK Signaling	2.45	0.0891	SHC1,JUN,DUSP8,DUSP10,PIK3R1,MRAS,CRK,KRAS,MAP4K4
Mouse Embryonic Stem Cell Pluripotency	2.42	0.0909	SOX2,MYC,FZD8,BMP4,PIK3R1,MRAS,KRAS,TCF7L1,FOXD3
IGF-1 Signaling	2.36	0.0882	SHC1,PXN,JUN,PIK3R1,MRAS,IGFBP3,PRKAG2,KRAS,SFN
Ephrin Receptor Signaling	2.33	0.0653	GNG4,PXN,PDGFA,CXCR4,ARPC5,CRK,KRAS,SHC1,ITGA3,CFL2,EFNA5,MRAS,MAP4K4
ERK5 Signaling	2.33	0.108	MYC,RPS6KA6,SGK1,MRAS,KRAS,SFN,MAP2K5
Polyamine Regulation in Colon Cancer	2.29	0.167	PPARG,MYC,MXD1,KRAS
Melanocyte Development and Pigmentation Signaling	2.19	0.0909	SHC1,RPS6KA6,PIK3R1,SH2B2,MRAS,PRKAG2,CRK,KRAS
Rac Signaling	2.19	0.0769	PIP5K1A,ITGA3,JUN,CFL2,PIK3R1,ARPC5,MRAS,KRAS,PIP5K1B
Chemokine Signaling	2.15	0.101	CALM1 (includes others),JUN,CXCR4,MRAS,PPP1CB,KRAS,CAMK2G
PAK Signaling	2.1	0.0769	SHC1,PXN,ITGA3,CFL2,PDGFA,PIK3R1,MRAS,KRAS
Molecular Mechanisms of Cancer	2.1	0.0543	BMP4,PIK3R1,CDK6,CRK,KRAS,BAX,MYC,TGFBR2,FZD8,SHC1,JUN,FANCD2,MRAS,PRKAG2,ARHGEF2,ARHGEF3,CFLAR,RHOF,NOTCH1,CAMK2G
ERK/MAPK Signaling	2.07	0.0647	PPARG,PXN,PIK3R1,HIST2H3C (includes others),PPP1CB,CRK,KRAS,MYC,SHC1,ITGA3,MRAS,PRKAG2,HSPB1
Thrombopoietin Signaling	2.06	0.102	MYC,SHC1,JUN,PIK3R1,MRAS,KRAS
Basal Cell Carcinoma Signaling	2.05	0.0946	FZD8,BMP4,WNT10B,WNT7B,WNT9A,WNT6,TCF7L1
Transcriptional Regulatory Network in Embryonic Stem Cells	2.03	0.125	SOX2,MEIS1,TCF7L1,FOXD3,FOXC1
Insulin Receptor Signaling	1.99	0.0752	SHC1,GYS1,SGK1,PIK3R1,SH2B2,MRAS,PRKAG2,PPP1CB,CRK,KRAS
ErbB2-ErbB3 Signaling	1.98	0.102	MYC,SHC1,JUN,PIK3R1,MRAS,KRAS
PPARŒ±/RXRŒ± Activation	1.96	0.0663	TGFBR2,PLCD3,SHC1,JUN,ACAA1,ACOX1,MRAS,PRKAG2,HSP90AA1,KRAS,MAP4K4,ACVR1B
Ovarian Cancer Signaling	1.95	0.0719	FZD8,WNT10B,PIK3R1,WNT7B,WNT9A,MRAS,PRKAG2,KRAS,WNT6,TCF7L1
nNOS Signaling in Skeletal Muscle Cells	1.93	0.13	CALM1 (includes others),SNTB1,DAG1
Glioma Signaling	1.91	0.0748	SHC1,CALM1 (includes others),PDGFA,PIK3R1,MRAS,CDK6,KRAS,CAMK2G
Integrin Signaling	1.9	0.0625	PXN,PIK3R1,ARPC5,MYLK3,PPP1CB,CRK,KRAS,SHC1,ITGA3,CAPN1,GRB7,MRAS,RHOF
Sertoli Cell-Sertoli Cell Junction Signaling	1.87	0.0642	SPTBN2,F11R,ITGA3,CLDN23,JUN,PVRL3,CGN,MRAS,PRKAG2,IGSF5,KRAS,MTMR2
VDR/RXR Activation	1.87	0.0886	SERPINB1,CCNC,PPARD,PDGFA,MXD1,IGFBP3,CST6
Methionine Degradation I (to Homocysteine)	1.85	0.188	AHCYL1,PRMT5,MAT2A
Aryl Hydrocarbon Receptor Signaling	1.84	0.069	MYC,CTSD,JUN,MGST2,CDK6,HSP90AA1,BAX,RARG,HSPB1,ARNT
Pentose Phosphate Pathway (Non-oxidative Branch)	1.84	0.333	TKT,RPIA
Regulation of the Epithelial-Mesenchymal Transition Pathway	1.82	0.0635	TGFBR2,FZD8,WNT10B,PIK3R1,WNT7B,WNT9A,MRAS,KRAS,WNT6,TCF7L1,NOTCH1,MAP2K5
Superpathway of Methionine Degradation	1.76	0.129	AHCYL1,PRMT5,PCCB,MAT2A
HIF1Œ± Signaling	1.74	0.0769	JUN,PIK3R1,MRAS,HSP90AA1,KRAS,APEX1,MMP17,ARNT
PI3K/AKT Signaling	1.71	0.0657	SHC1,ITGA3,GYS1,PIK3R1,MRAS,HSP90AA1,KRAS,SFN,THEM4
Cysteine Biosynthesis III (mammalia)	1.71	0.167	AHCYL1,PRMT5,MAT2A
Role of Macrophages, Fibroblasts and Endothelial Cells in Rheumatoid Arthritis	1.69	0.0523	WNT10B,PDGFA,MYD88,WNT9A,PIK3R1,WNT6,KRAS,TCF7L1,MYC,PLCD3,FZD8,CALM1 (includes others),JUN,WNT7B,MRAS,IRAK4,CAMK2G
Epithelial Adherens Junction Signaling	1.67	0.0685	TGFBR2,MYH14,PVRL3,ARPC5,MRAS,CRK,KRAS,TCF7L1,NOTCH1,ACVR1B
Signaling by Rho Family GTPases	1.67	0.0551	GNG4,PIK3R1,ARPC5,VIM,PIP5K1B,PIP5K1A,ITGA3,JUN,CFL2,EZR,MRAS,ARHGEF2,ARHGEF3,RHOF
FAK Signaling	1.66	0.0714	PXN,ITGA3,PIK3R1,CAPN1,MRAS,CRK,KRAS
Agrin Interactions at Neuromuscular Junction	1.63	0.0882	PXN,ITGA3,JUN,MRAS,KRAS,DAG1
Neurotrophin/TRK Signaling	1.63	0.0845	SHC1,JUN,PIK3R1,MRAS,KRAS,MAP2K5
Glucocorticoid Receptor Signaling	1.62	0.0538	TAF12,SGK1,PIK3R1,KRAS,ERCC2,HSPA2,NR3C1,TGFBR2,POLR2G,SHC1,JUN,PRKAG2,MRAS,HSP90AA1,GTF2H1
RhoGDI Signaling	1.59	0.0579	GNG4,PIP5K1A,ITGA3,CFL2,EZR,ARPC5,MRAS,ARHGEF2,ARHGEF3,PIP5K1B,RHOF
tRNA Splicing	1.58	0.114	PDE5A,TSEN2,PDE4D,APEX1
Renal Cell Carcinoma Signaling	1.58	0.0833	JUN,PIK3R1,MRAS,CRK,KRAS,ARNT
Aldosterone Signaling in Epithelial Cells	1.56	0.0637	PLCD3,PIP5K1A,SGK1,PIK3R1,HSP90AA1,KRAS,DNAJC15,PIP5K1B,HSPA2,HSPB1
PEDF Signaling	1.55	0.0779	PPARG,PIK3R1,MRAS,KRAS,CFLAR,PNPLA2
Tight Junction Signaling	1.55	0.0633	TGFBR2,F11R,CLDN23,JUN,MYH14,PVRL3,CGN,PRKAG2,IGSF5,ARHGEF2
IL-2 Signaling	1.54	0.0893	SHC1,JUN,PIK3R1,MRAS,KRAS
VEGF Signaling	1.51	0.0714	SHC1,PXN,PIK3R1,MRAS,KRAS,SFN,ARNT
EIF2 Signaling	1.51	0.0591	SHC1,RPL4,RPS27,RPS3A,PIK3R1,RPL19,MRAS,PPP1R15A,PPP1CB,KRAS,RPS27L
Chronic Myeloid Leukemia Signaling	1.49	0.068	TGFBR2,MYC,PIK3R1,MRAS,CDK6,CRK,KRAS
Glutamate Removal from Folates	1.49	1	GGH
Xanthine and Xanthosine Salvage	1.49	1	PNP
Lanosterol Biosynthesis	1.49	1	LSS
Alanine Biosynthesis III	1.49	1	NFS1
Hereditary Breast Cancer Signaling	1.46	0.065	POLR2G,FANCD2,PIK3R1,XPC,MRAS,CDK6,KRAS,SFN
Actin Nucleation by ARP-WASP Complex	1.45	0.0758	ITGA3,ARPC5,MRAS,KRAS,RHOF
14-3-3-mediated Signaling	1.42	0.0672	PLCD3,JUN,PIK3R1,MRAS,VIM,KRAS,BAX,SFN
Acute Myeloid Leukemia Signaling	1.4	0.0741	MYC,PIK3R1,MRAS,KRAS,TCF7L1,MAP2K5
Role of Wnt/GSK-3Œ≤ Signaling in the Pathogenesis of Influenza	1.4	0.075	FZD8,WNT10B,WNT7B,WNT9A,WNT6,TCF7L1
Pentose Phosphate Pathway	1.4	0.2	TKT,RPIA
ILK Signaling	1.38	0.0579	MYC,PXN,JUN,CFL2,PIK3R1,MYH14,FERMT2,SH2B2,VIM,KRT18,RHOF
P2Y Purigenic Receptor Signaling Pathway	1.37	0.063	GNG4,MYC,PLCD3,JUN,PIK3R1,MRAS,PRKAG2,KRAS
FcŒ≥RIIB Signaling in B Lymphocytes	1.36	0.0769	SHC1,PIK3R1,MRAS,KRAS
Thrombin Signaling	1.35	0.0556	GNG4,PLCD3,SHC1,PIK3R1,MRAS,PPP1CB,KRAS,ARHGEF2,ARHGEF3,RHOF,CAMK2G
Cholecystokinin/Gastrin-mediated Signaling	1.33	0.0693	SHC1,PXN,JUN,MRAS,KRAS,RHOF,MAP2K5
Role of JAK1 and JAK3 in Œ≥c Cytokine Signaling	1.32	0.0781	SHC1,PIK3R1,SH2B2,MRAS,KRAS
Breast Cancer Regulation by Stathmin1	1.31	0.0556	GNG4,SHC1,CALM1 (includes others),PIK3R1,MRAS,PRKAG2,PPP1CB,KRAS,ARHGEF2,ARHGEF3,CAMK2G
3-phosphoinositide Biosynthesis	1.3	0.0556	PIP5K1A,DUSP8,DUSP10,PIK3R1,DOT1L,SSH3,MTMR2,PIP5K1B,SACM1L
Huntington's Disease Signaling	1.27	0.0517	POLR2G,GNG4,CTSD,SHC1,JUN,SGK1,PIK3R1,CAPN1,IFT57,RCOR2,BAX,HSPA2
GM-CSF Signaling	1.27	0.0746	SHC1,PIK3R1,MRAS,KRAS,CAMK2G
iNOS Signaling	1.26	0.0833	CALM1 (includes others),JUN,MYD88,IRAK4
Cellular Effects of Sildenafil (Viagra)	1.25	0.062	PLCD3,CALM1 (includes others),CACNA1D,MYH14,PRKAG2,PDE5A,PPP1CB,PDE4D
PI3K Signaling in B Lymphocytes	1.25	0.0606	PLCD3,CALM1 (includes others),JUN,PIK3R1,SH2B2,MRAS,KRAS,CAMK2G
Guanosine Nucleotides Degradation III	1.25	0.167	NT5E,PNP
D-myo-inositol (1,4,5)-Trisphosphate Biosynthesis	1.25	0.111	PLCD3,PIP5K1A,PIP5K1B
CREB Signaling in Neurons	1.24	0.0521	POLR2G,GNG4,PLCD3,SHC1,CALM1 (includes others),PIK3R1,MRAS,PRKAG2,KRAS,CAMK2G
Cardiac Hypertrophy Signaling	1.23	0.0519	GNG4,TGFBR2,PLCD3,CALM1 (includes others),CACNA1D,JUN,PIK3R1,MRAS,PRKAG2,KRAS,RHOF,HSPB1
ErbB Signaling	1.23	0.069	SHC1,JUN,BTC,PIK3R1,MRAS,KRAS
CXCR4 Signaling	1.23	0.0562	GNG4,PXN,JUN,CXCR4,PIK3R1,MRAS,CRK,KRAS,RHOF
Angiopoietin Signaling	1.22	0.0704	PIK3R1,GRB7,MRAS,CRK,KRAS
NGF Signaling	1.22	0.0625	SHC1,RPS6KA6,PIK3R1,MRAS,CRK,KRAS,BAX
Œ±-Adrenergic Signaling	1.21	0.0645	GNG4,CALM1 (includes others),GYS1,MRAS,PRKAG2,KRAS
Guanine and Guanosine Salvage I	1.19	0.5	PNP
L-glutamine Biosynthesis II (tRNA-dependent)	1.19	0.5	QRSL1
Adenine and Adenosine Salvage I	1.19	0.5	PNP
CDK5 Signaling	1.19	0.0674	ITGA3,CAPN1,MRAS,PRKAG2,PPP1CB,KRAS
Urate Biosynthesis/Inosine 5'-phosphate Degradation	1.19	0.154	NT5E,PNP
Erythropoietin Signaling	1.17	0.0676	SHC1,JUN,PIK3R1,MRAS,KRAS
Cardiac Œ≤-adrenergic Signaling	1.17	0.0571	GNG4,CACNA1D,MRAS,PRKAG2,PDE5A,PPP1CB,PDE4D,APEX1
UVA-Induced MAPK Signaling	1.17	0.0667	PLCD3,RPS6KA6,JUN,PIK3R1,MRAS,KRAS
Role of NFAT in Cardiac Hypertrophy	1.16	0.0518	GNG4,TGFBR2,PLCD3,SHC1,CALM1 (includes others),PIK3R1,MRAS,PRKAG2,KRAS,CAMK2G
Germ Cell-Sertoli Cell Junction Signaling	1.16	0.0566	TGFBR2,PXN,ITGA3,PIK3R1,PVRL3,MRAS,KRAS,MTMR2,RHOF
Virus Entry via Endocytic Pathways	1.15	0.0652	B2M,ITGA3,AP1G2,PIK3R1,MRAS,KRAS
GDNF Family Ligand-Receptor Interactions	1.15	0.0714	SHC1,JUN,PIK3R1,MRAS,KRAS
Relaxin Signaling	1.13	0.0541	GNG4,JUN,PIK3R1,MRAS,PRKAG2,PDE5A,PDE4D,APEX1
Chondroitin Sulfate Degradation (Metazoa)	1.13	0.143	HEXA,ARSB
Phospholipase C Signaling	1.12	0.0484	GNG4,SHC1,CALM1 (includes others),ITGA3,AHNAK,MRAS,PPP1CB,KRAS,ARHGEF2,ARHGEF3,MARCKS,RHOF
IL-1 Signaling	1.12	0.0588	GNG4,JUN,MYD88,MRAS,PRKAG2,IRAK4
Melatonin Signaling	1.11	0.0704	PLCD3,CALM1 (includes others),PRKAG2,MAP2K5,CAMK2G
CCR3 Signaling in Eosinophils	1.1	0.0574	GNG4,CALM1 (includes others),CFL2,PIK3R1,MRAS,PPP1CB,KRAS
IL-8 Signaling	1.1	0.0518	GNG4,JUN,PIK3R1,MRAS,KRAS,BAX,RHOF,MAP4K4,IRAK4,LASP1
Superpathway of Inositol Phosphate Compounds	1.1	0.05	PLCD3,PIP5K1A,DUSP8,DUSP10,PIK3R1,DOT1L,SSH3,MTMR2,PIP5K1B,SACM1L
Assembly of RNA Polymerase II Complex	1.1	0.0727	POLR2G,TAF12,GTF2H1,ERCC2
IL-3 Signaling	1.09	0.0685	SHC1,JUN,PIK3R1,MRAS,KRAS
FcŒ≥ Receptor-mediated Phagocytosis in Macrophages and Monocytes	1.08	0.0632	PIP5K1A,PXN,EZR,PIK3R1,ARPC5,CRK
HMGB1 Signaling	1.08	0.0619	JUN,PIK3R1,MRAS,KRAS,RHOF,MAP2K5
Adenosine Nucleotides Degradation II	1.07	0.133	NT5E,PNP
IL-6 Signaling	1.07	0.0574	SHC1,JUN,PIK3R1,MRAS,KRAS,MAP4K4,HSPB1
mTOR Signaling	1.07	0.0513	RPS6KA6,ULK1,RPS27,RPS3A,PIK3R1,MRAS,PRKAG2,KRAS,RPS27L,RHOF
CNTF Signaling	1.05	0.0727	RPS6KA6,PIK3R1,MRAS,KRAS
Semaphorin Signaling in Neurons	1.05	0.0769	CFL2,RHOF,SEMA7A,NRP1
Endometrial Cancer Signaling	1.05	0.0727	MYC,PIK3R1,MRAS,KRAS
Ephrin B Signaling	1.05	0.0633	GNG4,PXN,CFL2,CXCR4,MRAS
p38 MAPK Signaling	1.04	0.0593	TGFBR2,MYC,RPS6KA6,DUSP10,HIST2H3C (includes others),IRAK4,HSPB1
Inhibition of Angiogenesis by TSP1	1.04	0.0909	TGFBR2,JUN,THBS1
IL-4 Signaling	1.03	0.0658	SHC1,PIK3R1,MRAS,KRAS,NR3C1
Diphthamide Biosynthesis	1.02	0.333	DPH6
Glutathione Biosynthesis	1.02	0.333	GCLM
Tetrahydrobiopterin Biosynthesis I	1.02	0.333	SPR
Thyroid Hormone Biosynthesis	1.02	0.333	CTSD
Oxidized GTP and dGTP Detoxification	1.02	0.333	RUVBL2
Tetrahydrobiopterin Biosynthesis II	1.02	0.333	SPR
S-adenosyl-L-methionine Biosynthesis	1.02	0.333	MAT2A
Synaptic Long Term Potentiation	1.01	0.0579	PLCD3,CALM1 (includes others),MRAS,PRKAG2,PPP1CB,KRAS,CAMK2G
FLT3 Signaling in Hematopoietic Progenitor Cells	1.01	0.0649	SHC1,RPS6KA6,PIK3R1,MRAS,KRAS
BMP signaling pathway	1.01	0.0625	JUN,BMP4,MRAS,PRKAG2,KRAS
Oncostatin M Signaling	1.01	0.0882	SHC1,MRAS,KRAS
Role of Osteoblasts, Osteoclasts and Chondrocytes in Rheumatoid Arthritis	1	0.0482	FZD8,CALM1 (includes others),ITGA3,JUN,BMP4,WNT10B,PIK3R1,WNT7B,WNT9A,WNT6,TCF7L1
p53 Signaling	0.997	0.06	JUN,JMY,THBS1,PIK3R1,BAX,SFN
VEGF Family Ligand-Receptor Interactions	0.991	0.0641	SHC1,PIK3R1,MRAS,KRAS,NRP1
Regulation of eIF4 and p70S6K Signaling	0.991	0.0494	SHC1,ITGA3,RPS27,RPS3A,PIK3R1,MRAS,KRAS,RPS27L
Toll-like Receptor Signaling	0.983	0.0702	JUN,MYD88,MAP4K4,IRAK4
RhoA Signaling	0.983	0.0574	PIP5K1A,CFL2,EZR,ARPC5,MYLK3,PPP1CB,PIP5K1B
Telomerase Signaling	0.981	0.0588	MYC,SHC1,PIK3R1,MRAS,HSP90AA1,KRAS
NF-Œ∫B Signaling	0.969	0.0506	TGFBR2,BMP4,MYD88,PIK3R1,PELI1,MRAS,KRAS,MAP4K4,IRAK4
Nitric Oxide Signaling in the Cardiovascular System	0.965	0.0561	CALM1 (includes others),CACNA1D,PIK3R1,PRKAG2,HSP90AA1,PDE5A
Paxillin Signaling	0.95	0.0536	PXN,ITGA3,PIK3R1,MRAS,CRK,KRAS
Glioma Invasiveness Signaling	0.941	0.0678	PIK3R1,MRAS,KRAS,RHOF
Granzyme A Signaling	0.939	0.111	HIST1H1D,APEX1
Purine Nucleotides Degradation II (Aerobic)	0.939	0.111	NT5E,PNP
Reelin Signaling in Neurons	0.938	0.061	ITGA3,PIK3R1,ARHGEF2,ARHGEF3,VLDLR
Regulation of IL-2 Expression in Activated and Anergic T Lymphocytes	0.938	0.0588	TGFBR2,CALM1 (includes others),JUN,MRAS,KRAS
Antigen Presentation Pathway	0.926	0.075	B2M,PSMB8,TAP2
RAR Activation	0.924	0.0495	JUN,PIK3R1,NR2F2,IGFBP3,PRKAG2,GTF2H1,SORBS3,ERCC2,RARG
Ceramide Signaling	0.921	0.0595	CTSD,JUN,PIK3R1,MRAS,KRAS
Arsenate Detoxification I (Glutaredoxin)	0.906	0.25	PNP
Heme Biosynthesis from Uroporphyrinogen-III I	0.906	0.25	PPOX
Methylmalonyl Pathway	0.906	0.25	PCCB
Molybdenum Cofactor Biosynthesis	0.906	0.25	NFS1
Calcium Signaling	0.902	0.0455	CALM1 (includes others),TRPC1,TNNC1,MYH14,TNNT2,PRKAG2,TPM1,ASPH,CAMK2G
Regulation of Actin-based Motility by Rho	0.888	0.0581	PIP5K1A,ARPC5,PPP1CB,PIP5K1B,RHOF
Protein Ubiquitination Pathway	0.884	0.0455	PSMB4,B2M,PSMB7,USP15,HSP90AA1,DNAJC15,USP40,PSMB8,HSPA2,TAP2,PSMD8,HSPB1
ErbB4 Signaling	0.881	0.0625	SHC1,PIK3R1,MRAS,KRAS
NRF2-mediated Oxidative Stress Response	0.881	0.0476	JUN,MGST2,PIK3R1,MRAS,KRAS,DNAJC15,GCLM,ENC1,MAP2K5
Docosahexaenoic Acid (DHA) Signaling	0.875	0.0732	PIK3R1,BAX,PNPLA2
IL-15 Signaling	0.862	0.0615	SHC1,PIK3R1,MRAS,KRAS
fMLP Signaling in Neutrophils	0.85	0.05	GNG4,CALM1 (includes others),PIK3R1,ARPC5,MRAS,KRAS
Renin-Angiotensin Signaling	0.85	0.0531	SHC1,JUN,PIK3R1,MRAS,PRKAG2,KRAS
Antiproliferative Role of Somatostatin Receptor 2	0.826	0.0597	GNG4,PIK3R1,MRAS,KRAS
Estrogen-Dependent Breast Cancer Signaling	0.826	0.0588	JUN,PIK3R1,MRAS,KRAS
Role of Tissue Factor in Cancer	0.824	0.0536	RPS6KA6,ITGA3,CFL2,PIK3R1,MRAS,KRAS
2-oxobutanoate Degradation I	0.816	0.2	PCCB
Melanoma Signaling	0.806	0.0682	PIK3R1,MRAS,KRAS
UVC-Induced MAPK Signaling	0.806	0.0714	JUN,MRAS,KRAS
D-myo-inositol-5-phosphate Metabolism	0.806	0.0467	PLCD3,DUSP8,DUSP10,DOT1L,SSH3,MTMR2,SACM1L
3-phosphoinositide Degradation	0.806	0.0467	INPP4B,DUSP8,DUSP10,DOT1L,SSH3,MTMR2,SACM1L
Factors Promoting Cardiogenesis in Vertebrates	0.797	0.0538	TGFBR2,FZD8,BMP4,TCF7L1,ACVR1B
Bladder Cancer Signaling	0.797	0.0549	MYC,THBS1,MRAS,KRAS,MMP17
G Beta Gamma Signaling	0.797	0.0485	GNG4,SHC1,MRAS,PRKAG2,KRAS
Apoptosis Signaling	0.797	0.0538	CAPN1,MRAS,KRAS,BAX,MAP4K4
Non-Small Cell Lung Cancer Signaling	0.791	0.0548	PIK3R1,MRAS,CDK6,KRAS
Mitotic Roles of Polo-Like Kinase	0.758	0.0571	CDC26,PLK2,CAPN1,HSP90AA1
JAK/Stat Signaling	0.758	0.0571	SHC1,PIK3R1,MRAS,KRAS
Systemic Lupus Erythematosus Signaling	0.747	0.0413	SNRNP35,RNPC3,JUN,LSM7,PIK3R1,MRAS,PRPF4,KRAS,LSM3,LSM4
Adenine and Adenosine Salvage III	0.744	0.167	PNP
Purine Ribonucleosides Degradation to Ribose-1-phosphate	0.744	0.167	PNP
Glycogen Biosynthesis II (from UDP-D-Glucose)	0.744	0.167	GYS1
Pregnenolone Biosynthesis	0.744	0.167	MICAL2
Role of Oct4 in Mammalian Embryonic Stem Cell Pluripotency	0.744	0.0667	SOX2,NR2F2,FOXD3
Macropinocytosis Signaling	0.742	0.0526	PDGFA,PIK3R1,MRAS,KRAS
CCR5 Signaling in Macrophages	0.727	0.0465	GNG4,CALM1 (includes others),JUN,MRAS
Sperm Motility	0.726	0.048	PLCD3,CALM1 (includes others),PTK6,MRAS,PRKAG2,PDE4D
PTEN Signaling	0.726	0.0458	TGFBR2,SHC1,ITGA3,PIK3R1,MRAS,KRAS
p70S6K Signaling	0.715	0.0488	PLCD3,SHC1,PIK3R1,MRAS,KRAS,SFN
D-myo-inositol (1,4,5,6)-Tetrakisphosphate Biosynthesis	0.715	0.0451	DUSP8,DUSP10,DOT1L,SSH3,MTMR2,SACM1L
D-myo-inositol (3,4,5,6)-tetrakisphosphate Biosynthesis	0.715	0.0451	DUSP8,DUSP10,DOT1L,SSH3,MTMR2,SACM1L
Leukocyte Extravasation Signaling	0.71	0.045	F11R,PXN,ITGA3,CLDN23,CXCR4,EZR,PIK3R1,CRK,MMP17
GŒ±i Signaling	0.704	0.0469	GNG4,SHC1,NPR3,MRAS,PRKAG2,KRAS
Small Cell Lung Cancer Signaling	0.697	0.0471	MYC,PIK3R1,CKS1B,CDK6
GŒ±q Signaling	0.69	0.044	GNG4,CALM1 (includes others),GYS1,PIK3R1,MRAS,RGS16,RHOF
Ephrin A Signaling	0.687	0.06	CFL2,EFNA5,PIK3R1
Lipid Antigen Presentation by CD1	0.683	0.069	B2M,AP1G2
Triacylglycerol Degradation	0.683	0.0769	MGLL,PNPLA2
Glutathione-mediated Detoxification	0.683	0.0769	MGST2,GGH
IL-17 Signaling	0.683	0.0541	JUN,PIK3R1,MRAS,KRAS
T Cell Receptor Signaling	0.679	0.0485	CALM1 (includes others),JUN,PIK3R1,MRAS,KRAS
LPS-stimulated MAPK Signaling	0.669	0.0506	JUN,PIK3R1,MRAS,KRAS
NF-Œ∫B Activation by Viruses	0.669	0.0506	ITGA3,PIK3R1,MRAS,KRAS
STAT3 Pathway	0.669	0.0541	TGFBR2,MYC,MRAS,KRAS
G-Protein Coupled Receptor Signaling	0.66	0.0417	SHC1,NPR3,PIK3R1,MRAS,RGS16,PRKAG2,PDE5A,KRAS,PDE4D,APEX1,CAMK2G
Cell Cycle Control of Chromosomal Replication	0.659	0.0667	CDK6,RPA2
HGF Signaling	0.655	0.049	PXN,JUN,PIK3R1,MRAS,KRAS
Cdc42 Signaling	0.651	0.0424	B2M,ITGA3,CDC42BPA,JUN,CFL2,ARPC5,PPP1CB
Sphingomyelin Metabolism	0.633	0.125	SGMS2
HER-2 Signaling in Breast Cancer	0.628	0.05	PIK3R1,MRAS,CDK6,KRAS
UVB-Induced MAPK Signaling	0.604	0.0545	JUN,PIK3R1,HIST2H3C (includes others)
Fatty Acid Œ≤-oxidation I	0.592	0.0667	ACAA1,ACADM
Leucine Degradation I	0.589	0.111	ACADM
Heme Biosynthesis II	0.589	0.111	PPOX
Histidine Degradation VI	0.589	0.111	MICAL2
B Cell Receptor Signaling	0.581	0.0424	SHC1,CALM1 (includes others),JUN,PIK3R1,MRAS,KRAS,CAMK2G
EGF Signaling	0.56	0.0517	SHC1,JUN,PIK3R1
G Protein Signaling Mediated by Tubby	0.552	0.0526	GNG4,MRAS
Embryonic Stem Cell Differentiation into Cardiac Lineages	0.55	0.1	SOX2
Prostate Cancer Signaling	0.544	0.0426	PIK3R1,MRAS,HSP90AA1,KRAS
Role of JAK2 in Hormone-like Cytokine Signaling	0.534	0.0571	SHC1,SH2B2
Death Receptor Signaling	0.533	0.0476	CFLAR,MAP4K4,HSPB1
Interferon Signaling	0.516	0.0588	PSMB8,BAX
Acute Phase Response Signaling	0.504	0.0402	SHC1,JUN,MYD88,PIK3R1,MRAS,KRAS,NR3C1
Retinol Biosynthesis	0.499	0.0556	DHRS3,PNPLA2
Endothelin-1 Signaling	0.497	0.0407	MYC,PLCD3,SHC1,JUN,PIK3R1,MRAS,KRAS
PKCŒ∏ Signaling in T Lymphocytes	0.485	0.0376	JUN,PIK3R1,MRAS,KRAS,CAMK2G
Ubiquinol-10 Biosynthesis (Eukaryotic)	0.484	0.0833	MICAL2
Acyl-CoA Hydrolysis	0.484	0.0833	THEM4
Activation of IRF by Cytosolic Pattern Recognition Receptors	0.483	0.0462	IRF7,JUN,ADAR
GŒ±12/13 Signaling	0.476	0.0407	PXN,JUN,PIK3R1,MRAS,KRAS
CD40 Signaling	0.471	0.0435	JUN,PIK3R1,MAP2K5
Pyridoxal 5'-phosphate Salvage Pathway	0.471	0.0476	PDXK,SGK1,CDK6
Cholesterol Biosynthesis I	0.456	0.0769	LSS
Cholesterol Biosynthesis II (via 24,25-dihydrolanosterol)	0.456	0.0769	LSS
Cholesterol Biosynthesis III (via Desmosterol)	0.456	0.0769	LSS
Inhibition of Matrix Metalloproteases	0.453	0.0526	TFPI2,MMP17
Hypoxia Signaling in the Cardiovascular System	0.438	0.0448	JUN,HSP90AA1,ARNT
Leukotriene Biosynthesis	0.43	0.0714	MGST2
Œ≥-glutamyl Cycle	0.43	0.0714	GCLM
Role of MAPK Signaling in the Pathogenesis of Influenza	0.427	0.0448	MRAS,KRAS,BAX
Growth Hormone Signaling	0.407	0.0417	RPS6KA6,PIK3R1,IGFBP3
The Visual Cycle	0.407	0.0625	DHRS3
Dermatan Sulfate Degradation (Metazoa)	0.407	0.0667	HEXA
Gap Junction Signaling	0.405	0.0375	PLCD3,PIK3R1,MRAS,PRKAG2,KRAS,MAP2K5
Amyotrophic Lateral Sclerosis Signaling	0.401	0.0396	CACNA1D,PIK3R1,CAPN1,BAX
Clathrin-mediated Endocytosis Signaling	0.4	0.0363	SH3BP4,AP1G2,PDGFA,PIK3R1,ARPC5,AAK1,PCYOX1
Cell Cycle: G2/M DNA Damage Checkpoint Regulation	0.386	0.0417	CKS1B,SFN
RAN Signaling	0.386	0.0556	RCC1
Neuropathic Pain Signaling In Dorsal Horn Neurons	0.385	0.0388	PLCD3,PIK3R1,PRKAG2,CAMK2G
GNRH Signaling	0.385	0.0357	JUN,MRAS,PRKAG2,KRAS,CAMK2G
eNOS Signaling	0.385	0.0373	CALM1 (includes others),PIK3R1,PRKAG2,HSP90AA1,HSPA2
Caveolar-mediated Endocytosis Signaling	0.37	0.0366	B2M,ITGA3,PTRF
Glutathione Redox Reactions I	0.366	0.0588	MGST2
Leptin Signaling in Obesity	0.361	0.039	PLCD3,PIK3R1,PRKAG2
IL-12 Signaling and Production in Macrophages	0.359	0.036	PPARG,JUN,MYD88,PIK3R1,PCYOX1
Dopamine Receptor Signaling	0.353	0.0395	PRKAG2,PPP1CB,SPR
nNOS Signaling in Neurons	0.341	0.0426	CALM1 (includes others),CAPN1
iCOS-iCOSL Signaling in T Helper Cells	0.335	0.0345	SHC1,CALM1 (includes others),PIK3R1,CAMK2G
Pancreatic Adenocarcinoma Signaling	0.335	0.0345	TGFBR2,PIK3R1,KRAS,NOTCH1
Cardiomyocyte Differentiation via BMP Receptors	0.33	0.0476	BMP4
DNA damage-induced 14-3-3œÉ Signaling	0.33	0.0476	SFN
Hepatic Fibrosis / Hepatic Stellate Cell Activation	0.323	0.0352	TGFBR2,PDGFA,MYH14,IGFBP3,BAX
Sphingosine-1-phosphate Signaling	0.322	0.0345	PLCD3,PDGFA,PIK3R1,RHOF
Role of NFAT in Regulation of the Immune Response	0.319	0.0317	GNG4,CALM1 (includes others),JUN,PIK3R1,MRAS,KRAS
Natural Killer Cell Signaling	0.315	0.0357	SHC1,PIK3R1,MRAS,KRAS
GŒ±s Signaling	0.315	0.0342	GNG4,ADD3,MRAS,PRKAG2
DNA Methylation and Transcriptional Repression Signaling	0.315	0.0435	RBBP4
Granulocyte Adhesion and Diapedesis	0.304	0.0343	ITGA3,CLDN23,CXCR4,EZR,MMP17,HSPB1
Corticotropin Releasing Hormone Signaling	0.303	0.0328	CALM1 (includes others),JUN,ARPC5,PRKAG2
CD27 Signaling in Lymphocytes	0.302	0.0357	JUN,MAP2K5
Amyloid Processing	0.302	0.037	CAPN1,PRKAG2
Maturity Onset Diabetes of Young (MODY) Signaling	0.3	0.0435	CACNA1D
Xenobiotic Metabolism Signaling	0.291	0.0327	MGST2,PIK3R1,CHST3,MRAS,HSP90AA1,KRAS,MAP2K5,ARNT,CAMK2G
NAD Salvage Pathway II	0.286	0.0455	NT5E
TCA Cycle II (Eukaryotic)	0.286	0.0455	SUCLG1
Gluconeogenesis I	0.286	0.0455	ME1
Type II Diabetes Mellitus Signaling	0.285	0.0305	PPARG,PIK3R1,SH2B2,PRKAG2
CD28 Signaling in T Helper Cells	0.279	0.032	CALM1 (includes others),JUN,PIK3R1,ARPC5
Nur77 Signaling in T Lymphocytes	0.276	0.0333	CALM1 (includes others),MAP2K5
RANK Signaling in Osteoclasts	0.265	0.0323	CALM1 (includes others),JUN,PIK3R1
Tumoricidal Function of Hepatic Natural Killer Cells	0.261	0.0417	BAX
Estrogen-mediated S-phase Entry	0.261	0.037	MYC
CTLA4 Signaling in Cytotoxic T Lymphocytes	0.259	0.0323	B2M,AP1G2,PIK3R1
Agranulocyte Adhesion and Diapedesis	0.254	0.0323	ITGA3,CLDN23,CXCR4,EZR,MYH14,MMP17
Glutamate Receptor Signaling	0.253	0.0323	CALM1 (includes others),HOMER2
Atherosclerosis Signaling	0.253	0.0301	PDGFA,CXCR4,PCYOX1,COL18A1
IL-17A Signaling in Gastric Cells	0.249	0.04	JUN
Induction of Apoptosis by HIV1	0.239	0.0312	CXCR4,BAX
Antiproliferative Role of TOB in T Cell Signaling	0.238	0.0385	TGFBR2
Salvage Pathways of Pyrimidine Ribonucleotides	0.236	0.0326	SGK1,UPP1,CDK6
ATM Signaling	0.232	0.0323	JUN,FANCD2
IL-15 Production	0.228	0.0345	PTK6
TNFR2 Signaling	0.218	0.0312	JUN
Intrinsic Prothrombin Activation Pathway	0.218	0.0303	COL18A1
Superpathway of Cholesterol Biosynthesis	0.209	0.0345	LSS
Role of p14/p19ARF in Tumor Suppression	0.201	0.0312	PIK3R1
Sonic Hedgehog Signaling	0.201	0.0312	PRKAG2

## Sheet: 3
Ingenuity Canonical Pathways	-log(p-value)	Ratio	Molecules
Cholecystokinin/Gastrin-mediated Signaling	2.8	0.0594	RHOV,RND3,PLCB1,MEF2C,EPHA4,ATF2
Glioblastoma Multiforme Signaling	2.65	0.0443	RHOV,PLCE1,RND3,WNT2B,PLCB1,WNT5A,ATM
Sphingosine-1-phosphate Signaling	2.63	0.0517	RHOV,PLCE1,RND3,GNAI1,PLCB1,ATM
Melatonin Degradation I	2.42	0.0769	UGT1A5,UGT1A6,SULT1A3/SULT1A4,CYP1B1
G-Protein Coupled Receptor Signaling	2.32	0.0341	DRD1,RAP1GAP,GNAI1,PLCB1,DUSP4,ADORA1,PTGER4,ATM,ATF2
Glycogen Degradation II	2.29	0.222	PGM1,PYGL
Thyroid Hormone Metabolism II (via Conjugation and/or Degradation)	2.27	0.103	UGT1A5,UGT1A6,SULT1A3/SULT1A4
Glioma Invasiveness Signaling	2.27	0.0678	RHOV,RND3,ITGAV,ATM
Superpathway of Melatonin Degradation	2.27	0.0702	UGT1A5,UGT1A6,SULT1A3/SULT1A4,CYP1B1
Cardiac Hypertrophy Signaling	2.2	0.0346	RHOV,PLCE1,RND3,GNAI1,PLCB1,MEF2C,ATM,ATF2
Role of JAK2 in Hormone-like Cytokine Signaling	2.11	0.0857	EPO,SOCS2,STAT1
Glycogen Degradation III	2.11	0.182	PGM1,PYGL
IL-9 Signaling	2.08	0.0789	SOCS2,STAT1,ATM
Integrin Signaling	1.95	0.0337	CAPN5,RHOV,ARPC1B,RND3,ITGAV,TNK2,ATM
Notch Signaling	1.94	0.0698	DTX4,HES1,DTX2
Colanic Acid Building Blocks Biosynthesis	1.9	0.143	GALK2,GMPPA
Tec Kinase Signaling	1.9	0.0341	RHOV,RND3,GTF2I,GNAI1,STAT1,ATM
p70S6K Signaling	1.79	0.0407	PLCE1,GNAI1,PLCB1,PLD1,ATM
P2Y Purigenic Receptor Signaling Pathway	1.78	0.0394	PLCE1,GNAI1,PLCB1,ATM,ATF2
Axonal Guidance Signaling	1.74	0.0237	PLCE1,ADAM22,ARPC1B,WNT2B,GNAI1,PLCB1,EPHA4,SEMA3C,ADAM8,WNT5A,ATM
cAMP-mediated signaling	1.72	0.0317	DRD1,RAP1GAP,GNAI1,DUSP4,ADORA1,PTGER4,ATF2
Nicotine Degradation III	1.65	0.0612	UGT1A5,UGT1A6,CYP1B1
Cardiomyocyte Differentiation via BMP Receptors	1.65	0.0952	MEF2C,ATF2
UVA-Induced MAPK Signaling	1.63	0.0444	PLCE1,PLCB1,STAT1,ATM
Uridine-5'-phosphate Biosynthesis	1.61	0.5	UMPS
Glutamate Dependent Acid Resistance	1.61	0.5	GAD1
Phospholipase C Signaling	1.61	0.0282	RHOV,PLCE1,RND3,PLCB1,MEF2C,PLD1,ATF2
Signaling by Rho Family GTPases	1.58	0.0276	RHOV,ARPC1B,RND3,GNAI1,PLD1,SEPT2,ATM
IL-8 Signaling	1.57	0.0311	RHOV,RND3,ITGAV,GNAI1,PLD1,ATM
Aryl Hydrocarbon Receptor Signaling	1.56	0.0345	MGST1,ALDH3B1,CYP1B1,ATM,MCM7
Colorectal Cancer Metastasis Signaling	1.55	0.0281	RHOV,RND3,WNT2B,STAT1,PTGER4,WNT5A,ATM
HMGB1 Signaling	1.55	0.0412	RHOV,RND3,IL1R1,ATM
Thrombin Signaling	1.53	0.0303	RHOV,PLCE1,RND3,GNAI1,PLCB1,ATM
Actin Nucleation by ARP-WASP Complex	1.5	0.0455	RHOV,ARPC1B,RND3
Phospholipases	1.48	0.0526	PLCE1,PLCB1,PLD1
Serotonin Degradation	1.48	0.0526	UGT1A5,UGT1A6,SULT1A3/SULT1A4
Nicotine Degradation II	1.46	0.0517	UGT1A5,UGT1A6,CYP1B1
Neuropathic Pain Signaling In Dorsal Horn Neurons	1.45	0.0388	KCNN4,PLCE1,PLCB1,ATM
GŒ±q Signaling	1.45	0.0314	RHOV,RND3,PLCB1,PLD1,ATM
CXCR4 Signaling	1.4	0.0312	RHOV,RND3,GNAI1,PLCB1,ATM
Aldosterone Signaling in Epithelial Cells	1.39	0.0318	PLCE1,PLCB1,DNAJC2,DNAJB2,ATM
Triacylglycerol Degradation	1.39	0.0769	ABHD6,MGLL
Estrogen-Dependent Breast Cancer Signaling	1.37	0.0441	HSD17B1,ATM,ATF2
Gap Junction Signaling	1.36	0.0312	PLCE1,DRD1,GNAI1,PLCB1,ATM
D-myo-inositol (1,4,5)-Trisphosphate Biosynthesis	1.36	0.0741	PLCE1,PLCB1
Pancreatic Adenocarcinoma Signaling	1.36	0.0345	TGFA,STAT1,PLD1,ATM
fMLP Signaling in Neutrophils	1.35	0.0333	ARPC1B,GNAI1,PLCB1,ATM
Type I Diabetes Mellitus Signaling	1.35	0.0345	GAD1,SOCS2,IL1R1,STAT1
Oxidative Phosphorylation	1.35	0.0367	NDUFB5,ATP5J2,CYB5A,ATP5G3
Hypoxia Signaling in the Cardiovascular System	1.32	0.0448	EPO,ATM,ATF2
NAD Biosynthesis III	1.31	0.25	NAMPT
N-acetylglucosamine Degradation II	1.31	0.25	NAGK
Xenobiotic Metabolism Signaling	1.31	0.0255	UGT1A5,MGST1,UGT1A6,SULT1A3/SULT1A4,ALDH3B1,CYP1B1,ATM
Dopamine-DARPP32 Feedback in cAMP Signaling	1.31	0.0305	PLCE1,DRD1,GNAI1,PLCB1,ATF2
JAK/Stat Signaling	1.3	0.0429	SOCS2,STAT1,ATM
Growth Hormone Signaling	1.27	0.0417	SOCS2,STAT1,ATM
Melatonin Signaling	1.26	0.0423	PLCE1,GNAI1,PLCB1
p38 MAPK Signaling	1.23	0.0339	MEF2C,IL1R1,STAT1,ATF2
Role of NFAT in Regulation of the Immune Response	1.22	0.0265	GNAI1,PLCB1,MEF2C,ATM,ATF2
Endothelin-1 Signaling	1.22	0.0291	PLCE1,GNAI1,PLCB1,PLD1,ATM
CMP-N-acetylneuraminate Biosynthesis I (Eukaryotes)	1.22	0.2	NAGK
GDP-glucose Biosynthesis	1.22	0.2	PGM1
Galactose Degradation I (Leloir Pathway)	1.22	0.2	GALK2
Glutamate Degradation III (via 4-aminobutyrate)	1.22	0.2	GAD1
Prolactin Signaling	1.21	0.039	SOCS2,STAT1,ATM
CREB Signaling in Neurons	1.2	0.026	PLCE1,GNAI1,PLCB1,ATM,ATF2
Leptin Signaling in Obesity	1.2	0.039	PLCE1,PLCB1,ATM
RhoA Signaling	1.19	0.0328	ARPC1B,RND3,PLD1,SEPT2
FLT3 Signaling in Hematopoietic Progenitor Cells	1.18	0.039	STAT1,ATM,ATF2
Circadian Rhythm Signaling	1.18	0.0556	BHLHE41,ATF2
Oncostatin M Signaling	1.18	0.0588	EPAS1,STAT1
Dendritic Cell Maturation	1.16	0.0248	PLCE1,PLCB1,STAT1,ATM,ATF2
Production of Nitric Oxide and Reactive Oxygen Species in Macrophages	1.15	0.0269	RHOV,RND3,STAT1,ATM,APOD
Role of NFAT in Cardiac Hypertrophy	1.15	0.0259	PLCE1,GNAI1,PLCB1,MEF2C,ATM
Glucose and Glucose-1-phosphate Degradation	1.14	0.167	PGM1
GDP-mannose Biosynthesis	1.14	0.167	GMPPA
Clathrin-mediated Endocytosis Signaling	1.1	0.0259	ARPC1B,CLTCL1,DAB2,ATM,APOD
Estrogen Biosynthesis	1.1	0.0526	HSD17B1,CYP1B1
Role of Macrophages, Fibroblasts and Endothelial Cells in Rheumatoid Arthritis	1.1	0.0215	PLCE1,WNT2B,PLCB1,IL1R1,WNT5A,ATM,ATF2
Regulation of Actin-based Motility by Rho	1.09	0.0349	RHOV,ARPC1B,RND3
Role of PKR in Interferon Induction and Antiviral Response	1.06	0.0444	STAT1,ATF2
CTLA4 Signaling in Cytotoxic T Lymphocytes	1.02	0.0323	AP1S1,CLTCL1,ATM
SAPK/JNK Signaling	0.957	0.0297	DUSP4,ATM,ATF2
Antioxidant Action of Vitamin C	0.937	0.03	PLCE1,PLCB1,PLD1
Embryonic Stem Cell Differentiation into Cardiac Lineages	0.933	0.1	MESP1
Ephrin A Signaling	0.927	0.04	EPHA4,ATM
Molecular Mechanisms of Cancer	0.895	0.019	RHOV,RASGRF1,RND3,GNAI1,PLCB1,WNT5A,ATM
Role of Osteoblasts, Osteoclasts and Chondrocytes in Rheumatoid Arthritis	0.882	0.0219	WNT2B,IL1R1,WNT5A,SMURF1,ATM
Rac Signaling	0.871	0.0256	ARPC1B,PLD1,ATM
CNTF Signaling	0.87	0.0364	STAT1,ATM
Semaphorin Signaling in Neurons	0.87	0.0385	RHOV,RND3
Cleavage and Polyadenylation of Pre-mRNA	0.859	0.0833	CPSF4
Hematopoiesis from Multipotent Stem Cells	0.859	0.0833	EPO
Oleate Biosynthesis II (Animals)	0.859	0.0833	CYB5A
Role of IL-17A in Arthritis	0.844	0.0333	ATM,ATF2
Mitochondrial Dysfunction	0.832	0.0238	NDUFB5,ATP5J2,CYB5A,ATP5G3
Thrombopoietin Signaling	0.831	0.0339	STAT1,ATM
Renin-Angiotensin Signaling	0.827	0.0265	STAT1,ATM,ATF2
Choline Biosynthesis III	0.827	0.0769	PLD1
Bile Acid Biosynthesis, Neutral Pathway	0.827	0.0769	AKR1C1/AKR1C2
EGF Signaling	0.819	0.0345	STAT1,ATM
Role of NANOG in Mammalian Embryonic Stem Cell Pluripotency	0.81	0.0261	WNT2B,WNT5A,ATM
Role of Tissue Factor in Cancer	0.81	0.0268	ITGAV,PLCB1,ATM
GŒ±s Signaling	0.81	0.0256	DRD1,PTGER4,ATF2
DNA Double-Strand Break Repair by Homologous Recombination	0.797	0.0625	ATM
DNA Double-Strand Break Repair by Non-Homologous End Joining	0.797	0.0625	ATM
Corticotropin Releasing Hormone Signaling	0.794	0.0246	GNAI1,MEF2C,ATF2
PPARŒ±/RXRŒ± Activation	0.786	0.0221	PLCE1,PLCB1,MEF2C,IL1R1
RhoGDI Signaling	0.786	0.0211	RHOV,ARPC1B,RND3,GNAI1
CCR3 Signaling in Eosinophils	0.778	0.0246	GNAI1,PLCB1,ATM
Ephrin Receptor Signaling	0.774	0.0201	ARPC1B,GNAI1,EPHA4,ATF2
Role of BRCA1 in DNA Damage Response	0.772	0.0317	STAT1,ATM
ATM Signaling	0.772	0.0323	ATM,ATF2
The Visual Cycle	0.77	0.0625	DHRS3
Methylglyoxal Degradation III	0.77	0.0667	AKR1C1/AKR1C2
Role of JAK1 and JAK3 in Œ≥c Cytokine Signaling	0.761	0.0312	STAT1,ATM
14-3-3-mediated Signaling	0.755	0.0252	PLCE1,PLCB1,ATM
Activation of IRF by Cytosolic Pattern Recognition Receptors	0.75	0.0308	STAT1,ATF2
GM-CSF Signaling	0.739	0.0299	STAT1,ATM
Regulation of the Epithelial-Mesenchymal Transition Pathway	0.738	0.0212	WNT2B,WNT5A,SMURF1,ATM
Synaptic Long Term Potentiation	0.733	0.0248	PLCE1,PLCB1,ATF2
GŒ±i Signaling	0.733	0.0234	RAP1GAP,GNAI1,ADORA1
ERK5 Signaling	0.729	0.0308	MEF2C,ATF2
Role of PI3K/AKT Signaling in the Pathogenesis of Influenza	0.729	0.0286	GNAI1,ATM
Glutathione Redox Reactions I	0.721	0.0588	MGST1
Œ≥-linolenate Biosynthesis II (Animals)	0.721	0.0588	CYB5A
Non-Small Cell Lung Cancer Signaling	0.718	0.0274	TGFA,ATM
ILK Signaling	0.704	0.0211	RHOV,RND3,ATM,ATF2
Erythropoietin Signaling	0.699	0.027	EPO,ATM
mTOR Signaling	0.698	0.0205	RHOV,RND3,PLD1,ATM
ERK/MAPK Signaling	0.698	0.0199	DUSP4,STAT1,ATM,ATF2
Neurotrophin/TRK Signaling	0.689	0.0282	ATM,ATF2
Cellular Effects of Sildenafil (Viagra)	0.684	0.0233	KCNN4,PLCE1,PLCB1
PI3K Signaling in B Lymphocytes	0.684	0.0227	PLCE1,PLCB1,ATF2
Protein Ubiquitination Pathway	0.683	0.0189	PSMA5,DNAJC2,DNAJB2,PSMC2,SMURF1
Chemokine Signaling	0.679	0.029	GNAI1,PLCB1
GADD45 Signaling	0.677	0.0455	ATM
DNA damage-induced 14-3-3œÉ Signaling	0.677	0.0476	ATM
GNRH Signaling	0.671	0.0214	GNAI1,PLCB1,ATF2
eNOS Signaling	0.671	0.0224	AQP3,AQP5,ATM
Renal Cell Carcinoma Signaling	0.67	0.0278	TGFA,ATM
IL-3 Signaling	0.661	0.0274	STAT1,ATM
IL-17 Signaling	0.652	0.027	ATM,ATF2
Basal Cell Carcinoma Signaling	0.652	0.027	WNT2B,WNT5A
Ovarian Cancer Signaling	0.652	0.0216	WNT2B,WNT5A,ATM
IL-12 Signaling and Production in Macrophages	0.645	0.0216	STAT1,ATM,APOD
Human Embryonic Stem Cell Pluripotency	0.645	0.0199	WNT2B,WNT5A,ATM
Caveolar-mediated Endocytosis Signaling	0.643	0.0244	ITGAV,COPG1
LPS-stimulated MAPK Signaling	0.643	0.0253	ATM,ATF2
NF-Œ∫B Activation by Viruses	0.643	0.0253	ITGAV,ATM
Pyrimidine Deoxyribonucleotides De Novo Biosynthesis I	0.639	0.0476	RRM2
BMP signaling pathway	0.626	0.025	SMURF1,ATF2
Polyamine Regulation in Colon Cancer	0.621	0.0417	OAZ3
Role of Wnt/GSK-3Œ≤ Signaling in the Pathogenesis of Influenza	0.61	0.025	WNT2B,WNT5A
PDGF Signaling	0.61	0.0253	STAT1,ATM
Hepatic Fibrosis / Hepatic Stellate Cell Activation	0.609	0.0211	TGFA,IL1R1,STAT1
Synaptic Long Term Depression	0.604	0.0203	PLCE1,GNAI1,PLCB1
IL-22 Signaling	0.589	0.0417	STAT1
Role of JAK1, JAK2 and TYK2 in Interferon Signaling	0.589	0.0385	STAT1
Dopamine Degradation	0.589	0.0417	SULT1A3/SULT1A4
Role of JAK family kinases in IL-6-type Cytokine Signaling	0.574	0.0385	STAT1
Prostate Cancer Signaling	0.564	0.0213	ATM,ATF2
Bupropion Degradation	0.559	0.0385	CYP1B1
Glutathione-mediated Detoxification	0.559	0.0385	MGST1
TR/RXR Activation	0.549	0.0225	AKR1C1/AKR1C2,ATM
Melanocyte Development and Pigmentation Signaling	0.549	0.0227	ATM,ATF2
ErbB Signaling	0.549	0.023	TGFA,ATM
Huntington's Disease Signaling	0.549	0.0172	CAPN5,PLCB1,ATM,ATF2
LPS/IL-1 Mediated Inhibition of RXR Function	0.549	0.0174	MGST1,SULT1A3/SULT1A4,ALDH3B1,IL1R1
IL-15 Production	0.545	0.0345	STAT1
Cell Cycle Control of Chromosomal Replication	0.545	0.0333	MCM7
Acetone Degradation I (to Methylglyoxal)	0.545	0.037	CYP1B1
Cdc42 Signaling	0.544	0.0182	ARPC1B,TNK2,ATF2
Œ±-Adrenergic Signaling	0.542	0.0215	GNAI1,PYGL
FAK Signaling	0.542	0.0204	CAPN5,ATM
FGF Signaling	0.542	0.0227	ATM,ATF2
TGF-Œ≤ Signaling	0.536	0.0215	TGIF1,SMURF1
Pyrimidine Ribonucleotides De Novo Biosynthesis	0.532	0.0357	UMPS
Factors Promoting Cardiogenesis in Vertebrates	0.529	0.0215	MEF2C,ATF2
Virus Entry via Endocytic Pathways	0.522	0.0217	CLTCL1,ATM
Germ Cell-Sertoli Cell Junction Signaling	0.519	0.0189	RHOV,RND3,ATM
IL-1 Signaling	0.509	0.0196	GNAI1,IL1R1
Role of p14/p19ARF in Tumor Suppression	0.507	0.0312	ATM
Protein Kinase A Signaling	0.498	0.0157	PLCE1,GNAI1,PLCB1,DUSP4,PYGL,ATF2
FcŒ≥ Receptor-mediated Phagocytosis in Macrophages and Monocytes	0.497	0.0211	ARPC1B,PLD1
Chronic Myeloid Leukemia Signaling	0.497	0.0194	CBLC,ATM
4-1BB Signaling in T Lymphocytes	0.495	0.0286	ATF2
G Protein Signaling Mediated by Tubby	0.484	0.0263	PLCB1
Inhibition of Angiogenesis by TSP1	0.473	0.0303	HSPG2
IGF-1 Signaling	0.473	0.0196	SOCS2,ATM
Amyotrophic Lateral Sclerosis Signaling	0.467	0.0198	CAPN5,ATM
Interferon Signaling	0.463	0.0294	STAT1
HGF Signaling	0.461	0.0196	ATM,ATF2
Wnt/Œ≤-catenin Signaling	0.46	0.0174	WNT2B,TLE1,WNT5A
Retinol Biosynthesis	0.453	0.0278	DHRS3
NF-Œ∫B Signaling	0.452	0.0169	TGFA,IL1R1,ATM
Paxillin Signaling	0.45	0.0179	ITGAV,ATM
HIF1Œ± Signaling	0.445	0.0192	EPO,ATM
Inhibition of Matrix Metalloproteases	0.424	0.0263	HSPG2
NRF2-mediated Oxidative Stress Response	0.42	0.0159	MGST1,DNAJB2,ATM
NGF Signaling	0.419	0.0179	ATM,ATF2
Docosahexaenoic Acid (DHA) Signaling	0.416	0.0244	ATM
Superpathway of Inositol Phosphate Compounds	0.402	0.015	PLCE1,PLCB1,ATM
FcŒ≥RIIB Signaling in B Lymphocytes	0.399	0.0192	ATM
Melanoma Signaling	0.391	0.0227	ATM
Dermatan Sulfate Biosynthesis (Late Stages)	0.391	0.0238	SULT1A3/SULT1A4
Cell Cycle: G2/M DNA Damage Checkpoint Regulation	0.383	0.0208	ATM
Type II Diabetes Mellitus Signaling	0.381	0.0153	SOCS2,ATM
Breast Cancer Regulation by Stathmin1	0.377	0.0152	GNAI1,PLCB1,ATM
CD28 Signaling in T Helper Cells	0.377	0.016	ARPC1B,ATM
IL-6 Signaling	0.377	0.0164	IL1R1,ATM
iNOS Signaling	0.376	0.0208	STAT1
GŒ±12/13 Signaling	0.372	0.0163	MEF2C,ATM
MSP-RON Signaling Pathway	0.368	0.0213	ATM
Role of IL-17F in Allergic Inflammatory Airway Diseases	0.368	0.0213	ATF2
Chondroitin Sulfate Biosynthesis (Late Stages)	0.368	0.0222	SULT1A3/SULT1A4
Sperm Motility	0.368	0.016	PLCE1,PLCB1
Leukocyte Extravasation Signaling	0.357	0.015	RAP1GAP,GNAI1,ATM
LXR/RXR Activation	0.355	0.0159	IL1R1,APOD
nNOS Signaling in Neurons	0.354	0.0213	CAPN5
GABA Receptor Signaling	0.354	0.0213	GAD1
Heparan Sulfate Biosynthesis (Late Stages)	0.341	0.0204	SULT1A3/SULT1A4
Assembly of RNA Polymerase II Complex	0.335	0.0182	TAF6
Hematopoiesis from Pluripotent Stem Cells	0.328	0.0159	EPO
Amyloid Processing	0.328	0.0185	CAPN5
Endometrial Cancer Signaling	0.322	0.0182	ATM
Chondroitin Sulfate Biosynthesis	0.317	0.0189	SULT1A3/SULT1A4
UVB-Induced MAPK Signaling	0.317	0.0182	ATM
IL-2 Signaling	0.317	0.0179	ATM
Phototransduction Pathway	0.317	0.0179	OPN3
Lymphotoxin Œ≤ Receptor Signaling	0.311	0.0175	ATM
Role of CHK Proteins in Cell Cycle Checkpoint Control	0.305	0.0175	ATM
Dermatan Sulfate Biosynthesis	0.305	0.0182	SULT1A3/SULT1A4
Relaxin Signaling	0.303	0.0135	GNAI1,ATM
Heparan Sulfate Biosynthesis	0.3	0.0179	SULT1A3/SULT1A4
D-myo-inositol-5-phosphate Metabolism	0.299	0.0133	PLCE1,PLCB1
Hepatic Cholestasis	0.296	0.014	SLCO3A1,IL1R1
ErbB2-ErbB3 Signaling	0.294	0.0169	ATM
Regulation of Cellular Mechanics by Calpain Protease	0.294	0.0139	CAPN5
Myc Mediated Apoptosis Signaling	0.289	0.0167	ATM
ErbB4 Signaling	0.279	0.0156	ATM
IL-15 Signaling	0.274	0.0154	ATM
Eicosanoid Signaling	0.27	0.0161	PTGER4
CD40 Signaling	0.265	0.0145	ATM
Antiproliferative Role of Somatostatin Receptor 2	0.265	0.0149	ATM
Pyridoxal 5'-phosphate Salvage Pathway	0.265	0.0159	DMPK
IL-17A Signaling in Airway Cells	0.261	0.0143	ATM
Cell Cycle: G1/S Checkpoint Regulation	0.261	0.0145	ATM
Angiopoietin Signaling	0.256	0.0141	ATM
Tight Junction Signaling	0.248	0.0127	CPSF4,SMURF1
Role of MAPK Signaling in the Pathogenesis of Influenza	0.248	0.0149	ATF2
IL-10 Signaling	0.244	0.0139	IL1R1
GDNF Family Ligand-Receptor Interactions	0.244	0.0143	ATM
Remodeling of Epithelial Adherens Junctions	0.244	0.0147	ARPC1B
Macropinocytosis Signaling	0.244	0.0132	ATM
CCR5 Signaling in Macrophages	0.24	0.0116	GNAI1
T Helper Cell Differentiation	0.24	0.0141	STAT1
B Cell Receptor Signaling	0.232	0.0121	ATM,ATF2
Small Cell Lung Cancer Signaling	0.232	0.0118	ATM
PEDF Signaling	0.232	0.013	ATM
Ephrin B Signaling	0.224	0.0127	GNAI1
STAT3 Pathway	0.224	0.0135	SOCS2
IL-4 Signaling	0.221	0.0132	ATM
Dopamine Receptor Signaling	0.217	0.0132	DRD1
HER-2 Signaling in Breast Cancer	0.214	0.0125	ATM
VEGF Family Ligand-Receptor Interactions	0.214	0.0128	ATM
Acute Myeloid Leukemia Signaling	0.21	0.0123	ATM
VDR/RXR Activation	0.207	0.0127	HES1
Cyclins and Cell Cycle Regulation	0.207	0.0114	ATM
Reelin Signaling in Neurons	0.204	0.0122	ATM
Ceramide Signaling	0.2	0.0119	ATM

## Sheet: 4
Ingenuity Canonical Pathways	-log(p-value)	Ratio	Molecules
Antiproliferative Role of TOB in T Cell Signaling	4	0.269	SMAD2,CCNE1,SMAD3,CUL1,TGFB2,SMAD4,CDKN1B
Epithelial Adherens Junction Signaling	3.61	0.116	MYH10,NOTCH3,MYL6,ACTN3,CTNNA1,ACVR2B,IQGAP1,TCF3,EPN2,WASL,ARPC1A,TUBB6,TGFB2,ZYX,PARD3,ACVR2A,EGFR
Protein Kinase A Signaling	3.53	0.0838	MYH10,PPP1CC,HIST1H1C,MYL6,YWHAH,PTPN9,SMAD3,PTPN12,PTPRF,CDC25B,ROCK2,YWHAQ,BRAF,PPP3CB,GLI3,TGFB2,PRKAR1B,SMAD4,HIST1H1B,PTPN6,YWHAG,ADCY3,CREB3,GNAQ,NFATC4,TCF3,GNG10,PLCG2,CREM,ITPR3,PTPRS,NFATC2
RhoA Signaling	3.51	0.123	MPRIP,PFN1,MYL6,ANLN,RTKN,RAPGEF6,PKN1,LIMK1,ROCK2,RHPN2,ARPC1A,PPP1R12B,DLC1,PI4KA,ARHGAP8/PRR5-ARHGAP8
Cell Cycle: G1/S Checkpoint Regulation	3.34	0.145	CDKN2D,CCNE1,TFDP1,SMAD3,CUL1,ABL1,TGFB2,SMAD4,CDKN1B,E2F3
Regulation of IL-2 Expression in Activated and Anergic T Lymphocytes	3.17	0.129	MAP2K4,SMAD2,PPP3CB,PLCG2,SMAD3,SOS1,TGFB2,SMAD4,NFATC2,NFATC4,MALT1
Pancreatic Adenocarcinoma Signaling	3.07	0.112	MAP2K4,SMAD2,NAPEPLD,PLD2,TFDP1,SMAD3,ABL1,E2F3,CCNE1,TGFB2,SMAD4,CDKN1B,EGFR
Actin Cytoskeleton Signaling	2.91	0.0858	ITGB1,MYH10,FGD3,MPRIP,PFN1,MYL6,CRKL,ACTN3,TLN1,IQGAP1,LIMK1,ROCK2,DOCK1,WASL,ARPC1A,SOS1,PPP1R12B,FGF11,TMSB10/TMSB4X,MATK
TGF-Œ≤ Signaling	2.82	0.118	MAP2K4,SMAD2,SMAD3,SOS1,SMAD7,TGFB2,SMAD4,SMURF2,ACVR2B,ACVR2A,TGIF1
ERK/MAPK Signaling	2.79	0.0896	ITGB1,PPP1CC,YWHAG,YWHAH,PPP2CA,CRKL,CREB3,TLN1,PPP2R5A,BRAF,YWHAQ,DOCK1,ELF3,ETS2,PLCG2,SOS1,MKNK1,PRKAR1B
Pyridoxal 5'-phosphate Salvage Pathway	2.77	0.143	MAP2K4,BRAF,CDK5,PIM1,PRKAA2,EIF2AK2,ACVR2A,PKN1,LIMK1
ERK5 Signaling	2.72	0.138	YWHAQ,IL6ST,YWHAG,YWHAH,CREB3,GNAQ,MAP3K3,ELK4,EGFR
Cyclins and Cell Cycle Regulation	2.66	0.114	CDKN2D,CCNE1,TFDP1,PPP2CA,CUL1,ABL1,TGFB2,CDKN1B,E2F3,PPP2R5A
Cell Cycle: G2/M DNA Damage Checkpoint Regulation	2.59	0.146	CDC25B,YWHAQ,MDM4,YWHAG,YWHAH,PTPMT1,CUL1
PPARŒ±/RXRŒ± Activation	2.4	0.0884	MAP2K4,SMAD2,SMAD3,ADCY3,GNAQ,BCL3,ACVR2B,ADIPOR1,GPD2,PLCG2,SOS1,PRKAR1B,TGFB2,PRKAA2,SMAD4,ACVR2A
Mismatch Repair in Eukaryotes	2.35	0.2	MSH3,RFC2,SLC19A1,RPA1
CDK5 Signaling	2.31	0.112	ITGB1,PPP1CC,CDK5,PPP2CA,ADCY3,LAMB1,PRKAR1B,ABL1,CDK5R1,PPP2R5A
Axonal Guidance Signaling	2.28	0.0667	PFN1,MYL6,ABL1,PLXNA2,SEMA4C,LIMK1,EPHB6,ROCK2,WASL,GLI3,PPP3CB,CDK5,MKNK1,SOS1,PRKAR1B,PLXNB1,MMP11,EFNB3,ITGB1,EPHB4,WNT9B,CRKL,GNAQ,NFATC4,GNG10,DOCK1,ARPC1A,TUBB6,PLCG2,ADAM10,NFATC2
Neuregulin Signaling	2.27	0.103	ITGB1,CDK5,CRKL,PLCG2,SOS1,DLG4,CDKN1B,CDK5R1,EGFR,MATK
Granzyme A Signaling	2.15	0.222	HIST1H1C,SET,HIST1H1B,HMGB2
Chronic Myeloid Leukemia Signaling	2.1	0.0971	TFDP1,CRKL,SMAD3,CTBP2,SOS1,ABL1,TGFB2,SMAD4,CDKN1B,E2F3
Tight Junction Signaling	2.1	0.0886	MYH10,MYL6,PPP2CA,TJP1,CTNNA1,CLDN7,CNKSR3,PPP2R5A,OCLN,EPB41,CEBPA,PRKAR1B,TGFB2,CLDN3
Wnt/Œ≤-catenin Signaling	2.1	0.0872	SOX4,AXIN2,WNT9B,PPP2CA,CSNK1G3,GNAQ,ACVR2B,TCF3,PPP2R5A,CDH3,RARA,TLE4,TGFB2,DVL2,ACVR2A
Protein Ubiquitination Pathway	2.02	0.0758	PSMD13,USP36,UBE2R2,CUL1,HSPB9,DNAJC2,DNAJB9,DNAJA1,UBE3A,UBE2G2,PSME1,UBE2B,UBE2H,ZBTB12,UBE2G1,SMURF2,DNAJB6,PSMC2,NEDD4L,UBE2E1
Role of CHK Proteins in Cell Cycle Checkpoint Control	1.99	0.123	PPP2CA,HUS1,RFC2,SLC19A1,RPA1,E2F3,PPP2R5A
Ephrin Receptor Signaling	1.99	0.0754	ITGB1,EPHB4,CRKL,CREB3,GNAQ,ABL1,LIMK1,GNG10,ROCK2,EPHB6,WASL,ARPC1A,SOS1,ADAM10,EFNB3
Breast Cancer Regulation by Stathmin1	1.97	0.0808	PPP1CC,PPP2CA,ADCY3,GNAQ,E2F3,PPP2R5A,LIMK1,GNG10,ROCK2,ARHGEF5,CCNE1,TUBB6,ITPR3,SOS1,PRKAR1B,CDKN1B
B Cell Receptor Signaling	1.96	0.0848	MAP2K4,PTPN6,CREB3,ABL1,INPPL1,NFATC4,MALT1,TCF3,SYNJ2,PPP3CB,PLCG2,SOS1,NFATC2,MAP3K3
Dopamine-DARPP32 Feedback in cAMP Signaling	1.92	0.0854	PPP1CC,PPP2CA,CSNK1G3,CREB3,ADCY3,GNAQ,PPP2R5A,PPP3CB,CDK5,PLCG2,CAMKK1,CREM,ITPR3,PRKAR1B
Leukocyte Extravasation Signaling	1.85	0.08	MAP2K4,ITGB1,MYL6,CRKL,ACTN3,ABL1,CTNNA1,CLDN7,ROCK2,WASL,PLCG2,MMP11,DLC1,CLDN3,TIMP2,ARHGAP8/PRR5-ARHGAP8
Mitochondrial Dysfunction	1.83	0.0833	MAP2K4,NDUFV1,CPT1A,UQCR11,COX10,ATP5E,COX7C,NDUFS8,ATP5G1,GPD2,COX5A,ATPAF2,VDAC1,NDUFB2
Rac Signaling	1.81	0.0855	MAP2K4,ITGB1,ARPC1A,SH3RF1,PARD3,IQGAP1,CDK5R1,ELK4,PI4KA,LIMK1
p70S6K Signaling	1.79	0.0894	YWHAQ,YWHAG,F2RL1,YWHAH,PPP2CA,EEF2,PLCG2,SOS1,GNAQ,PPP2R5A,EGFR
3-phosphoinositide Degradation	1.76	0.08	SYNJ2,CDC25B,TNS3,PTPN6,PPP1R13B,PTPMT1,INPPL1,NUDT2,SET,PTPN12,PTPRF,PPP2R5A
dTMP De Novo Biosynthesis	1.75	0.4	SHMT1,DHFR
Folate Polyglutamylation	1.75	0.4	MTHFD1L,SHMT1
Estrogen-mediated S-phase Entry	1.7	0.148	CCNE1,TFDP1,CDKN1B,E2F3
Acute Myeloid Leukemia Signaling	1.7	0.0988	MAP2K4,KITLG,BRAF,PIM1,RARA,SOS1,CEBPA,TCF3
PDGF Signaling	1.7	0.101	SYNJ2,MAP2K4,PLCG2,CRKL,SOS1,ABL1,INPPL1,EIF2AK2
Hepatic Fibrosis / Hepatic Stellate Cell Activation	1.7	0.0845	SMAD2,MYH10,MYL6,SMAD3,SMAD7,TGFB2,SMAD4,BAMBI,ECE1,IFNAR2,TIMP2,EGFR
Salvage Pathways of Pyrimidine Ribonucleotides	1.7	0.0978	MAP2K4,BRAF,CDK5,PIM1,PRKAA2,EIF2AK2,ACVR2A,PKN1,LIMK1
PI3K/AKT Signaling	1.7	0.0803	SYNJ2,YWHAQ,ITGB1,RHEB,YWHAG,YWHAH,PPP2CA,SOS1,INPPL1,CDKN1B,PPP2R5A
RhoGDI Signaling	1.69	0.0737	ITGB1,MYL6,GNAQ,LIMK1,GNG10,ROCK2,ARHGEF5,WASL,ARPC1A,CDH3,PPP1R12B,DLC1,PI4KA,ARHGAP8/PRR5-ARHGAP8
Germ Cell-Sertoli Cell Junction Signaling	1.68	0.0818	MAP2K4,ITGB1,TJP1,ACTN3,CTNNA1,IQGAP1,LIMK1,EPN2,WASL,TUBB6,TGFB2,ZYX,MAP3K3
Oxidative Phosphorylation	1.68	0.0917	NDUFV1,NDUFS8,ATP5G1,UQCR11,COX10,COX5A,ATPAF2,NDUFB2,ATP5E,COX7C
RAR Activation	1.63	0.0769	MAP2K4,SMAD2,RDH14,SMAD3,ADCY3,SMAD7,TRIM24,TNIP1,RARA,PRKAR1B,TGFB2,SMAD4,RXRB,RDH13
April Mediated Signaling	1.6	0.119	MAP2K4,NFATC2,NFATC4,TRAF5,TRAF1
Hypoxia Signaling in the Cardiovascular System	1.59	0.104	UBE2G2,UBE2H,UBE2B,UBE2G1,UBE2R2,CREB3,UBE2E1
Thioredoxin Pathway	1.59	0.333	TXNRD1,TXNRD3
Phospholipase C Signaling	1.56	0.0685	ITGB1,NAPEPLD,PLD2,MPRIP,MYL6,ADCY3,CREB3,GNAQ,NFATC4,GNG10,ARHGEF5,PPP3CB,PLCG2,SOS1,ITPR3,PPP1R12B,NFATC2
Regulation of Actin-based Motility by Rho	1.55	0.093	WASL,MPRIP,PFN1,ARPC1A,MYL6,PPP1R12B,PI4KA,LIMK1
Integrin Signaling	1.55	0.0721	MAP2K4,ITGB1,MPRIP,CRKL,ACTN3,ABL1,TLN1,BRAF,DOCK1,WASL,ARPC1A,PLCG2,SOS1,PPP1R12B,ZYX
B Cell Activating Factor Signaling	1.52	0.114	MAP2K4,NFATC2,NFATC4,TRAF5,TRAF1
RAN Signaling	1.51	0.167	KPNB1,KPNA3,KPNA2
PTEN Signaling	1.44	0.0763	SYNJ2,ITGB1,YWHAH,SOS1,INPPL1,CDKN1B,CNKSR3,DDR1,EGFR,MAGI3
Actin Nucleation by ARP-WASP Complex	1.44	0.0909	ROCK2,ITGB1,WASL,ARPC1A,SOS1,PPP1R12B
Phosphatidylglycerol Biosynthesis II (Non-plastidic)	1.44	0.176	PTPMT1,MBOAT2,AGPAT3
Small Cell Lung Cancer Signaling	1.44	0.0824	CCNE1,TFDP1,ABL1,TRAF5,CDKN1B,RXRB,TRAF1
Regulation of Cellular Mechanics by Calpain Protease	1.41	0.0833	ITGB1,CCNE1,ACTN3,TLN1,CDKN1B,EGFR
Aryl Hydrocarbon Receptor Signaling	1.4	0.0759	CCNE1,NFIC,TFDP1,RARA,TGFB2,NFIB,DHFR,CDKN1B,RXRB,ALDH7A1,GSTK1
Ephrin B Signaling	1.38	0.0886	ROCK2,EPHB6,EPHB4,GNAQ,EFNB3,LIMK1,GNG10
STAT3 Pathway	1.38	0.0946	MAP2K4,PTPN6,PIM1,SOCS6,SOCS5,DDR1,EGFR
S-methyl-5'-thioadenosine Degradation II	1.36	1	MTAP
Thiamin Salvage III	1.36	1	TPK1
Phosphatidylethanolamine Biosynthesis III	1.36	1	PTDSS2
IL-4 Signaling	1.35	0.0921	SYNJ2,PTPN6,SOS1,NFATC2,INPPL1,HMGA1,NFATC4
Molecular Mechanisms of Cancer	1.33	0.0598	MAP2K4,SMAD2,TFDP1,SMAD3,ADCY3,GNAQ,ABL1,SMAD7,CTNNA1,TCF3,E2F3,BRAF,CDC25B,ARHGEF5,CDKN2D,CCNE1,RABIF,SOS1,PRKAR1B,TGFB2,SMAD4,CDKN1B
Renin-Angiotensin Signaling	1.31	0.0796	MAP2K4,PTPN6,PLCG2,SOS1,SHC2,ITPR3,ADCY3,PRKAR1B,GNAQ
Sertoli Cell-Sertoli Cell Junction Signaling	1.3	0.0695	MAP2K4,ITGB1,TJP1,ACTN3,CTNNA1,CLDN7,OCLN,EPN2,EPB41,TUBB6,PRKAR1B,MAP3K3,CLDN3
G Protein Signaling Mediated by Tubby	1.29	0.105	PLCG2,ABL1,GNAQ,GNG10
Retinoic acid Mediated Apoptosis Signaling	1.26	0.0938	RARA,ZC3HAV1,PARP8,PARP12,RXRB,IRF1
Signaling by Rho Family GTPases	1.25	0.063	MAP2K4,ITGB1,MYL6,GNAQ,IQGAP1,PKN1,LIMK1,GNG10,ROCK2,ARHGEF5,WASL,ARPC1A,CDH3,PPP1R12B,PARD3,PI4KA
Role of JAK2 in Hormone-like Cytokine Signaling	1.25	0.114	PTPN6,EPOR,SOCS6,SOCS5
Regulation of the Epithelial-Mesenchymal Transition Pathway	1.25	0.0688	MAP2K4,SMAD2,WNT9B,SMAD3,TCF3,BRAF,SOS1,TGFB2,SMAD4,FGF11,DVL2,CLDN3,EGFR
Folate Transformations I	1.24	0.222	MTHFD1L,SHMT1
Corticotropin Releasing Hormone Signaling	1.23	0.0738	BRAF,GLI3,PLCG2,CREB3,ITPR3,ADCY3,PRKAR1B,GNAQ,JUND
Reelin Signaling in Neurons	1.23	0.0854	MAP2K4,ITGB1,ARHGEF5,CDK5,CRKL,PAFAH1B1,CDK5R1
Colorectal Cancer Metastasis Signaling	1.22	0.0643	MAP2K4,IL6ST,SMAD2,WNT9B,MSH3,SMAD3,ADCY3,TCF3,GNG10,BRAF,SOS1,TGFB2,PRKAR1B,SMAD4,MMP11,EGFR
Superpathway of Inositol Phosphate Compounds	1.19	0.065	PTPN6,INPPL1,NUDT2,SET,PTPN12,PTPRF,PPP2R5A,SYNJ2,CDC25B,TNS3,PLCG2,PPP1R13B,PI4KA
IGF-1 Signaling	1.19	0.0784	YWHAQ,YWHAG,YWHAH,SOCS6,SOS1,PRKAR1B,SOCS5,GRB10
Non-Small Cell Lung Cancer Signaling	1.18	0.0822	TFDP1,SOS1,ITPR3,ABL1,RXRB,EGFR
Cell Cycle Regulation by BTG Family Proteins	1.18	0.111	CCNE1,PPP2CA,E2F3,PPP2R5A
Cdc42 Signaling	1.15	0.0667	MAP2K4,ITGB1,FGD3,WASL,MPRIP,ARPC1A,MYL6,PPP1R12B,PARD3,IQGAP1,LIMK1
HGF Signaling	1.15	0.0784	MAP2K4,DOCK1,ELF3,ETS2,PLCG2,CRKL,SOS1,MAP3K3
14-3-3-mediated Signaling	1.13	0.0756	MAP2K4,YWHAQ,SRPK2,YWHAG,TUBB6,YWHAH,PLCG2,STRADA,CDKN1B
Semaphorin Signaling in Neurons	1.11	0.0962	ROCK2,ITGB1,CDK5,PLXNB1,LIMK1
D-myo-inositol-5-phosphate Metabolism	1.1	0.0667	CDC25B,TNS3,PTPN6,PLCG2,PPP1R13B,NUDT2,SET,PTPN12,PTPRF,PPP2R5A
Remodeling of Epithelial Adherens Junctions	1.1	0.0882	ARPC1A,TUBB6,ACTN3,CTNNA1,ZYX,IQGAP1
D-myo-inositol (1,4,5,6)-Tetrakisphosphate Biosynthesis	1.09	0.0677	CDC25B,TNS3,PTPN6,PPP1R13B,NUDT2,SET,PTPN12,PTPRF,PPP2R5A
D-myo-inositol (3,4,5,6)-tetrakisphosphate Biosynthesis	1.09	0.0677	CDC25B,TNS3,PTPN6,PPP1R13B,NUDT2,SET,PTPN12,PTPRF,PPP2R5A
Melanocyte Development and Pigmentation Signaling	1.09	0.0795	KITLG,PTPN6,PLCG2,SOS1,CREB3,ADCY3,PRKAR1B
Glycogen Degradation III	1.09	0.182	GAA,PGM5
Chemokine Signaling	1.08	0.087	ROCK2,MPRIP,PLCG2,PPP1R12B,GNAQ,LIMK1
Spliceosomal Cycle	1.06	0.143	U2AF1
Choline Degradation I	1.06	0.5	ALDH7A1
Anandamide Degradation	1.06	0.5	FAAH
Cardiolipin Biosynthesis II	1.06	0.5	PTPMT1
Putrescine Biosynthesis III	1.06	0.5	ODC1
Glycine Biosynthesis I	1.06	0.5	SHMT1
Netrin Signaling	1.04	0.0833	PPP3CB,PRKAR1B,NFATC2,NFATC4
Factors Promoting Cardiogenesis in Vertebrates	1.03	0.0753	SMAD2,CCNE1,TGFB2,SMAD4,ACVR2B,TCF3,ACVR2A
G Beta Gamma Signaling	1.03	0.068	PLCG2,SOS1,PRKAR1B,GNAQ,CAV2,EGFR,GNG10
Role of NFAT in Cardiac Hypertrophy	1	0.0622	MAP2K4,IL6ST,PPP3CB,PLCG2,SOS1,ITPR3,ADCY3,PRKAR1B,TGFB2,GNAQ,NFATC4,GNG10
Caveolar-mediated Endocytosis Signaling	0.988	0.0732	ITGB1,CD55,ZBTB12,COPE,ABL1,EGFR
Prolactin Signaling	0.988	0.0779	PLCG2,SOCS6,SOS1,CEBPB,SOCS5,IRF1
Huntington's Disease Signaling	0.986	0.0603	MAP2K4,PACSIN1,CREB3,GNAQ,POLR2J,STX1A,CDK5R1,GNG10,CDK5,CASP2,SOS1,DLG4,TCERG1,EGFR
Choline Biosynthesis III	0.959	0.154	NAPEPLD,PLD2
Myc Mediated Apoptosis Signaling	0.951	0.0833	MAP2K4,YWHAQ,YWHAG,YWHAH,SOS1
Glioblastoma Multiforme Signaling	0.951	0.0633	CCNE1,WNT9B,PLCG2,SOS1,ITPR3,NF2,CDKN1B,TCF3,E2F3,EGFR
3-phosphoinositide Biosynthesis	0.951	0.0617	CDC25B,TNS3,PTPN6,PPP1R13B,NUDT2,SET,PTPN12,PTPRF,PI4KA,PPP2R5A
Glucocorticoid Receptor Signaling	0.945	0.0573	MAP2K4,SMAD2,TAF11,YWHAH,SMAD3,POLR2J,NFATC4,CEBPB,PPP3CB,SOS1,FKBP4,TGFB2,PRKAA2,CEBPA,SMAD4,NFATC2
Cell Cycle Control of Chromosomal Replication	0.941	0.1	CDK5,CDT1,RPA1
GŒ±q Signaling	0.936	0.0629	ROCK2,NAPEPLD,PLD2,PPP3CB,PLCG2,ITPR3,GNAQ,NFATC2,NFATC4,GNG10
GNRH Signaling	0.931	0.0643	MAP2K4,SOS1,CREB3,ITPR3,ADCY3,PRKAR1B,GNAQ,MAP3K3,EGFR
HER-2 Signaling in Breast Cancer	0.926	0.075	ITGB1,CCNE1,SOS1,CDKN1B,PARD3,EGFR
Insulin Receptor Signaling	0.916	0.0677	SYNJ2,PPP1CC,CRKL,SOS1,PRKAR1B,INPPL1,VAMP2,PTPRF,GRB10
Role of BRCA1 in DNA Damage Response	0.904	0.0794	RFC2,SLC19A1,RPA1,E2F3,FANCA
ATM Signaling	0.904	0.0806	MAP2K4,MDM4,GADD45B,CREB3,ABL1
DNA Double-Strand Break Repair by Homologous Recombination	0.904	0.125	ABL1,RPA1
Vitamin-C Transport	0.904	0.143	TXNRD1,TXNRD3
Glioma Signaling	0.898	0.0654	CDKN2D,TFDP1,PLCG2,SOS1,ABL1,E2F3,EGFR
Diphthamide Biosynthesis	0.897	0.333	EEF2
NADH Repair	0.897	0.333	APOA1BP
5-aminoimidazole Ribonucleotide Biosynthesis I	0.897	0.333	PFAS
Hypusine Biosynthesis	0.897	0.333	EIF5A
Glycerol-3-phosphate Shuttle	0.897	0.333	GPD2
Thrombin Signaling	0.891	0.0606	ROCK2,ARHGEF5,MPRIP,MYL6,PLCG2,SOS1,ITPR3,ADCY3,PPP1R12B,GNAQ,EGFR,GNG10
Endothelin-1 Signaling	0.879	0.064	BRAF,NAPEPLD,PLD2,PLCG2,CASP2,SOS1,SHC2,ITPR3,ADCY3,GNAQ,ECE1
Aldosterone Signaling in Epithelial Cells	0.868	0.0637	PLCG2,SLC12A2,SOS1,ITPR3,HSPB9,DNAJC2,DNAJB6,DNAJB9,DNAJA1,PI4KA
Role of Oct4 in Mammalian Embryonic Stem Cell Pluripotency	0.867	0.0889	KDM5B,RARA,JARID2,RXRB
CDP-diacylglycerol Biosynthesis I	0.854	0.133	MBOAT2,AGPAT3
CD28 Signaling in T Helper Cells	0.852	0.064	MAP2K4,PTPN6,ARPC1A,PPP3CB,ITPR3,NFATC2,NFATC4,MALT1
PKCŒ∏ Signaling in T Lymphocytes	0.852	0.0602	MAP2K4,PPP3CB,PLCG2,SOS1,NFATC2,NFATC4,MALT1,MAP3K3
Sonic Hedgehog Signaling	0.84	0.0938	ARRB2,GLI3,PRKAR1B
Telomerase Signaling	0.832	0.0686	ELF3,PPP2CA,ETS2,SOS1,ABL1,PPP2R5A,EGFR
Gap Junction Signaling	0.83	0.0625	TUBB6,PPP3CB,CSNK1G3,PLCG2,SOS1,ITPR3,ADCY3,PRKAR1B,GNAQ,EGFR
Cholecystokinin/Gastrin-mediated Signaling	0.8	0.0693	MAP2K4,ROCK2,CREM,SOS1,ITPR3,GNAQ,EGFR
Paxillin Signaling	0.8	0.0625	MAP2K4,ITGB1,DOCK1,SOS1,ACTN3,TLN1,PTPN12
Prostate Cancer Signaling	0.796	0.0638	CCNE1,TFDP1,SOS1,CREB3,ABL1,CDKN1B
Myo-inositol Biosynthesis	0.782	0.25	ISYNA1
Geranylgeranyldiphosphate Biosynthesis	0.782	0.25	COX10
JAK/Stat Signaling	0.761	0.0714	PTPN6,SOCS6,SOS1,GNAQ,SOCS5
Complement System	0.752	0.0882	CD55,CD46,C2
Œ±-Adrenergic Signaling	0.747	0.0645	PLCG2,ITPR3,ADCY3,PRKAR1B,GNAQ,GNG10
FAK Signaling	0.747	0.0612	ITGB1,DOCK1,PLCG2,SOS1,TLN1,EGFR
Cardiac Hypertrophy Signaling	0.745	0.0563	MAP2K4,MYL6,ADCY3,GNAQ,NFATC4,GNG10,ROCK2,PPP3CB,PLCG2,SOS1,PRKAR1B,TGFB2,MAP3K3
D-myo-inositol (1,4,5)-trisphosphate Degradation	0.727	0.111	SYNJ2,INPPL1
Growth Hormone Signaling	0.725	0.0694	PTPN6,PLCG2,SOCS6,CEBPA,SOCS5
PAK Signaling	0.715	0.0577	MAP2K4,ITGB1,WASL,MYL6,SOS1,LIMK1
UVA-Induced MAPK Signaling	0.715	0.0667	MAP2K4,PLCG2,ZC3HAV1,PARP8,PARP12,EGFR
Melatonin Signaling	0.708	0.0704	MAP2K4,BRAF,PLCG2,PRKAR1B,GNAQ
Cellular Effects of Sildenafil (Viagra)	0.701	0.062	MYH10,MPRIP,MYL6,PLCG2,ITPR3,ADCY3,PPP1R12B,PRKAR1B
Virus Entry via Endocytic Pathways	0.7	0.0652	ITGB1,CD55,ZBTB12,PLCG2,CLTB,ABL1
ILK Signaling	0.699	0.0579	MAP2K4,ITGB1,DOCK1,MYH10,MYL6,PPP2CA,ACTN3,CREB3,TMSB10/TMSB4X,DSP,PPP2R5A
Creatine-phosphate Biosynthesis	0.695	0.2	CKB
Tetrahydrofolate Salvage from 5,10-methenyltetrahydrofolate	0.695	0.2	MTHFD1L
Glycerol Degradation I	0.695	0.2	GPD2
Lysine Degradation II	0.695	0.2	ALDH7A1
Lysine Degradation V	0.695	0.2	ALDH7A1
Citrulline-Nitric Oxide Cycle	0.695	0.2	ASL
GDP-glucose Biosynthesis	0.695	0.2	PGM5
GADD45 Signaling	0.691	0.0909	CCNE1,GADD45B
1D-myo-inositol Hexakisphosphate Biosynthesis II (Mammalian)	0.691	0.105	SYNJ2,INPPL1
D-myo-inositol (1,3,4)-trisphosphate Biosynthesis	0.691	0.105	SYNJ2,INPPL1
DNA damage-induced 14-3-3œÉ Signaling	0.691	0.0952	CCNE1,HUS1
mTOR Signaling	0.689	0.0564	NAPEPLD,RHEB,PLD2,PPP2CA,EIF4A1,PRKAA2,PRR5,FKBP1A,RPS21,PPP2R5A,ARHGAP8/PRR5-ARHGAP8
Androgen Signaling	0.66	0.0519	KAT7,SHBG,SMAD3,POLR2J,PRKAR1B,GNAQ,GNG10
DNA Methylation and Transcriptional Repression Signaling	0.657	0.087	CHD3,MBD2
FcŒ≥ Receptor-mediated Phagocytosis in Macrophages and Monocytes	0.643	0.0632	DOCK1,NAPEPLD,PLD2,ARPC1A,RAB11B,TLN1
EGF Signaling	0.632	0.069	MAP2K4,SOS1,ITPR3,EGFR
Human Embryonic Stem Cell Pluripotency	0.631	0.053	SMAD2,S1PR2,WNT9B,SMAD3,SMAD7,TGFB2,SMAD4,TCF3
tRNA Charging	0.63	0.0789	LARS,VARS2,AARS2
Inhibition of Matrix Metalloproteases	0.63	0.0789	ADAM10,MMP11,TIMP2
Dopamine Receptor Signaling	0.627	0.0658	PPP1CC,PPP2CA,ADCY3,PRKAR1B,PPP2R5A
BMP signaling pathway	0.627	0.0625	MAP2K4,SOS1,SMAD7,PRKAR1B,SMAD4
NAD Biosynthesis from 2-amino-3-carboxymuconate Semialdehyde	0.625	0.167	ABL1
Glucose and Glucose-1-phosphate Degradation	0.625	0.167	PGM5
Arginine Biosynthesis IV	0.625	0.167	ASL
Superpathway of Serine and Glycine Biosynthesis I	0.625	0.167	SHMT1
Urea Cycle	0.625	0.167	ASL
Chondroitin and Dermatan Biosynthesis	0.625	0.167	CHSY1
Ceramide Biosynthesis	0.625	0.167	KDSR
Selenocysteine Biosynthesis II (Archaea and Eukaryotes)	0.625	0.167	SEPHS1
Type II Diabetes Mellitus Signaling	0.61	0.0534	MAP2K4,SOCS6,PRKAA2,CEBPB,SOCS5,ADIPOR1,NSMAF
Hereditary Breast Cancer Signaling	0.61	0.0569	NPM1,GADD45B,POLR2J,RFC2,SLC19A1,RPA1,FANCA
Antioxidant Action of Vitamin C	0.603	0.06	MAP2K4,NAPEPLD,PLD2,PLCG2,TXNRD1,TXNRD3
Polyamine Regulation in Colon Cancer	0.597	0.0833	PSME1,ODC1
EIF2 Signaling	0.591	0.0538	PPP1CC,RPL18A,UBA52,RPL26L1,SOS1,EIF4A1,RPL23A,RPL26,RPS21,EIF2AK2
Calcium Signaling	0.591	0.0505	MYH10,PPP3CB,MYL6,CAMKK1,CREB3,ITPR3,PRKAR1B,NFATC2,NFATC4,ATP2B4
Role of Macrophages, Fibroblasts and Endothelial Cells in Rheumatoid Arthritis	0.59	0.0492	IL6ST,MAP2K4,WNT9B,CREB3,GNAQ,NFATC4,CEBPB,TCF3,ROCK2,PPP3CB,F2RL1,PLCG2,CEBPA,NFATC2,TRAF5,TRAF1
T Cell Receptor Signaling	0.59	0.0583	MAP2K4,PPP3CB,SOS1,NFATC2,NFATC4,MALT1
Role of PKR in Interferon Induction and Antiviral Response	0.588	0.0667	TRAF5,EIF2AK2,IRF1
Mechanisms of Viral Exit from Host Cells	0.588	0.075	CHMP6,VPS36,LMNB1
Thyroid Cancer Signaling	0.588	0.0732	BRAF,RXRB,TCF3
Transcriptional Regulatory Network in Embryonic Stem Cells	0.588	0.075	TRIM24,SKIL,SET
VDR/RXR Activation	0.583	0.0633	CEBPA,TGFB2,CEBPB,CDKN1B,RXRB
FcŒ≥RIIB Signaling in B Lymphocytes	0.568	0.0577	MAP2K4,PLCG2,SOS1
Ceramide Signaling	0.556	0.0595	MAP2K4,S1PR2,PPP2CA,NSMAF,PPP2R5A
Synaptic Long Term Potentiation	0.554	0.0579	PPP1CC,PPP3CB,PLCG2,CREB3,ITPR3,PRKAR1B,GNAQ
UVC-Induced MAPK Signaling	0.549	0.0714	MAP2K4,BRAF,EGFR
Role of JAK1, JAK2 and TYK2 in Interferon Signaling	0.543	0.0769	PTPN6,IFNAR2
Superpathway of D-myo-inositol (1,4,5)-trisphosphate Metabolism	0.543	0.0833	SYNJ2,INPPL1
IL-8 Signaling	0.53	0.0518	MAP2K4,ROCK2,BRAF,NAPEPLD,ARRB2,PLD2,IQGAP1,LIMK1,EGFR,GNG10
Antiproliferative Role of Somatostatin Receptor 2	0.519	0.0597	BRAF,PTPN6,CDKN1B,GNG10
IL-17A Signaling in Gastric Cells	0.519	0.08	MAP2K4,EGFR
Role of JAK family kinases in IL-6-type Cytokine Signaling	0.519	0.0769	MAP2K4,IL6ST
Histidine Degradation III	0.518	0.125	MTHFD1L
TR/RXR Activation	0.493	0.0562	GPS2,THRA,BCL3,TBL1XR1,RXRB
PI3K Signaling in B Lymphocytes	0.483	0.053	PPP3CB,PLCG2,ITPR3,ABL1,NFATC2,NFATC4,MALT1
Estrogen Receptor Signaling	0.483	0.0522	TAF11,DDX5,PELP1,CTBP2,SOS1,POLR2J,MED13L
FGF Signaling	0.481	0.0568	PTPN6,CRKL,SOS1,CREB3,FGF11
Calcium Transport I	0.476	0.111	ATP2B4
Glycogen Degradation II	0.476	0.111	PGM5
NGF Signaling	0.476	0.0536	MAP2K4,ROCK2,PLCG2,SOS1,CREB3,MAP3K3
D-myo-inositol (1,4,5)-Trisphosphate Biosynthesis	0.474	0.0741	PLCG2,PI4KA
Role of NFAT in Regulation of the Immune Response	0.473	0.0476	PPP3CB,CSNK1G3,PLCG2,SOS1,ITPR3,GNAQ,NFATC2,NFATC4,GNG10
RANK Signaling in Osteoclasts	0.47	0.0538	MAP2K4,PPP3CB,NFATC2,TRAF5,MAP3K3
fMLP Signaling in Neutrophils	0.466	0.05	ARPC1A,PPP3CB,ITPR3,NFATC2,NFATC4,GNG10
NF-Œ∫B Signaling	0.465	0.0506	BRAF,TNIP1,PLCG2,MALT1,TRAF5,EIF2AK2,MAP3K3,DDR1,EGFR
Erythropoietin Signaling	0.465	0.0541	PTPN6,EPOR,PLCG2,SOS1
Mitotic Roles of Polo-Like Kinase	0.465	0.0571	CDC25B,KIF23,PPP2CA,PPP2R5A
CTLA4 Signaling in Cytotoxic T Lymphocytes	0.459	0.0538	PTPN6,PPP2CA,ZBTB12,CLTB,PPP2R5A
Bladder Cancer Signaling	0.459	0.0549	TFDP1,ABL1,FGF11,MMP11,EGFR
CXCR4 Signaling	0.456	0.05	MAP2K4,ROCK2,DOCK1,MYL6,ITPR3,ADCY3,GNAQ,GNG10
TNFR2 Signaling	0.453	0.0625	MAP2K4,TRAF1
Agrin Interactions at Neuromuscular Junction	0.452	0.0588	MAP2K4,ITGB1,LAMB1,EGFR
GDNF Family Ligand-Receptor Interactions	0.452	0.0571	MAP2K4,PLCG2,SOS1,ITPR3
CREB Signaling in Neurons	0.45	0.0469	PLCG2,SOS1,CREB3,ITPR3,ADCY3,POLR2J,PRKAR1B,GNAQ,GNG10
Ephrin A Signaling	0.449	0.06	ROCK2,ADAM10,LIMK1
Role of Tissue Factor in Cancer	0.446	0.0536	ITGB1,ARRB2,F2RL1,GNAQ,LIMK1,EGFR
Glycine Betaine Degradation	0.44	0.1	SHMT1
Ovarian Cancer Signaling	0.438	0.0504	BRAF,WNT9B,TFDP1,PRKAR1B,ABL1,TCF3,EGFR
IL-1 Signaling	0.427	0.049	MAP2K4,ADCY3,PRKAR1B,GNAQ,GNG10
VEGF Signaling	0.417	0.051	ROCK2,PTPN6,PLCG2,SOS1,ACTN3
IL-3 Signaling	0.417	0.0548	PTPN6,PPP3CB,CRKL,SOS1
Role of p14/p19ARF in Tumor Suppression	0.415	0.0625	NPM1,SENP3
CCR3 Signaling in Eosinophils	0.41	0.0492	ROCK2,MPRIP,ITPR3,PPP1R12B,LIMK1,GNG10
Purine Nucleotides De Novo Biosynthesis II	0.407	0.0909	PFAS
CD27 Signaling in Lymphocytes	0.406	0.0536	MAP2K4,TRAF5,MAP3K3
Amyloid Processing	0.406	0.0556	CDK5,PRKAR1B,CDK5R1
Basal Cell Carcinoma Signaling	0.405	0.0541	WNT9B,GLI3,DVL2,TCF3
4-1BB Signaling in T Lymphocytes	0.398	0.0571	MAP2K4,TRAF1
SAPK/JNK Signaling	0.397	0.0495	MAP2K4,MINK1,CRKL,SOS1,MAP3K3
Mouse Embryonic Stem Cell Pluripotency	0.388	0.0505	IL6ST,SOS1,SMAD4,DVL2,TCF3
Retinoate Biosynthesis I	0.381	0.0606	RDH14,RDH13
Ethanol Degradation II	0.381	0.0625	RDH14,ALDH7A1
Hematopoiesis from Multipotent Stem Cells	0.379	0.0833	KITLG
Inhibition of Angiogenesis by TSP1	0.365	0.0606	MAP2K4,CD47
Triacylglycerol Biosynthesis	0.365	0.0606	MBOAT2,AGPAT3
P2Y Purigenic Receptor Signaling Pathway	0.36	0.0472	PLCG2,CREB3,ADCY3,PRKAR1B,GNAQ,GNG10
Toll-like Receptor Signaling	0.357	0.0526	MAP2K4,EIF2AK2,TRAF1
Role of Wnt/GSK-3Œ≤ Signaling in the Pathogenesis of Influenza	0.353	0.05	WNT9B,CSNK1G3,DVL2,TCF3
Histamine Degradation	0.353	0.0769	ALDH7A1
Oncostatin M Signaling	0.35	0.0588	IL6ST,SOS1
Noradrenaline and Adrenaline Degradation	0.35	0.0588	RDH14,ALDH7A1
Interferon Signaling	0.35	0.0588	IFNAR2,IRF1
Regulation of eIF4 and p70S6K Signaling	0.338	0.0432	ITGB1,PPP2CA,MKNK1,SOS1,EIF4A1,RPS21,PPP2R5A
Nucleotide Excision Repair Pathway	0.336	0.0571	POLR2J,RPA1
Phospholipases	0.334	0.0526	NAPEPLD,PLD2,PLCG2
NAD biosynthesis II (from tryptophan)	0.329	0.0714	ABL1
Superpathway of Citrulline Metabolism	0.329	0.0714	ASL
Leukotriene Biosynthesis	0.329	0.0714	LTC4S
Acute Phase Response Signaling	0.327	0.046	MAP2K4,IL6ST,SOCS6,SOS1,CEBPB,TCF3,SOCS5,C2
Notch Signaling	0.297	0.0465	NOTCH3,DTX3
eNOS Signaling	0.295	0.0448	PLCG2,ITPR3,ADCY3,PRKAA2,PRKAR1B,GNAQ
Calcium-induced T Lymphocyte Apoptosis	0.294	0.0469	PPP3CB,ITPR3,NFATC2
Granzyme B Signaling	0.289	0.0625	LMNB1
Fatty Acid Œ±-oxidation	0.289	0.0625	ALDH7A1
Oxidative Ethanol Degradation III	0.289	0.0357	ALDH7A1
Methionine Degradation I (to Homocysteine)	0.289	0.0625	AHCYL2
ErbB Signaling	0.284	0.046	MAP2K4,PLCG2,SOS1,EGFR
Fc Epsilon RI Signaling	0.276	0.045	SYNJ2,MAP2K4,PLCG2,SOS1,INPPL1
Sphingosine-1-phosphate Signaling	0.276	0.0431	S1PR2,PLCG2,CASP2,ADCY3,GNAQ
AMPK Signaling	0.276	0.0417	CPT1A,PPP2CA,STRADA,PRKAA2,PRKAR1B,PPP2R5A
Cardiac Œ≤-adrenergic Signaling	0.276	0.0429	PPP1CC,PPP2CA,ADCY3,PRKAR1B,PPP2R5A,GNG10
CD40 Signaling	0.275	0.0435	MAP2K4,TRAF5,TRAF1
GM-CSF Signaling	0.275	0.0448	PPP3CB,PIM1,SOS1
Neuroprotective Role of THOP1 in Alzheimer's Disease	0.274	0.0476	PRKAR1B,ECE1
Glutathione Redox Reactions I	0.271	0.0588	GSTK1
Mitochondrial L-carnitine Shuttle Pathway	0.271	0.0556	CPT1A
Putrescine Degradation III	0.271	0.0588	ALDH7A1
NRF2-mediated Oxidative Stress Response	0.271	0.0423	MAP2K4,JUND,DNAJB6,DNAJB9,DNAJA1,PTPLAD1,TXNRD1,GSTK1
Production of Nitric Oxide and Reactive Oxygen Species in Macrophages	0.271	0.043	MAP2K4,PPP1CC,PTPN6,PPP2CA,PLCG2,MAP3K3,IRF1,PPP2R5A
Natural Killer Cell Signaling	0.27	0.0446	SYNJ2,PTPN6,PLCG2,SOS1,INPPL1
GŒ±s Signaling	0.27	0.0427	BRAF,CREB3,ADCY3,PRKAR1B,GNG10
Tryptophan Degradation X (Mammalian, via Tryptamine)	0.255	0.0556	ALDH7A1
Ethanol Degradation IV	0.255	0.0556	ALDH7A1
Superpathway of Geranylgeranyldiphosphate Biosynthesis I (via Mevalonate)	0.255	0.0556	COX10
Cysteine Biosynthesis III (mammalia)	0.255	0.0556	AHCYL2
Endoplasmic Reticulum Stress Pathway	0.255	0.0556	TAOK3
Cardiomyocyte Differentiation via BMP Receptors	0.24	0.0476	SMAD4
iNOS Signaling	0.233	0.0417	HMGA1,IRF1
Chondroitin Sulfate Biosynthesis (Late Stages)	0.224	0.0444	CHSY1,SULT2B1
Glycolysis I	0.201	0.0455	ENO3
Gluconeogenesis I	0.201	0.0455	ENO3

## Sheet: 5
Ingenuity Canonical Pathways	-log(p-value)	Ratio	Molecules
Glycogen Degradation II	3.28	0.333	PYGB,TYMP,PGM2
Glycogen Degradation III	3	0.273	PYGB,TYMP,PGM2
Cholesterol Biosynthesis I	2.77	0.231	SQLE,HSD17B7,TM7SF2
Cholesterol Biosynthesis II (via 24,25-dihydrolanosterol)	2.77	0.231	SQLE,HSD17B7,TM7SF2
Cholesterol Biosynthesis III (via Desmosterol)	2.77	0.231	SQLE,HSD17B7,TM7SF2
Superpathway of Cholesterol Biosynthesis	2.68	0.138	MVD,SQLE,HSD17B7,TM7SF2
Biotin-carboxyl Carrier Protein Assembly	2.68	0.5	HLCS,BTD
Acetate Conversion to Acetyl-CoA	2.46	0.4	ACSL3,ACSS2
Retinol Biosynthesis	2.37	0.111	RDH11,RBP5,PNPLA4,ESD
Zymosterol Biosynthesis	2.29	0.333	HSD17B7,TM7SF2
Salvage Pathways of Pyrimidine Deoxyribonucleotides	2.03	0.25	TYMP,TK2
Dolichyl-diphosphooligosaccharide Biosynthesis	1.83	0.2	ALG5,ALG1
TNFR2 Signaling	1.8	0.0938	TANK,IKBKG,NFKBIB
Lipoate Salvage and Modification	1.72	1	LIPT1
Acyl-CoA Hydrolysis	1.68	0.167	GNPAT,ACOT8
Oleate Biosynthesis II (Animals)	1.68	0.167	SCD,FADS1
Tight Junction Signaling	1.56	0.0443	PRKACB,MYL5,TGFB3,CSTF2,PPP2R2C,CASK,STX4
Stearate Biosynthesis I (Animals)	1.54	0.0857	ACSL3,GNPAT,ACOT8
The Visual Cycle	1.49	0.125	RDH11,RBP5
tRNA Charging	1.45	0.0789	MARS2,GARS,EPRS
Oxidative Ethanol Degradation III	1.44	0.0714	ACSL3,ACSS2
Epoxysqualene Biosynthesis	1.42	0.5	SQLE
Lipoate Biosynthesis and Incorporation II	1.42	0.5	LIPT1
Alanine Degradation III	1.42	0.5	GPT2
Alanine Biosynthesis II	1.42	0.5	GPT2
Palmitate Biosynthesis I (Animals)	1.42	0.5	OXSM
Fatty Acid Biosynthesis Initiation II	1.42	0.5	OXSM
Formaldehyde Oxidation II (Glutathione-dependent)	1.42	0.5	ESD
Mitotic Roles of Polo-Like Kinase	1.41	0.0571	ANAPC4,PLK4,ANAPC10,PPP2R2C
Œ≥-linolenate Biosynthesis II (Animals)	1.39	0.118	ACSL3,FADS1
Ethanol Degradation IV	1.34	0.111	ACSL3,ACSS2
Role of RIG1-like Receptors in Antiviral Innate Immunity	1.32	0.0638	TANK,IKBKG,NFKBIB
1D-myo-inositol Hexakisphosphate Biosynthesis II (Mammalian)	1.3	0.105	ITPKB,ITPKC
D-myo-inositol (1,3,4)-trisphosphate Biosynthesis	1.3	0.105	ITPKB,ITPKC
Protein Kinase A Signaling	1.25	0.0314	PRKACB,ANAPC4,PHKB,PTK2B,PDE3B,MYL5,EYA3,TGFB3,ADD1,ANAPC10,PYGB,NFKBIB
TNFR1 Signaling	1.22	0.0588	TANK,IKBKG,NFKBIB
Cyclins and Cell Cycle Regulation	1.21	0.0455	CCNA2,HDAC9,TGFB3,PPP2R2C
Hereditary Breast Cancer Signaling	1.16	0.0407	FANCM,FANCB,HDAC9,RFC4,GADD45G
GŒ±12/13 Signaling	1.14	0.0407	TEC,IKBKG,PTK2B,MYL5,NFKBIB
Retinoate Biosynthesis II	1.13	0.25	RBP5
Superpathway of D-myo-inositol (1,4,5)-trisphosphate Metabolism	1.12	0.0833	ITPKB,ITPKC
Antiproliferative Role of TOB in T Cell Signaling	1.06	0.0769	CCNA2,TGFB3
Apoptosis Signaling	1.06	0.043	CAPN8,IKBKG,NFKBIB,AIFM1
GDP-glucose Biosynthesis	1.04	0.2	PGM2
IL-1 Signaling	1.02	0.0392	PRKACB,IKBKG,GNA14,NFKBIB
Death Receptor Signaling	1.01	0.0476	TANK,IKBKG,NFKBIB
Role of BRCA1 in DNA Damage Response	0.974	0.0476	FANCM,FANCB,RFC4
Glucose and Glucose-1-phosphate Degradation	0.963	0.167	PGM2
Urea Cycle	0.963	0.167	CPS1
Selenocysteine Biosynthesis II (Archaea and Eukaryotes)	0.963	0.167	SEPSECS
Purine Ribonucleosides Degradation to Ribose-1-phosphate	0.963	0.167	PGM2
Sonic Hedgehog Signaling	0.955	0.0625	PRKACB,STK36
Activation of IRF by Cytosolic Pattern Recognition Receptors	0.942	0.0462	TANK,IKBKG,NFKBIB
4-1BB Signaling in T Lymphocytes	0.931	0.0571	IKBKG,NFKBIB
CD40 Signaling	0.927	0.0435	TANK,IKBKG,NFKBIB
Aryl Hydrocarbon Receptor Signaling	0.917	0.0345	CCNA2,GSTA4,TGFB3,ALDH3B2,AHR
Retinoate Biosynthesis I	0.908	0.0606	RDH11,RBP5
Ethanol Degradation II	0.908	0.0625	ACSL3,ACSS2
TWEAK Signaling	0.886	0.0541	IKBKG,NFKBIB
IL-17A Signaling in Fibroblasts	0.845	0.0513	IKBKG,NFKBIB
Type I Diabetes Mellitus Signaling	0.821	0.0345	IKBKG,ICA1,NFKBIB,CPE
April Mediated Signaling	0.788	0.0476	IKBKG,NFKBIB
Embryonic Stem Cell Differentiation into Cardiac Lineages	0.757	0.1	SP4
Role of PKR in Interferon Induction and Antiviral Response	0.753	0.0444	IKBKG,NFKBIB
B Cell Activating Factor Signaling	0.753	0.0455	IKBKG,NFKBIB
Dermatan Sulfate Biosynthesis (Late Stages)	0.721	0.0476	SULT1A1,HS3ST1
Regulation of IL-2 Expression in Activated and Anergic T Lymphocytes	0.72	0.0353	IKBKG,TGFB3,NFKBIB
Purine Nucleotides De Novo Biosynthesis II	0.72	0.0909	ADSS
iNOS Signaling	0.69	0.0417	IKBKG,NFKBIB
Cleavage and Polyadenylation of Pre-mRNA	0.686	0.0833	CSTF2
Chondroitin Sulfate Biosynthesis (Late Stages)	0.676	0.0444	SULT1A1,HS3ST1
Protein Ubiquitination Pathway	0.67	0.0265	ANAPC4,HSPH1,DNAJC19,ANAPC10,UBA1,PSMA1,HSPA4L
G-Protein Coupled Receptor Signaling	0.659	0.0265	PRKACB,GRK4,IKBKG,PTK2B,PDE3B,GNA14,NFKBIB
Wnt/Œ≤-catenin Signaling	0.657	0.0291	SFRP2,TGFB3,PPP2R2C,MAP4K1,DKK1
Fatty Acid Activation	0.655	0.0769	ACSL3
Bile Acid Biosynthesis, Neutral Pathway	0.655	0.0769	AKR1C1/AKR1C2
Œ±-Adrenergic Signaling	0.648	0.0323	PRKACB,PHKB,PYGB
nNOS Signaling in Neurons	0.648	0.0426	CAPN8,RASD1
NF-Œ∫B Signaling	0.643	0.0281	PRKACB,TANK,FGFR3,IKBKG,NFKBIB
RANK Signaling in Osteoclasts	0.638	0.0323	IKBKG,PTK2B,NFKBIB
TGF-Œ≤ Signaling	0.638	0.0323	TGFB3,MAP4K1,VDR
PPARŒ±/RXRŒ± Activation	0.637	0.0276	PRKACB,IKBKG,TGFB3,GNA14,NFKBIB
Insulin Receptor Signaling	0.628	0.0301	PRKACB,SCNN1A,PDE3B,STX4
Chondroitin Sulfate Degradation (Metazoa)	0.627	0.0714	HYAL3
Superpathway of Citrulline Metabolism	0.627	0.0714	CPS1
Mevalonate Pathway I	0.627	0.0714	MVD
LPS/IL-1 Mediated Inhibition of RXR Function	0.626	0.0261	ACSL3,GSTA4,SULT1A1,HS3ST1,ACOX3,ALDH3B2
Heparan Sulfate Biosynthesis (Late Stages)	0.621	0.0408	SULT1A1,HS3ST1
RAR Activation	0.618	0.0275	PRKACB,RDH11,TGFB3,RBP5,PNPLA4
Xenobiotic Metabolism Signaling	0.601	0.0255	GSTA4,SULT1A1,PPP2R2C,HS3ST1,ALDH3B2,AHR,ESD
Telomere Extension by Telomerase	0.601	0.0625	PINX1
Dermatan Sulfate Degradation (Metazoa)	0.601	0.0667	HYAL3
Methylglyoxal Degradation III	0.601	0.0667	AKR1C1/AKR1C2
CD27 Signaling in Lymphocytes	0.596	0.0357	IKBKG,NFKBIB
Amyloid Processing	0.596	0.037	PRKACB,CAPN8
Relaxin Signaling	0.592	0.027	PRKACB,PDE3B,GNA14,NFKBIB
Primary Immunodeficiency Signaling	0.584	0.0323	IKBKG,RFXAP
Chronic Myeloid Leukemia Signaling	0.584	0.0291	HDAC9,IKBKG,TGFB3
Mismatch Repair in Eukaryotes	0.577	0.05	RFC4
Chondroitin Sulfate Biosynthesis	0.573	0.0377	SULT1A1,HS3ST1
Hepatic Fibrosis / Hepatic Stellate Cell Activation	0.564	0.0282	EDN1,MYL5,IL6R,TGFB3
Nur77 Signaling in T Lymphocytes	0.561	0.0333	HDAC9,NR4A1
Mitochondrial L-carnitine Shuttle Pathway	0.555	0.0556	ACSL3
ILK Signaling	0.552	0.0263	TGFB1I1,MYL5,PPP2R2C,ITGB8,TMSB10/TMSB4X
Role of CHK Proteins in Cell Cycle Checkpoint Control	0.55	0.0351	RFC4,PPP2R2C
Dermatan Sulfate Biosynthesis	0.55	0.0364	SULT1A1,HS3ST1
Heparan Sulfate Biosynthesis	0.54	0.0357	SULT1A1,HS3ST1
Telomerase Signaling	0.535	0.0294	HDAC9,PPP2R2C,ELF5
Superpathway of Geranylgeranyldiphosphate Biosynthesis I (via Mevalonate)	0.534	0.0556	MVD
Regulation of Cellular Mechanics by Calpain Protease	0.529	0.0278	CAPN8,CCNA2
GADD45 Signaling	0.514	0.0455	GADD45G
GŒ±q Signaling	0.513	0.0252	IKBKG,PTK2B,GNA14,NFKBIB
Induction of Apoptosis by HIV1	0.509	0.0312	IKBKG,NFKBIB
DNA Methylation and Transcriptional Repression Signaling	0.496	0.0435	RBBP7
Aldosterone Signaling in Epithelial Cells	0.483	0.0255	SCNN1A,HSPH1,DNAJC19,HSPA4L
Pyrimidine Deoxyribonucleotides De Novo Biosynthesis I	0.479	0.0476	AK9
Renin-Angiotensin Signaling	0.47	0.0265	PRKACB,PTK2B,SHC3
Oxidative Phosphorylation	0.47	0.0275	NDUFA4,NDUFB11,ATP5I
IL-17A Signaling in Airway Cells	0.462	0.0286	IKBKG,NFKBIB
Cell Cycle: G1/S Checkpoint Regulation	0.462	0.029	HDAC9,TGFB3
Angiopoietin Signaling	0.454	0.0282	IKBKG,NFKBIB
Androgen Signaling	0.451	0.0222	PRKACB,TGFB1I1,GNA14
PXR/RXR Activation	0.445	0.0299	PRKACB,SCD
Hypoxia Signaling in the Cardiovascular System	0.445	0.0299	EDN1,NFKBIB
Corticotropin Releasing Hormone Signaling	0.444	0.0246	PRKACB,CRH,NR4A1
Tumoricidal Function of Hepatic Natural Killer Cells	0.432	0.0417	AIFM1
Estrogen-mediated S-phase Entry	0.432	0.037	CCNA2
Dopamine Degradation	0.432	0.0417	SULT1A1
IL-10 Signaling	0.429	0.0278	IKBKG,NFKBIB
Type II Diabetes Mellitus Signaling	0.426	0.0229	ACSL3,IKBKG,NFKBIB
IL-6 Signaling	0.42	0.0246	IKBKG,IL6R,NFKBIB
Role of JAK family kinases in IL-6-type Cytokine Signaling	0.418	0.0385	IL6R
Mitochondrial Dysfunction	0.415	0.0238	NDUFA4,NDUFB11,ATP5I,AIFM1
Sperm Motility	0.408	0.024	PRKACB,PTK2B,CACNA1H
PTEN Signaling	0.408	0.0229	FGFR3,IKBKG,MAGIX
Small Cell Lung Cancer Signaling	0.406	0.0235	IKBKG,NFKBIB
PEDF Signaling	0.406	0.026	IKBKG,NFKBIB
Triacylglycerol Degradation	0.405	0.0385	PNPLA4
Glutathione-mediated Detoxification	0.405	0.0385	GSTA4
Pyrimidine Ribonucleotides Interconversion	0.405	0.0385	AK9
Role of Osteoblasts, Osteoclasts and Chondrocytes in Rheumatoid Arthritis	0.401	0.0219	IKBKG,SFRP2,PTK2B,DKK1,NFKBIB
Acute Phase Response Signaling	0.396	0.023	IKBKG,IL6R,RBP5,NFKBIB
IL-15 Production	0.393	0.0345	PTK2B
LPS-stimulated MAPK Signaling	0.391	0.0253	IKBKG,NFKBIB
NF-Œ∫B Activation by Viruses	0.391	0.0253	IKBKG,NFKBIB
RhoA Signaling	0.386	0.0246	SEPT9,PTK2B,MYL5
Cardiac Hypertrophy Signaling	0.385	0.0216	PRKACB,MYL5,IL6R,TGFB3,GNA14
Leptin Signaling in Obesity	0.384	0.026	PRKACB,PDE3B
PI3K/AKT Signaling	0.381	0.0219	IKBKG,PPP2R2C,NFKBIB
Intrinsic Prothrombin Activation Pathway	0.381	0.0303	COL18A1
Pyrimidine Ribonucleotides De Novo Biosynthesis	0.381	0.0357	AK9
Dopamine Receptor Signaling	0.377	0.0263	PRKACB,PPP2R2C
BMP signaling pathway	0.377	0.025	PRKACB,MAGED1
Thyroid Hormone Metabolism II (via Conjugation and/or Degradation)	0.369	0.0345	SULT1A1
Sertoli Cell-Sertoli Cell Junction Signaling	0.361	0.0214	PRKACB,SPTBN1,MPP6,TGFB3
Cellular Effects of Sildenafil (Viagra)	0.36	0.0233	PRKACB,PDE3B,MYL5
Fatty Acid Œ≤-oxidation I	0.358	0.0333	ACSL3
Cardiac Œ≤-adrenergic Signaling	0.336	0.0214	PRKACB,PDE3B,PPP2R2C
IL-12 Signaling and Production in Macrophages	0.332	0.0216	IKBKG,TGFB3,NFKBIB
MIF-mediated Glucocorticoid Regulation	0.328	0.027	NFKBIB
ERK/MAPK Signaling	0.321	0.0199	PRKACB,PTK2B,PPP2R2C,ELF5
TR/RXR Activation	0.316	0.0225	AKR1C1/AKR1C2,PDE3B
Hepatic Cholestasis	0.314	0.021	PRKACB,IKBKG,NFKBIB
FGF Signaling	0.31	0.0227	FGFR3,FGF13
Cell Cycle Regulation by BTG Family Proteins	0.31	0.0278	PPP2R2C
tRNA Splicing	0.31	0.0286	PDE3B
CDK5 Signaling	0.305	0.0225	PRKACB,PPP2R2C
Synaptic Long Term Depression	0.301	0.0203	CRH,PPP2R2C,GNA14
Factors Promoting Cardiogenesis in Vertebrates	0.3	0.0215	TGFB3,DKK1
Bladder Cancer Signaling	0.3	0.022	FGFR3,FGF13
G Beta Gamma Signaling	0.3	0.0194	PRKACB,GNA14
PAK Signaling	0.3	0.0192	PTK2B,MYL5
Role of Macrophages, Fibroblasts and Endothelial Cells in Rheumatoid Arthritis	0.291	0.0185	IKBKG,SFRP2,IL6R,DAAM1,DKK1,NFKBIB
Estrogen Biosynthesis	0.285	0.0263	HSD17B7
Notch Signaling	0.285	0.0233	DLL1
Salvage Pathways of Pyrimidine Ribonucleotides	0.28	0.0217	GRK4,AK9
Netrin Signaling	0.278	0.0208	PRKACB
PPAR Signaling	0.275	0.0194	IKBKG,NFKBIB
Neuroprotective Role of THOP1 in Alzheimer's Disease	0.27	0.0238	PRKACB
MIF Regulation of Innate Immunity	0.263	0.0222	NFKBIB
Antioxidant Action of Vitamin C	0.261	0.02	IKBKG,NFKBIB
Glucocorticoid Receptor Signaling	0.257	0.0179	PRKACB,IKBKG,TGFB3,NFKBIB,TSC22D3
T Cell Receptor Signaling	0.257	0.0194	TEC,IKBKG
p53 Signaling	0.252	0.02	HDAC9,GADD45G
Tec Kinase Signaling	0.245	0.017	TEC,PTK2B,GNA14
Nitric Oxide Signaling in the Cardiovascular System	0.244	0.0187	PRKACB,PDE3B
Paxillin Signaling	0.24	0.0179	PTK2B,ITGB8
Semaphorin Signaling in Neurons	0.199	0.0192	CRMP1
Melatonin Degradation I	0.199	0.0192	SULT1A1

## Sheet: 6
Ingenuity Canonical Pathways	-log(p-value)	Ratio	Molecules
Fatty Acid Œ±-oxidation	2.38	0.125	ALDH1A3,PTGS2
cAMP-mediated signaling	1.97	0.0226	GNAI2,CAMK1D,PDE9A,ADORA2B,PDE4B
IL-15 Production	1.94	0.069	IL15,PTK7
Retinoate Biosynthesis I	1.79	0.0606	AKR1B10,ALDH1A3
Interferon Signaling	1.74	0.0588	MX1,TAP1
Thyronamine and Iodothyronamine Metabolism	1.74	0.333	DIO3
Thyroid Hormone Metabolism I (via Deiodination)	1.74	0.333	DIO3
tRNA Splicing	1.72	0.0571	PDE9A,PDE4B
Wnt/Œ≤-catenin Signaling	1.71	0.0233	PPP2R2B,TLE4,KREMEN1,SOX11
Antigen Presentation Pathway	1.68	0.05	PSMB9,TAP1
HGF Signaling	1.65	0.0294	MET,PTGS2,ELK3
Breast Cancer Regulation by Stathmin1	1.54	0.0202	GNAI2,TUBB3,CAMK1D,PPP2R2B
Leukocyte Extravasation Signaling	1.5	0.02	GNAI2,TIMP3,EDIL3,CYBA
GABA Receptor Signaling	1.48	0.0426	GABRB3,GABRP
Thioredoxin Pathway	1.45	0.167	NXN
PI3K/AKT Signaling	1.41	0.0219	PPP2R2B,INPP5K,PTGS2
Semaphorin Signaling in Neurons	1.4	0.0385	MET,NRP1
Cardiac Œ≤-adrenergic Signaling	1.33	0.0214	PDE9A,PPP2R2B,PDE4B
Salvage Pathways of Pyrimidine Deoxyribonucleotides	1.32	0.125	APOBEC3B
Relaxin Signaling	1.31	0.0203	GNAI2,PDE9A,PDE4B
Prostanoid Biosynthesis	1.27	0.111	PTGS2
Retinoic acid Mediated Apoptosis Signaling	1.26	0.0312	PARP10,PARP14
Remodeling of Epithelial Adherens Junctions	1.19	0.0294	MET,TUBB3
Chemokine Signaling	1.18	0.029	GNAI2,CAMK1D
Hematopoiesis from Multipotent Stem Cells	1.15	0.0833	IL15
G-Protein Coupled Receptor Signaling	1.15	0.0152	GNAI2,PDE9A,ADORA2B,PDE4B
Histamine Degradation	1.12	0.0769	ALDH1A3
Protein Kinase A Signaling	1.11	0.0131	GNAI2,PDE9A,HIST1H1T,PDE4B,PTGS2
Xenobiotic Metabolism Signaling	1.1	0.0145	GAL3ST2,CAMK1D,ALDH1A3,PPP2R2B
Vitamin-C Transport	1.09	0.0714	NXN
Endothelin-1 Signaling	1.07	0.0174	GNAI2,CASP2,PTGS2
Methylglyoxal Degradation III	1.06	0.0667	AKR1B10
Oxidative Ethanol Degradation III	1.03	0.0357	ALDH1A3
Parkinson's Signaling	1.03	0.0625	GPR37
Putrescine Degradation III	1.01	0.0588	ALDH1A3
UVA-Induced MAPK Signaling	1	0.0222	PARP10,PARP14
Granzyme A Signaling	0.984	0.0556	HIST1H1T
Tryptophan Degradation X (Mammalian, via Tryptamine)	0.984	0.0556	ALDH1A3
D-myo-inositol (1,4,5)-trisphosphate Degradation	0.984	0.0556	INPP5K
Ethanol Degradation IV	0.984	0.0556	ALDH1A3
GADD45 Signaling	0.962	0.0455	GADD45B
1D-myo-inositol Hexakisphosphate Biosynthesis II (Mammalian)	0.962	0.0526	INPP5K
D-myo-inositol (1,3,4)-trisphosphate Biosynthesis	0.962	0.0526	INPP5K
PPAR Signaling	0.961	0.0194	PTGS2,INSR
p53 Signaling	0.924	0.02	GADD45B,C12orf5
Maturity Onset Diabetes of Young (MODY) Signaling	0.921	0.0435	INSR
Pyrimidine Deoxyribonucleotides De Novo Biosynthesis I	0.921	0.0476	CMPK2
Telomerase Signaling	0.917	0.0196	PPP2R2B,ELK3
Neuropathic Pain Signaling In Dorsal Horn Neurons	0.91	0.0194	CAMK1D,GPR37
Dopamine Degradation	0.867	0.0417	ALDH1A3
Superpathway of D-myo-inositol (1,4,5)-trisphosphate Metabolism	0.867	0.0417	INPP5K
Sphingosine-1-phosphate Signaling	0.849	0.0172	GNAI2,CASP2
Triacylglycerol Degradation	0.835	0.0385	LIPC
Pyrimidine Ribonucleotides Interconversion	0.835	0.0385	CMPK2
LPS/IL-1 Mediated Inhibition of RXR Function	0.834	0.013	GAL3ST2,LIPC,ALDH1A3
Corticotropin Releasing Hormone Signaling	0.83	0.0164	GNAI2,PTGS2
Pyrimidine Ribonucleotides De Novo Biosynthesis	0.805	0.0357	CMPK2
Sperm Motility	0.795	0.016	PDE4B,PTK7
PTEN Signaling	0.795	0.0153	INPP5K,INSR
Thyroid Hormone Metabolism II (via Conjugation and/or Degradation)	0.791	0.0345	DIO3
p70S6K Signaling	0.789	0.0163	GNAI2,PPP2R2B
G Protein Signaling Mediated by Tubby	0.752	0.0263	INSR
Ethanol Degradation II	0.752	0.0312	ALDH1A3
Cellular Effects of Sildenafil (Viagra)	0.745	0.0155	GPR37,PDE4B
MIF-mediated Glucocorticoid Regulation	0.74	0.027	PTGS2
Insulin Receptor Signaling	0.73	0.015	INPP5K,INSR
Oncostatin M Signaling	0.728	0.0294	TIMP3
Noradrenaline and Adrenaline Degradation	0.728	0.0294	ALDH1A3
AMPK Signaling	0.72	0.0139	PPP2R2B,INSR
Cell Cycle Regulation by BTG Family Proteins	0.717	0.0278	PPP2R2B
Retinol Biosynthesis	0.717	0.0278	LIPC
Protein Ubiquitination Pathway	0.696	0.0114	PSMB9,DNAJC30,TAP1
Hepatic Fibrosis / Hepatic Stellate Cell Activation	0.686	0.0141	MET,IGFBP5
Inhibition of Matrix Metalloproteases	0.685	0.0263	TIMP3
Notch Signaling	0.685	0.0233	MAML2
Synaptic Long Term Depression	0.681	0.0135	GNAI2,PPP2R2B
MIF Regulation of Innate Immunity	0.656	0.0222	PTGS2
Epithelial Adherens Junction Signaling	0.654	0.0137	MET,TUBB3
Dermatan Sulfate Biosynthesis (Late Stages)	0.647	0.0238	GAL3ST2
Role of RIG1-like Receptors in Antiviral Innate Immunity	0.638	0.0213	DHX58
Role of Hypercytokinemia/hyperchemokinemia in the Pathogenesis of Influenza	0.638	0.0233	IL15
Chondroitin Sulfate Biosynthesis (Late Stages)	0.621	0.0222	GAL3ST2
Gap Junction Signaling	0.617	0.0125	GNAI2,TUBB3
TNFR1 Signaling	0.604	0.0196	CASP2
Dopamine-DARPP32 Feedback in cAMP Signaling	0.593	0.0122	GNAI2,PPP2R2B
Heparan Sulfate Biosynthesis (Late Stages)	0.589	0.0204	GAL3ST2
Axonal Guidance Signaling	0.578	0.0086	GNAI2,TUBB3,SEMA6C,NRP1
Amyloid Processing	0.574	0.0185	BACE2
Primary Immunodeficiency Signaling	0.566	0.0161	TAP1
Chondroitin Sulfate Biosynthesis	0.559	0.0189	GAL3ST2
Role of Cytokines in Mediating Communication between Immune Cells	0.553	0.0185	IL15
Role of IL-17A in Arthritis	0.553	0.0167	PTGS2
Role of CHK Proteins in Cell Cycle Checkpoint Control	0.546	0.0175	PPP2R2B
Dermatan Sulfate Biosynthesis	0.546	0.0182	GAL3ST2
Heparan Sulfate Biosynthesis	0.539	0.0179	GAL3ST2
EIF2 Signaling	0.536	0.0108	RPL26,INSR
Glioma Invasiveness Signaling	0.533	0.0169	TIMP3
Phospholipases	0.533	0.0175	LIPC
Serotonin Degradation	0.533	0.0175	ALDH1A3
Glutamate Receptor Signaling	0.533	0.0161	HOMER3
Production of Nitric Oxide and Reactive Oxygen Species in Macrophages	0.529	0.0108	CYBA,PPP2R2B
Role of NFAT in Cardiac Hypertrophy	0.529	0.0104	GNAI2,CAMK1D
Death Receptor Signaling	0.526	0.0159	CASP2
Induction of Apoptosis by HIV1	0.52	0.0156	SLC25A4
ATM Signaling	0.514	0.0161	GADD45B
IL-8 Signaling	0.513	0.0104	GNAI2,PTGS2
IL-15 Signaling	0.508	0.0154	IL15
Role of JAK1 and JAK3 in Œ≥c Cytokine Signaling	0.508	0.0156	IL15
ILK Signaling	0.507	0.0105	PPP2R2B,PTGS2
mTOR Signaling	0.504	0.0103	PPP2R2B,INSR
ERK/MAPK Signaling	0.504	0.00995	PPP2R2B,ELK3
Activation of IRF by Cytosolic Pattern Recognition Receptors	0.502	0.0154	DHX58
Eicosanoid Signaling	0.502	0.0161	PTGS2
Thrombin Signaling	0.501	0.0101	GNAI2,CAMK1D
Role of PI3K/AKT Signaling in the Pathogenesis of Influenza	0.491	0.0143	GNAI2
PXR/RXR Activation	0.48	0.0149	INSR
Mitotic Roles of Polo-Like Kinase	0.475	0.0143	PPP2R2B
Role of MAPK Signaling in the Pathogenesis of Influenza	0.475	0.0149	PTGS2
Macropinocytosis Signaling	0.47	0.0132	MET
CCR5 Signaling in Macrophages	0.465	0.0116	GNAI2
Melatonin Signaling	0.46	0.0141	GNAI2
Renal Cell Carcinoma Signaling	0.46	0.0139	MET
Small Cell Lung Cancer Signaling	0.455	0.0118	PTGS2
IL-17 Signaling	0.45	0.0135	PTGS2
Caveolar-mediated Endocytosis Signaling	0.445	0.0122	INSR
Ephrin B Signaling	0.445	0.0127	GNAI2
STAT3 Pathway	0.445	0.0135	INSR
IL-4 Signaling	0.44	0.0132	INPP5K
Dopamine Receptor Signaling	0.436	0.0132	PPP2R2B
VEGF Family Ligand-Receptor Interactions	0.431	0.0128	NRP1
PDGF Signaling	0.427	0.0127	INPP5K
VDR/RXR Activation	0.422	0.0127	IGFBP5
Cyclins and Cell Cycle Regulation	0.422	0.0114	PPP2R2B
Ceramide Signaling	0.414	0.0119	PPP2R2B
FXR/RXR Activation	0.393	0.0118	LIPC
TR/RXR Activation	0.393	0.0112	DIO3
Œ±-Adrenergic Signaling	0.389	0.0108	GNAI2
Altered T Cell and B Cell Signaling in Rheumatoid Arthritis	0.389	0.011	IL15
FGF Signaling	0.389	0.0114	MET
CDK5 Signaling	0.386	0.0112	PPP2R2B
CTLA4 Signaling in Cytotoxic T Lymphocytes	0.382	0.0108	PPP2R2B
G Beta Gamma Signaling	0.382	0.00971	GNAI2
Apoptosis Signaling	0.382	0.0108	CASP2
Signaling by Rho Family GTPases	0.381	0.00787	GNAI2,CDC42EP3
Crosstalk between Dendritic Cells and Natural Killer Cells	0.375	0.0109	IL15
Communication between Innate and Adaptive Immune Cells	0.371	0.00971	IL15
IL-1 Signaling	0.371	0.0098	GNAI2
Salvage Pathways of Pyrimidine Ribonucleotides	0.367	0.0109	CMPK2
Glioma Signaling	0.357	0.00935	CAMK1D
Antioxidant Action of Vitamin C	0.354	0.01	NXN
IGF-1 Signaling	0.35	0.0098	IGFBP5
Cholecystokinin/Gastrin-mediated Signaling	0.338	0.0099	PTGS2
Pancreatic Adenocarcinoma Signaling	0.32	0.00862	PTGS2
fMLP Signaling in Neutrophils	0.317	0.00833	GNAI2
Fc Epsilon RI Signaling	0.314	0.00901	INPP5K
Natural Killer Cell Signaling	0.311	0.00893	INPP5K
GŒ±s Signaling	0.311	0.00855	ADORA2B
Androgen Signaling	0.308	0.00741	GNAI2
CCR3 Signaling in Eosinophils	0.3	0.0082	GNAI2
Type II Diabetes Mellitus Signaling	0.298	0.00763	INSR
Hereditary Breast Cancer Signaling	0.298	0.00813	GADD45B
14-3-3-mediated Signaling	0.292	0.0084	TUBB3
P2Y Purigenic Receptor Signaling Pathway	0.285	0.00787	GNAI2
GŒ±i Signaling	0.285	0.00781	GNAI2
LXR/RXR Activation	0.282	0.00794	PTGS2
RhoA Signaling	0.28	0.0082	CDC42EP3
GNRH Signaling	0.264	0.00714	GNAI2
Ovarian Cancer Signaling	0.257	0.00719	PTGS2
3-phosphoinositide Degradation	0.249	0.00667	INPP5K
Aryl Hydrocarbon Receptor Signaling	0.247	0.0069	ALDH1A3
Hepatic Cholestasis	0.247	0.00699	INSR
Regulation of eIF4 and p70S6K Signaling	0.231	0.00617	PPP2R2B
CXCR4 Signaling	0.22	0.00625	GNAI2
Aldosterone Signaling in Epithelial Cells	0.219	0.00637	DNAJC30
Tight Junction Signaling	0.217	0.00633	PPP2R2B
Tec Kinase Signaling	0.213	0.00568	GNAI2
Germ Cell-Sertoli Cell Junction Signaling	0.212	0.00629	TUBB3
B Cell Receptor Signaling	0.207	0.00606	INPP5K

## Sheet: 7
Ingenuity Canonical Pathways	-log(p-value)	Ratio	Molecules
Glycolysis I	4.29	0.182	TPI1,GAPDH,ENO2,FBP1
B Cell Receptor Signaling	3.08	0.0424	MAP3K10,FOXO1,INPP5F,CARD10,EGR1,MAPK13,NFATC1
Gluconeogenesis I	2.94	0.136	GAPDH,ENO2,FBP1
GNRH Signaling	2.83	0.0429	DNM1,MAP3K10,ADCY9,PLCB4,EGR1,MAPK13
Cell Cycle: G1/S Checkpoint Regulation	2.49	0.058	HDAC3,FOXO1,E2F1,CCND1
Type I Diabetes Mellitus Signaling	2.43	0.0431	SOCS3,TRADD,IL12A,TNFRSF1A,MAPK13
PTEN Signaling	2.26	0.0382	CSNK2A2,FOXO1,INPP5F,CCND1,RAC3
Leptin Signaling in Obesity	2.26	0.0519	SOCS3,ADCY9,PLCB4,FOXO1
Cellular Effects of Sildenafil (Viagra)	2.13	0.0388	ADCY9,PLCB4,KCNN2,GUCY1A2,PDE4A
Role of Macrophages, Fibroblasts and Endothelial Cells in Rheumatoid Arthritis	2.08	0.0246	SOCS3,TRADD,ROR2,PLCB4,TNFRSF1A,LTBR,CCND1,NFATC1
Bladder Cancer Signaling	2	0.044	MMP25,MMP16,E2F1,CCND1
Aryl Hydrocarbon Receptor Signaling	2	0.0345	NFIX,NFIA,POLA1,E2F1,CCND1
SAPK/JNK Signaling	1.9	0.0396	TRADD,MAP3K10,RAC3,NFATC1
Amyloid Processing	1.9	0.0556	CSNK2A2,MAPT,MAPK13
p53 Signaling	1.84	0.04	E2F1,CCND1,BIRC5,DRAM1
Molecular Mechanisms of Cancer	1.79	0.0217	ADCY9,PLCB4,ARHGEF12,FOXO1,E2F1,MAPK13,CCND1,RAC3
Dopamine-DARPP32 Feedback in cAMP Signaling	1.72	0.0305	ADCY9,KCNJ8,PLCB4,GUCY1A2,ATP2A2
IL-22 Signaling	1.66	0.0833	SOCS3,MAPK13
Estrogen-mediated S-phase Entry	1.66	0.0741	E2F1,CCND1
Acute Phase Response Signaling	1.64	0.0287	SOCS3,TRADD,TNFRSF1A,NOLC1,MAPK13
Wnt/Œ≤-catenin Signaling	1.64	0.0291	CSNK2A2,FRAT1,TLE3,KREMEN2,CCND1
Role of JAK family kinases in IL-6-type Cytokine Signaling	1.63	0.0769	SOCS3,MAPK13
NF-Œ∫B Signaling	1.62	0.0281	TRADD,CSNK2A2,CARD10,TNFRSF1A,LTBR
Hereditary Breast Cancer Signaling	1.62	0.0325	HDAC3,FANCG,E2F1,CCND1
IL-6 Signaling	1.6	0.0328	SOCS3,CSNK2A2,TNFRSF1A,MAPK13
14-3-3-mediated Signaling	1.59	0.0336	PLCB4,FOXO1,TNFRSF1A,MAPT
Colorectal Cancer Metastasis Signaling	1.58	0.0241	ADCY9,MMP25,TNFRSF1A,MMP16,CCND1,BIRC5
Sperm Motility	1.58	0.032	SLC16A10,PLCB4,GUCY1A2,PDE4A
p38 MAPK Signaling	1.58	0.0339	TRADD,TNFRSF1A,MAPT,MAPK13
Dendritic Cell Maturation	1.56	0.0248	PLCB4,IL12A,TNFRSF1A,MAPK13,LTBR
NADH Repair	1.55	0.333	GAPDH
Oxidized GTP and dGTP Detoxification	1.55	0.333	DDX6
PI3K/AKT Signaling	1.52	0.0292	CDC37,FOXO1,INPP5F,CCND1
STAT3 Pathway	1.49	0.0405	SOCS3,MAP3K10,MAPK13
BMP signaling pathway	1.46	0.0375	MAPK13,HOXC9,NOG
PDGF Signaling	1.43	0.038	CSNK2A2,INPP5F,SPHK1
Arginine Degradation I (Arginase Pathway)	1.43	0.25	OAT
Cyclins and Cell Cycle Regulation	1.42	0.0341	HDAC3,E2F1,CCND1
Human Embryonic Stem Cell Pluripotency	1.42	0.0265	FOXO1,SPHK1,ZIC3,NOG
Inhibition of Angiogenesis by TSP1	1.41	0.0606	GUCY1A2,MAPK13
Reelin Signaling in Neurons	1.4	0.0366	MAP3K10,ARHGEF12,MAPT
Ceramide Signaling	1.39	0.0357	TNFRSF1A,SPHK1,CERK
Cell Cycle Regulation by BTG Family Proteins	1.36	0.0556	E2F1,CCND1
Prostate Cancer Signaling	1.35	0.0319	FOXO1,E2F1,CCND1
CDK5 Signaling	1.3	0.0337	ADCY9,MAPT,EGR1
RANK Signaling in Osteoclasts	1.3	0.0323	MAP3K10,MAPK13,NFATC1
April Mediated Signaling	1.3	0.0476	MAPK13,NFATC1
Inhibition of Matrix Metalloproteases	1.3	0.0526	MMP25,MMP16
Glioblastoma Multiforme Signaling	1.29	0.0253	PLCB4,FOXO1,E2F1,CCND1
Netrin Signaling	1.28	0.0417	RAC3,NFATC1
B Cell Activating Factor Signaling	1.26	0.0455	MAPK13,NFATC1
Arginine Biosynthesis IV	1.25	0.167	OAT
Proline Biosynthesis II (from Arginine)	1.25	0.167	OAT
Arginine Degradation VI (Arginase 2 Pathway)	1.25	0.167	OAT
Salvage Pathways of Pyrimidine Ribonucleotides	1.24	0.0326	PRKX,GRK6,AK4
Chronic Myeloid Leukemia Signaling	1.23	0.0291	HDAC3,E2F1,CCND1
Melanoma Signaling	1.22	0.0455	E2F1,CCND1
Dermatan Sulfate Biosynthesis (Late Stages)	1.22	0.0476	NDST1,CHST15
Sucrose Degradation V (Mammalian)	1.19	0.143	TPI1
Phosphatidylcholine Biosynthesis I	1.19	0.143	CHPT1
IGF-1 Signaling	1.18	0.0294	SOCS3,CSNK2A2,FOXO1
Chondroitin Sulfate Biosynthesis (Late Stages)	1.17	0.0444	NDST1,CHST15
Phospholipase C Signaling	1.15	0.0202	ADCY9,PLCB4,ARHGEF12,HDAC3,NFATC1
HIF1Œ± Signaling	1.13	0.0288	MMP25,MMP16,MAPK13
Citrulline Biosynthesis	1.13	0.125	OAT
TNFR1 Signaling	1.13	0.0392	TRADD,TNFRSF1A
Heparan Sulfate Biosynthesis (Late Stages)	1.1	0.0408	NDST1,CHST15
Endothelin-1 Signaling	1.1	0.0233	ADCY9,PLCB4,GUCY1A2,MAPK13
Pancreatic Adenocarcinoma Signaling	1.08	0.0259	E2F1,CCND1,BIRC5
Calcium Transport I	1.08	0.111	ATP2A2
Fc Epsilon RI Signaling	1.07	0.027	INPP5F,MAPK13,RAC3
Sphingosine-1-phosphate Signaling	1.07	0.0259	ADCY9,PLCB4,SPHK1
Sertoli Cell-Sertoli Cell Junction Signaling	1.05	0.0214	MAP3K10,TNFRSF1A,GUCY1A2,MAPK13
Chondroitin Sulfate Biosynthesis	1.04	0.0377	NDST1,CHST15
Corticotropin Releasing Hormone Signaling	1.04	0.0246	ADCY9,GUCY1A2,MAPK13
Role of NFAT in Cardiac Hypertrophy	1.04	0.0207	ADCY9,PLCB4,HDAC3,MAPK13
Dermatan Sulfate Biosynthesis	1.02	0.0364	NDST1,CHST15
Type II Diabetes Mellitus Signaling	1.01	0.0229	SOCS3,TRADD,TNFRSF1A
PKCŒ∏ Signaling in T Lymphocytes	1	0.0226	MAP3K10,RAC3,NFATC1
Superpathway of Inositol Phosphate Compounds	1	0.02	SOCS3,PLCB4,TMEM55A,INPP5F
Heparan Sulfate Biosynthesis	1	0.0357	NDST1,CHST15
EGF Signaling	1	0.0345	CSNK2A2,MAPK13
Purine Nucleotides De Novo Biosynthesis II	1	0.0909	IMPDH1
ErbB2-ErbB3 Signaling	0.99	0.0339	FOXO1,CCND1
Regulation of Cellular Mechanics by Calpain Protease	0.99	0.0278	VCL,CCND1
Thrombin Signaling	0.979	0.0202	ADCY9,PLCB4,ARHGEF12,MAPK13
Death Receptor Signaling	0.977	0.0317	TRADD,TNFRSF1A
P2Y Purigenic Receptor Signaling Pathway	0.972	0.0236	P2RY2,ADCY9,PLCB4
Acyl-CoA Hydrolysis	0.965	0.0833	PPT1
Induction of Apoptosis by HIV1	0.965	0.0312	TRADD,TNFRSF1A
Breast Cancer Regulation by Stathmin1	0.96	0.0202	ADCY9,PLCB4,ARHGEF12,E2F1
Role of BRCA1 in DNA Damage Response	0.953	0.0317	FANCG,E2F1
IL-15 Signaling	0.941	0.0308	MAPK13,RAC3
Choline Biosynthesis III	0.932	0.0769	CHPT1
Urate Biosynthesis/Inosine 5'-phosphate Degradation	0.932	0.0769	IMPDH1
Leukocyte Extravasation Signaling	0.924	0.02	MMP25,MMP16,MAPK13,VCL
Pyridoxal 5'-phosphate Salvage Pathway	0.918	0.0317	PRKX,GRK6
PI3K Signaling in B Lymphocytes	0.917	0.0227	PLCB4,CARD10,NFATC1
DNA Double-Strand Break Repair by Homologous Recombination	0.902	0.0625	POLA1
Superpathway of Citrulline Metabolism	0.902	0.0714	OAT
Angiopoietin Signaling	0.895	0.0282	FOXO1,BIRC5
Non-Small Cell Lung Cancer Signaling	0.895	0.0274	E2F1,CCND1
Insulin Receptor Signaling	0.895	0.0226	SOCS3,FOXO1,INPP5F
Cardiac Œ≤-adrenergic Signaling	0.881	0.0214	ADCY9,PDE4A,ATP2A2
JAK/Stat Signaling	0.874	0.0286	SOCS3,PIAS2
IL-10 Signaling	0.864	0.0278	SOCS3,MAPK13
Remodeling of Epithelial Adherens Junctions	0.864	0.0294	DNM1,VCL
Relaxin Signaling	0.86	0.0203	ADCY9,GUCY1A2,PDE4A
T Helper Cell Differentiation	0.854	0.0282	IL12A,TNFRSF1A
Chemokine Signaling	0.854	0.029	PLCB4,MAPK13
D-myo-inositol-5-phosphate Metabolism	0.853	0.02	SOCS3,PLCB4,TMEM55A
3-phosphoinositide Degradation	0.853	0.02	SOCS3,TMEM55A,INPP5F
Parkinson's Signaling	0.848	0.0625	MAPK13
Small Cell Lung Cancer Signaling	0.834	0.0235	E2F1,CCND1
Synaptic Long Term Depression	0.827	0.0203	PLCB4,GRID1,GUCY1A2
Role of Osteoblasts, Osteoclasts and Chondrocytes in Rheumatoid Arthritis	0.815	0.0175	TRADD,FOXO1,TNFRSF1A,NFATC1
Ephrin B Signaling	0.815	0.0253	RGS3,RAC3
Huntington's Disease Signaling	0.81	0.0172	DNM1,MAP3K10,PLCB4,HDAC3
IL-4 Signaling	0.805	0.0263	INPP5F,NFATC1
Granzyme A Signaling	0.801	0.0556	H1F0
Differential Regulation of Cytokine Production in Macrophages and T Helper Cells by IL-17A and IL-17F	0.801	0.0556	IL12A
Purine Nucleotides Degradation II (Aerobic)	0.801	0.0556	IMPDH1
D-myo-inositol (1,4,5)-trisphosphate Degradation	0.801	0.0556	INPP5F
Cardiac Hypertrophy Signaling	0.796	0.0173	MAP3K10,ADCY9,PLCB4,MAPK13
HER-2 Signaling in Breast Cancer	0.787	0.025	FOXO1,CCND1
GADD45 Signaling	0.779	0.0455	CCND1
1D-myo-inositol Hexakisphosphate Biosynthesis II (Mammalian)	0.779	0.0526	INPP5F
D-myo-inositol (1,3,4)-trisphosphate Biosynthesis	0.779	0.0526	INPP5F
VDR/RXR Activation	0.77	0.0253	IL12A,FOXO1
DNA Methylation and Transcriptional Repression Signaling	0.759	0.0435	CHD4
CXCR4 Signaling	0.759	0.0188	ADCY9,PLCB4,EGR1
Maturity Onset Diabetes of Young (MODY) Signaling	0.74	0.0435	GAPDH
Pyrimidine Deoxyribonucleotides De Novo Biosynthesis I	0.74	0.0476	AK4
Gap Junction Signaling	0.736	0.0188	ADCY9,PLCB4,GUCY1A2
Germ Cell-Sertoli Cell Junction Signaling	0.73	0.0189	MAP3K10,TNFRSF1A,RAC3
FXR/RXR Activation	0.712	0.0235	FOXO1,FBP1
TR/RXR Activation	0.712	0.0225	HDAC3,SYT12
ErbB Signaling	0.712	0.023	FOXO1,MAPK13
Differential Regulation of Cytokine Production in Intestinal Epithelial Cells by IL-17A and IL-17F	0.704	0.0435	IL12A
TGF-Œ≤ Signaling	0.697	0.0215	MAPK13,HOXC9
UVA-Induced MAPK Signaling	0.69	0.0222	PLCB4,MAPK13
Superpathway of D-myo-inositol (1,4,5)-trisphosphate Metabolism	0.688	0.0417	INPP5F
Virus Entry via Endocytic Pathways	0.682	0.0217	DNM1,RAC3
Crosstalk between Dendritic Cells and Natural Killer Cells	0.675	0.0217	IL12A,LTBR
IL-17A Signaling in Gastric Cells	0.672	0.04	MAPK13
IL-1 Signaling	0.668	0.0196	ADCY9,MAPK13
VEGF Signaling	0.661	0.0204	FOXO1,VCL
Triacylglycerol Degradation	0.657	0.0385	NDST1
Pyrimidine Ribonucleotides Interconversion	0.657	0.0385	AK4
HMGB1 Signaling	0.654	0.0206	TNFRSF1A,MAPK13
Axonal Guidance Signaling	0.644	0.0129	PLCB4,ARHGEF12,RGS3,ADAMTS1,RAC3,NFATC1
D-myo-inositol (1,4,5)-Trisphosphate Biosynthesis	0.643	0.037	PLCB4
CREB Signaling in Neurons	0.642	0.0156	ADCY9,PLCB4,GRID1
Granulocyte Adhesion and Diapedesis	0.642	0.0171	MMP25,TNFRSF1A,MMP16
Glioma Signaling	0.641	0.0187	E2F1,CCND1
Antioxidant Action of Vitamin C	0.634	0.02	PLCB4,MAPK13
RAR Activation	0.633	0.0165	CSNK2A2,ADCY9,MAPK13
Pyrimidine Ribonucleotides De Novo Biosynthesis	0.629	0.0357	AK4
Calcium Signaling	0.624	0.0152	HDAC3,ATP2A2,NFATC1
HGF Signaling	0.615	0.0196	MAP3K10,CCND1
Telomerase Signaling	0.615	0.0196	HDAC3,E2F1
Production of Nitric Oxide and Reactive Oxygen Species in Macrophages	0.615	0.0161	MAP3K10,TNFRSF1A,MAPK13
Neuropathic Pain Signaling In Dorsal Horn Neurons	0.608	0.0194	PLCB4,KCNN2
Nitric Oxide Signaling in the Cardiovascular System	0.608	0.0187	GUCY1A2,ATP2A2
Role of p14/p19ARF in Tumor Suppression	0.603	0.0312	E2F1
Paxillin Signaling	0.602	0.0179	MAPK13,VCL
Xenobiotic Metabolism Signaling	0.598	0.0145	MAP3K10,MAPK13,NDST1,CHST15
Agranulocyte Adhesion and Diapedesis	0.592	0.0161	MMP25,TNFRSF1A,MMP16
4-1BB Signaling in T Lymphocytes	0.591	0.0286	MAPK13
ILK Signaling	0.584	0.0158	TNFRSF1A,CCND1,TESK1
G Protein Signaling Mediated by Tubby	0.579	0.0263	PLCB4
TWEAK Signaling	0.567	0.027	TRADD
Role of JAK2 in Hormone-like Cytokine Signaling	0.567	0.0286	SOCS3
fMLP Signaling in Neutrophils	0.561	0.0167	PLCB4,NFATC1
Renin-Angiotensin Signaling	0.561	0.0177	ADCY9,MAPK13
IL-9 Signaling	0.556	0.0263	SOCS3
Natural Killer Cell Signaling	0.55	0.0179	INPP5F,RAC3
Role of Tissue Factor in Cancer	0.55	0.0179	EGR1,MAPK13
IL-17A Signaling in Fibroblasts	0.546	0.0256	MAPK13
tRNA Splicing	0.546	0.0286	PDE4A
Stearate Biosynthesis I (Animals)	0.546	0.0286	PPT1
Protein Kinase A Signaling	0.543	0.0131	H1F0,ADCY9,PLCB4,PDE4A,NFATC1
Integrin Signaling	0.539	0.0144	TSPAN3,VCL,RAC3
CCR3 Signaling in Eosinophils	0.529	0.0164	PLCB4,MAPK13
Docosahexaenoic Acid (DHA) Signaling	0.506	0.0244	FOXO1
p70S6K Signaling	0.504	0.0163	PLCB4,MAPT
Role of PKR in Interferon Induction and Antiviral Response	0.497	0.0222	TNFRSF1A
Thyroid Cancer Signaling	0.497	0.0244	CCND1
Neuroprotective Role of THOP1 in Alzheimer's Disease	0.497	0.0238	MAPT
Transcriptional Regulatory Network in Embryonic Stem Cells	0.497	0.025	ZIC3
Actin Cytoskeleton Signaling	0.481	0.0129	ARHGEF12,VCL,RAC3
UVC-Induced MAPK Signaling	0.48	0.0238	MAPK13
Role of Hypercytokinemia/hyperchemokinemia in the Pathogenesis of Influenza	0.472	0.0233	IL12A
Cell Cycle: G2/M DNA Damage Checkpoint Regulation	0.472	0.0208	TOP2A
Estrogen Receptor Signaling	0.467	0.0149	HDAC3,PHB2
LPS/IL-1 Mediated Inhibition of RXR Function	0.464	0.013	TNFRSF1A,NDST1,CHST15
iNOS Signaling	0.464	0.0208	MAPK13
eNOS Signaling	0.458	0.0149	ADCY9,GUCY1A2
MSP-RON Signaling Pathway	0.456	0.0213	IL12A
AMPK Signaling	0.446	0.0139	AK4,MAPK13
Ovarian Cancer Signaling	0.446	0.0144	E2F1,CCND1
IL-12 Signaling and Production in Macrophages	0.442	0.0144	IL12A,MAPK13
GABA Receptor Signaling	0.441	0.0213	DNM1
Hepatic Cholestasis	0.425	0.014	ADCY9,TNFRSF1A
CD27 Signaling in Lymphocytes	0.413	0.0179	MAP3K10
Hematopoiesis from Pluripotent Stem Cells	0.413	0.0159	IL12A
Semaphorin Signaling in Neurons	0.406	0.0192	ARHGEF12
Endometrial Cancer Signaling	0.406	0.0182	CCND1
UVB-Induced MAPK Signaling	0.4	0.0182	MAPK13
IL-2 Signaling	0.4	0.0179	CSNK2A2
Phototransduction Pathway	0.4	0.0179	GUCY1A2
Lymphotoxin Œ≤ Receptor Signaling	0.394	0.0175	LTBR
Role of Cytokines in Mediating Communication between Immune Cells	0.394	0.0185	IL12A
Nur77 Signaling in T Lymphocytes	0.394	0.0167	NFATC1
Role of IL-17A in Arthritis	0.394	0.0167	MAPK13
GŒ±q Signaling	0.388	0.0126	PLCB4,NFATC1
Role of CHK Proteins in Cell Cycle Checkpoint Control	0.388	0.0175	E2F1
Toll-like Receptor Signaling	0.388	0.0175	MAPK13
Phospholipases	0.376	0.0175	PLCB4
Glutamate Receptor Signaling	0.376	0.0161	GRID1
Tight Junction Signaling	0.368	0.0127	TNFRSF1A,VCL
ATM Signaling	0.359	0.0161	MAPK13
Calcium-induced T Lymphocyte Apoptosis	0.354	0.0156	ATP2A2
Role of JAK1 and JAK3 in Œ≥c Cytokine Signaling	0.354	0.0156	SOCS3
G-Protein Coupled Receptor Signaling	0.353	0.0114	ADCY9,PLCB4,PDE4A
CD40 Signaling	0.344	0.0145	MAPK13
Antiproliferative Role of Somatostatin Receptor 2	0.344	0.0149	GUCY1A2
Estrogen-Dependent Breast Cancer Signaling	0.344	0.0147	CCND1
GM-CSF Signaling	0.344	0.0149	CCND1
IL-17A Signaling in Airway Cells	0.339	0.0143	MAPK13
PXR/RXR Activation	0.329	0.0149	FOXO1
Erythropoietin Signaling	0.325	0.0135	SOCS3
Role of MAPK Signaling in the Pathogenesis of Influenza	0.325	0.0149	MAPK13
Agrin Interactions at Neuromuscular Junction	0.32	0.0147	RAC3
Role of NFAT in Regulation of the Immune Response	0.316	0.0106	PLCB4,NFATC1
CCR5 Signaling in Macrophages	0.315	0.0116	MAPK13
Growth Hormone Signaling	0.315	0.0139	SOCS3
Melatonin Signaling	0.311	0.0141	PLCB4
PPARŒ±/RXRŒ± Activation	0.311	0.011	ADCY9,PLCB4
IL-3 Signaling	0.307	0.0137	FOXO1
PEDF Signaling	0.307	0.013	MAPK13
Ephrin Receptor Signaling	0.305	0.0101	RGS3,RAC3
IL-17 Signaling	0.302	0.0135	MAPK13
LPS-stimulated MAPK Signaling	0.298	0.0127	MAPK13
Prolactin Signaling	0.298	0.013	SOCS3
FLT3 Signaling in Hematopoietic Progenitor Cells	0.29	0.013	MAPK13
Dopamine Receptor Signaling	0.29	0.0132	ADCY9
Regulation of the Epithelial-Mesenchymal Transition Pathway	0.29	0.0106	mir-8,EGR1
Acute Myeloid Leukemia Signaling	0.282	0.0123	CCND1
IL-8 Signaling	0.28	0.0104	CCND1,RAC3
Clathrin-mediated Endocytosis Signaling	0.278	0.0104	DNM1,CSNK2A2
Regulation of IL-2 Expression in Activated and Anergic T Lymphocytes	0.275	0.0118	NFATC1
ERK/MAPK Signaling	0.273	0.00995	RAC3,NFATC1
Regulation of Actin-based Motility by Rho	0.264	0.0116	RAC3
Melanocyte Development and Pigmentation Signaling	0.254	0.0114	ADCY9
Œ±-Adrenergic Signaling	0.251	0.0108	ADCY9
FAK Signaling	0.251	0.0102	VCL
Altered T Cell and B Cell Signaling in Rheumatoid Arthritis	0.251	0.011	IL12A
FGF Signaling	0.251	0.0114	MAPK13
Factors Promoting Cardiogenesis in Vertebrates	0.244	0.0108	NOG
Apoptosis Signaling	0.244	0.0108	TNFRSF1A
Communication between Innate and Adaptive Immune Cells	0.235	0.00971	IL12A
FcŒ≥ Receptor-mediated Phagocytosis in Macrophages and Monocytes	0.229	0.0105	RAC3
PPAR Signaling	0.229	0.00971	TNFRSF1A
Mouse Embryonic Stem Cell Pluripotency	0.223	0.0101	MAPK13
Role of Pattern Recognition Receptors in Recognition of Bacteria and Viruses	0.221	0.01	IL12A
T Cell Receptor Signaling	0.218	0.00971	NFATC1
Amyotrophic Lateral Sclerosis Signaling	0.215	0.0099	GRID1
Cholecystokinin/Gastrin-mediated Signaling	0.207	0.0099	PLCB4

## Sheet: 8
Ingenuity Canonical Pathways	-log(p-value)	Ratio	Molecules
Antigen Presentation Pathway	1.66	0.05	HLA-C,PSMB6
Role of Oct4 in Mammalian Embryonic Stem Cell Pluripotency	1.5	0.0444	NR2F1,SALL4
Phosphatidylethanolamine Biosynthesis II	1.32	0.125	ETNK2
Human Embryonic Stem Cell Pluripotency	1.31	0.0199	FZD2,TCF7L2,SALL4
Oleate Biosynthesis II (Animals)	1.15	0.0833	SCD5
Basal Cell Carcinoma Signaling	1.14	0.027	FZD2,TCF7L2
Protein Ubiquitination Pathway	1.14	0.0152	HSPA8,USP28,HLA-C,PSMB6
Caveolar-mediated Endocytosis Signaling	1.13	0.0244	HLA-C,COPG2
Role of Wnt/GSK-3Œ≤ Signaling in the Pathogenesis of Influenza	1.09	0.025	FZD2,TCF7L2
Wnt/Œ≤-catenin Signaling	1.06	0.0174	DKKL1,FZD2,TCF7L2
FAK Signaling	1.01	0.0204	BCAR1,GIT2
Factors Promoting Cardiogenesis in Vertebrates	0.989	0.0215	FZD2,TCF7L2
DNA Methylation and Transcriptional Repression Signaling	0.934	0.0435	DNMT3A
Mouse Embryonic Stem Cell Pluripotency	0.934	0.0202	FZD2,TCF7L2
Axonal Guidance Signaling	0.896	0.0108	SLIT3,LINGO1,GIT1,BCAR1,FZD2
Paxillin Signaling	0.89	0.0179	BCAR1,GIT2
Role of NANOG in Mammalian Embryonic Stem Cell Pluripotency	0.831	0.0174	FZD2,SALL4
Role of Osteoblasts, Osteoclasts and Chondrocytes in Rheumatoid Arthritis	0.823	0.0132	DKKL1,FZD2,TCF7L2
Cytotoxic T Lymphocyte-mediated Apoptosis of Target Cells	0.745	0.0278	HLA-C
Triacylglycerol Biosynthesis	0.733	0.0303	PPAP2A
Complement System	0.733	0.0294	SERPING1
tRNA Splicing	0.71	0.0286	PDE8B
Ovarian Cancer Signaling	0.708	0.0144	FZD2,TCF7L2
Thyroid Cancer Signaling	0.659	0.0244	TCF7L2
Neuroprotective Role of THOP1 in Alzheimer's Disease	0.659	0.0238	HLA-C
Dermatan Sulfate Biosynthesis (Late Stages)	0.64	0.0238	DSE
Graft-versus-Host Disease Signaling	0.606	0.0208	HLA-C
Autoimmune Thyroid Disease Signaling	0.598	0.0169	HLA-C
Ephrin A Signaling	0.59	0.02	BCAR1
Role of Macrophages, Fibroblasts and Endothelial Cells in Rheumatoid Arthritis	0.547	0.00923	DKKL1,FZD2,TCF7L2
PPARŒ±/RXRŒ± Activation	0.543	0.011	NR2F1,CHD5
Dermatan Sulfate Biosynthesis	0.539	0.0182	DSE
Sertoli Cell-Sertoli Cell Junction Signaling	0.526	0.0107	EPB41,BCAR1
Regulation of the Epithelial-Mesenchymal Transition Pathway	0.516	0.0106	FZD2,TCF7L2
Integrin Signaling	0.464	0.00962	GIT1,BCAR1
Allograft Rejection Signaling	0.439	0.0118	HLA-C
OX40 Signaling Pathway	0.425	0.012	HLA-C
Actin Cytoskeleton Signaling	0.421	0.00858	GIT1,BCAR1
Acute Myeloid Leukemia Signaling	0.421	0.0123	TCF7L2
Reelin Signaling in Neurons	0.412	0.0122	PAFAH1B2
Systemic Lupus Erythematosus Signaling	0.407	0.00826	NAA38,HLA-C
TR/RXR Activation	0.388	0.0112	KLF9
CTLA4 Signaling in Cytotoxic T Lymphocytes	0.376	0.0108	HLA-C
PAK Signaling	0.376	0.00962	GIT1
Virus Entry via Endocytic Pathways	0.372	0.0109	HLA-C
Crosstalk between Dendritic Cells and Natural Killer Cells	0.369	0.0109	HLA-C
Colorectal Cancer Metastasis Signaling	0.366	0.00803	FZD2,TCF7L2
Communication between Innate and Adaptive Immune Cells	0.365	0.00971	HLA-C
PPAR Signaling	0.358	0.00971	NR2F1
p53 Signaling	0.342	0.01	PMAIP1
Cholecystokinin/Gastrin-mediated Signaling	0.332	0.0099	BCAR1
Type I Diabetes Mellitus Signaling	0.311	0.00862	HLA-C
PTEN Signaling	0.285	0.00763	BCAR1
RhoA Signaling	0.275	0.0082	CDC42EP1
eNOS Signaling	0.259	0.00746	HSPA8
Cardiac Œ≤-adrenergic Signaling	0.252	0.00714	PDE8B
Relaxin Signaling	0.246	0.00676	PDE8B
Aryl Hydrocarbon Receptor Signaling	0.242	0.0069	NR2F1
Glioblastoma Multiforme Signaling	0.225	0.00633	FZD2
Epithelial Adherens Junction Signaling	0.225	0.00685	TCF7L2
CXCR4 Signaling	0.216	0.00625	BCAR1
Cdc42 Signaling	0.216	0.00606	HLA-C
Aldosterone Signaling in Epithelial Cells	0.214	0.00637	HSPA8
Tight Junction Signaling	0.212	0.00633	EPB41
Gap Junction Signaling	0.209	0.00625	DBN1
Germ Cell-Sertoli Cell Junction Signaling	0.207	0.00629	BCAR1
Dopamine-DARPP32 Feedback in cAMP Signaling	0.199	0.0061	KCNJ4

## Sheet: 9
Ingenuity Canonical Pathways	-log(p-value)	Ratio	Molecules
Geranylgeranyldiphosphate Biosynthesis	3.76	0.5	FDPS,FNTB
Folate Transformations I	2.99	0.222	MTHFR,MTHFD2
Tec Kinase Signaling	2.81	0.0284	RND2,FYN,GNB5,NFKB2,GNG12
Phenylalanine Degradation IV (Mammalian, via Side Chain)	2.6	0.143	SLC27A2,MAOA
Semaphorin Signaling in Neurons	2.55	0.0577	RND2,FYN,LIMK2
Thrombin Signaling	2.44	0.0253	RND2,GNB5,GATA6,NFKB2,GNG12
Superpathway of Geranylgeranyldiphosphate Biosynthesis I (via Mevalonate)	2.38	0.111	FDPS,FNTB
GŒ±q Signaling	2.07	0.0252	RND2,GNB5,NFKB2,GNG12
Phospholipase C Signaling	2.07	0.0202	RND2,FYN,GNB5,NFKB2,GNG12
Signaling by Rho Family GTPases	2.05	0.0197	RND2,GNB5,LIMK2,NFKB2,GNG12
Fatty Acid Œ≤-oxidation I	1.94	0.0667	SLC27A2,HADH
G Protein Signaling Mediated by Tubby	1.89	0.0526	GNB5,GNG12
IL-1 Signaling	1.88	0.0294	GNB5,NFKB2,GNG12
Role of NFAT in Regulation of the Immune Response	1.86	0.0212	FYN,GNB5,NFKB2,GNG12
FcŒ≥ Receptor-mediated Phagocytosis in Macrophages and Monocytes	1.85	0.0316	MYO5A,GAB2,FYN
RhoGDI Signaling	1.84	0.0211	RND2,GNB5,LIMK2,GNG12
Ephrin Receptor Signaling	1.83	0.0201	FYN,GNB5,LIMK2,GNG12
Ascorbate Recycling (Cytosolic)	1.79	0.333	GSTO2
IL-8 Signaling	1.75	0.0207	RND2,GNB5,LIMK2,GNG12
Transcriptional Regulatory Network in Embryonic Stem Cells	1.7	0.05	GATA6,ONECUT1
Breast Cancer Regulation by Stathmin1	1.69	0.0202	GNB5,UHMK1,LIMK2,GNG12
fMLP Signaling in Neutrophils	1.68	0.025	GNB5,NFKB2,GNG12
Melatonin Degradation II	1.67	0.25	MAOA
Androgen Signaling	1.65	0.0222	GNB5,NFKB2,GNG12
CCR3 Signaling in Eosinophils	1.62	0.0246	GNB5,LIMK2,GNG12
Tetrahydrofolate Salvage from 5,10-methenyltetrahydrofolate	1.57	0.2	MTHFD2
Trans, trans-farnesyl Diphosphate Biosynthesis	1.57	0.2	FDPS
P2Y Purigenic Receptor Signaling Pathway	1.56	0.0236	GNB5,NFKB2,GNG12
LXR/RXR Activation	1.55	0.0238	APOA2,NFKB2,HADH
Axonal Guidance Signaling	1.53	0.0129	FYN,BMP4,SRGAP1,GNB5,LIMK2,GNG12
PI3K Signaling in B Lymphocytes	1.5	0.0227	FYN,ATF7,NFKB2
Relaxin Signaling	1.43	0.0203	GNB5,NFKB2,GNG12
Molecular Mechanisms of Cancer	1.43	0.0136	RND2,GAB2,FYN,BMP4,NFKB2
Superpathway of Melatonin Degradation	1.42	0.0351	CYP19A1,MAOA
Aryl Hydrocarbon Receptor Signaling	1.41	0.0207	NFKB2,NRIP1,GSTO2
Colorectal Cancer Metastasis Signaling	1.4	0.0161	RND2,GNB5,NFKB2,GNG12
Histidine Degradation III	1.37	0.125	MTHFD2
Antiproliferative Role of Somatostatin Receptor 2	1.34	0.0299	GNB5,GNG12
Estrogen-Dependent Breast Cancer Signaling	1.34	0.0294	CYP19A1,NFKB2
Pyridoxal 5'-phosphate Salvage Pathway	1.34	0.0317	MAPK6,LIMK2
CXCR4 Signaling	1.31	0.0188	RND2,GNB5,GNG12
CCR5 Signaling in Macrophages	1.27	0.0233	GNB5,GNG12
Xenobiotic Metabolism Signaling	1.24	0.0145	NFKB2,NRIP1,GSTO2,MAOA
Ephrin B Signaling	1.22	0.0253	GNB5,GNG12
BMP signaling pathway	1.2	0.025	BMP4,NFKB2
Glutaryl-CoA Degradation	1.2	0.0833	HADH
Fatty Acid Activation	1.17	0.0769	SLC27A2
Regulation of IL-2 Expression in Activated and Anergic T Lymphocytes	1.16	0.0235	FYN,NFKB2
RAR Activation	1.16	0.0165	SNW1,NFKB2,NRIP1
Chondroitin Sulfate Degradation (Metazoa)	1.13	0.0714	HYAL3
Vitamin-C Transport	1.13	0.0714	GSTO2
Production of Nitric Oxide and Reactive Oxygen Species in Macrophages	1.13	0.0161	RND2,APOA2,NFKB2
Dermatan Sulfate Degradation (Metazoa)	1.11	0.0667	HYAL3
Œ±-Adrenergic Signaling	1.1	0.0215	GNB5,GNG12
G Beta Gamma Signaling	1.08	0.0194	GNB5,GNG12
Apoptosis Signaling	1.08	0.0215	BCL2L10,NFKB2
Œ≥-linolenate Biosynthesis II (Animals)	1.05	0.0588	SLC27A2
Mitochondrial L-carnitine Shuttle Pathway	1.05	0.0556	SLC27A2
Putrescine Degradation III	1.05	0.0588	MAOA
Salvage Pathways of Pyrimidine Ribonucleotides	1.05	0.0217	MAPK6,LIMK2
HMGB1 Signaling	1.04	0.0206	RND2,NFKB2
Chronic Myeloid Leukemia Signaling	1.04	0.0194	GAB2,NFKB2
PPAR Signaling	1.04	0.0194	NFKB2,NRIP1
Tryptophan Degradation X (Mammalian, via Tryptamine)	1.03	0.0556	MAOA
Valine Degradation I	1.03	0.0556	HIBADH
Antioxidant Action of Vitamin C	1.02	0.02	NFKB2,GSTO2
T Cell Receptor Signaling	1.01	0.0194	FYN,NFKB2
Cardiomyocyte Differentiation via BMP Receptors	1.01	0.0476	BMP4
Rac Signaling	0.968	0.0171	LIMK2,NFKB2
Tryptophan Degradation III (Eukaryotic)	0.967	0.0476	HADH
Actin Cytoskeleton Signaling	0.961	0.0129	LIMK2,SSH2,GNG12
iCOS-iCOSL Signaling in T Helper Cells	0.941	0.0172	GAB2,NFKB2
LPS/IL-1 Mediated Inhibition of RXR Function	0.939	0.013	SLC27A2,GSTO2,MAOA
Role of Lipids/Lipid Rafts in the Pathogenesis of Influenza	0.929	0.0435	FDPS
Cardiac Hypertrophy Signaling	0.926	0.013	RND2,GNB5,GNG12
Role of NANOG in Mammalian Embryonic Stem Cell Pluripotency	0.921	0.0174	BMP4,GATA6
Role of Tissue Factor in Cancer	0.921	0.0179	FYN,LIMK2
GŒ±s Signaling	0.921	0.0171	GNB5,GNG12
Role of JAK1, JAK2 and TYK2 in Interferon Signaling	0.912	0.0385	NFKB2
Dopamine Degradation	0.912	0.0417	MAOA
Type II Diabetes Mellitus Signaling	0.889	0.0153	SLC27A2,NFKB2
CD28 Signaling in T Helper Cells	0.883	0.016	FYN,NFKB2
PKCŒ∏ Signaling in T Lymphocytes	0.883	0.015	FYN,NFKB2
IL-6 Signaling	0.883	0.0164	CYP19A1,NFKB2
Bupropion Degradation	0.88	0.0385	CYP19A1
Glutathione-mediated Detoxification	0.88	0.0385	GSTO2
IL-15 Production	0.864	0.0345	NFKB2
Acetone Degradation I (to Methylglyoxal)	0.864	0.037	CYP19A1
GŒ±i Signaling	0.86	0.0156	GNB5,GNG12
Atherosclerosis Signaling	0.854	0.015	APOA2,NFKB2
TNFR2 Signaling	0.85	0.0312	NFKB2
PI3K/AKT Signaling	0.842	0.0146	GAB2,NFKB2
Superpathway of Cholesterol Biosynthesis	0.836	0.0345	FDPS
4-1BB Signaling in T Lymphocytes	0.809	0.0286	NFKB2
Cardiac Œ≤-adrenergic Signaling	0.794	0.0143	GNB5,GNG12
IL-12 Signaling and Production in Macrophages	0.789	0.0144	APOA2,NFKB2
TWEAK Signaling	0.784	0.027	NFKB2
Inhibition of Angiogenesis by TSP1	0.784	0.0303	FYN
MIF-mediated Glucocorticoid Regulation	0.784	0.027	NFKB2
Serotonin Receptor Signaling	0.784	0.0303	MAOA
IL-9 Signaling	0.772	0.0263	NFKB2
Noradrenaline and Adrenaline Degradation	0.772	0.0294	MAOA
IL-17A Signaling in Fibroblasts	0.761	0.0256	NFKB2
Stearate Biosynthesis I (Animals)	0.761	0.0286	SLC27A2
April Mediated Signaling	0.729	0.0238	NFKB2
Estrogen Biosynthesis	0.729	0.0263	CYP19A1
Role of PKR in Interferon Induction and Antiviral Response	0.708	0.0222	NFKB2
B Cell Activating Factor Signaling	0.708	0.0227	NFKB2
MIF Regulation of Innate Immunity	0.699	0.0222	NFKB2
Germ Cell-Sertoli Cell Junction Signaling	0.683	0.0126	RND2,LIMK2
Role of RIG1-like Receptors in Antiviral Innate Immunity	0.68	0.0213	NFKB2
iNOS Signaling	0.672	0.0208	NFKB2
B Cell Receptor Signaling	0.671	0.0121	GAB2,NFKB2
Role of IL-17F in Allergic Inflammatory Airway Diseases	0.663	0.0213	NFKB2
TNFR1 Signaling	0.646	0.0196	NFKB2
Ephrin A Signaling	0.638	0.02	FYN
Acute Phase Response Signaling	0.632	0.0115	APOA2,NFKB2
Nicotine Degradation III	0.63	0.0204	CYP19A1
NF-Œ∫B Signaling	0.625	0.0112	BMP4,NFKB2
PPARŒ±/RXRŒ± Activation	0.621	0.011	APOA2,NFKB2
CREB Signaling in Neurons	0.617	0.0104	GNB5,GNG12
CD27 Signaling in Lymphocytes	0.615	0.0179	NFKB2
Melatonin Degradation I	0.608	0.0192	CYP19A1
Phototransduction Pathway	0.601	0.0179	GNB5
Role of NFAT in Cardiac Hypertrophy	0.596	0.0104	GNB5,GNG12
Lymphotoxin Œ≤ Receptor Signaling	0.594	0.0175	NFKB2
Role of IL-17A in Arthritis	0.594	0.0167	NFKB2
Thrombopoietin Signaling	0.587	0.0169	GAB2
Toll-like Receptor Signaling	0.587	0.0175	NFKB2
Actin Nucleation by ARP-WASP Complex	0.58	0.0152	RND2
Glioma Invasiveness Signaling	0.574	0.0169	RND2
Serotonin Degradation	0.574	0.0175	MAOA
ILK Signaling	0.573	0.0105	RND2,NFKB2
mTOR Signaling	0.57	0.0103	RND2,EIF3L
Nicotine Degradation II	0.567	0.0172	CYP19A1
Death Receptor Signaling	0.567	0.0159	NFKB2
Induction of Apoptosis by HIV1	0.561	0.0156	NFKB2
Role of BRCA1 in DNA Damage Response	0.555	0.0159	FANCL
IL-15 Signaling	0.549	0.0154	NFKB2
Activation of IRF by Cytosolic Pattern Recognition Receptors	0.543	0.0154	NFKB2
Integrin Signaling	0.538	0.00962	RND2,FYN
CD40 Signaling	0.537	0.0145	NFKB2
Role of PI3K/AKT Signaling in the Pathogenesis of Influenza	0.531	0.0143	NFKB2
IL-17A Signaling in Airway Cells	0.531	0.0143	NFKB2
Angiopoietin Signaling	0.526	0.0141	NFKB2
Erythropoietin Signaling	0.515	0.0135	NFKB2
IL-10 Signaling	0.509	0.0139	NFKB2
Agrin Interactions at Neuromuscular Junction	0.509	0.0147	GABPB1
Growth Hormone Signaling	0.504	0.0139	ONECUT1
Chemokine Signaling	0.504	0.0145	LIMK2
IL-3 Signaling	0.494	0.0137	GAB2
Small Cell Lung Cancer Signaling	0.494	0.0118	NFKB2
PEDF Signaling	0.494	0.013	NFKB2
Basal Cell Carcinoma Signaling	0.489	0.0135	BMP4
Caveolar-mediated Endocytosis Signaling	0.484	0.0122	FYN
LPS-stimulated MAPK Signaling	0.484	0.0127	NFKB2
NF-Œ∫B Activation by Viruses	0.484	0.0127	NFKB2
Prolactin Signaling	0.484	0.013	FYN
Huntington's Disease Signaling	0.48	0.00862	GNB5,GNG12
TREM1 Signaling	0.479	0.0132	NFKB2
Protein Kinase A Signaling	0.478	0.00785	GNB5,NFKB2,GNG12
FLT3 Signaling in Hematopoietic Progenitor Cells	0.474	0.013	GAB2
Dopamine Receptor Signaling	0.474	0.0132	MAOA
OX40 Signaling Pathway	0.47	0.012	NFKB2
Acute Myeloid Leukemia Signaling	0.465	0.0123	NFKB2
Reelin Signaling in Neurons	0.456	0.0122	FYN
Ceramide Signaling	0.452	0.0119	NFKB2
Regulation of Actin-based Motility by Rho	0.443	0.0116	RND2
Prostate Cancer Signaling	0.439	0.0106	NFKB2
FXR/RXR Activation	0.431	0.0118	CYP19A1
TR/RXR Activation	0.431	0.0112	THRB
FAK Signaling	0.427	0.0102	FYN
Altered T Cell and B Cell Signaling in Rheumatoid Arthritis	0.427	0.011	NFKB2
RANK Signaling in Osteoclasts	0.423	0.0108	NFKB2
TGF-Œ≤ Signaling	0.423	0.0108	BMP4
CTLA4 Signaling in Cytotoxic T Lymphocytes	0.419	0.0108	FYN
Factors Promoting Cardiogenesis in Vertebrates	0.419	0.0108	BMP4
PAK Signaling	0.419	0.00962	LIMK2
Virus Entry via Endocytic Pathways	0.415	0.0109	FYN
Crosstalk between Dendritic Cells and Natural Killer Cells	0.411	0.0109	NFKB2
Protein Ubiquitination Pathway	0.394	0.00758	USP8,USP50
Mouse Embryonic Stem Cell Pluripotency	0.393	0.0101	BMP4
G-Protein Coupled Receptor Signaling	0.39	0.00758	FYN,NFKB2
Role of Pattern Recognition Receptors in Recognition of Bacteria and Viruses	0.39	0.01	NFKB2
Cholecystokinin/Gastrin-mediated Signaling	0.373	0.0099	RND2
HIF1Œ± Signaling	0.37	0.00962	MAPK6
Pancreatic Adenocarcinoma Signaling	0.355	0.00862	NFKB2
NGF Signaling	0.355	0.00893	NFKB2
Renin-Angiotensin Signaling	0.352	0.00885	NFKB2
Type I Diabetes Mellitus Signaling	0.352	0.00862	NFKB2
Fc Epsilon RI Signaling	0.349	0.00901	FYN
Sphingosine-1-phosphate Signaling	0.349	0.00862	RND2
Natural Killer Cell Signaling	0.346	0.00893	FYN
Hereditary Breast Cancer Signaling	0.332	0.00813	FANCL
GŒ±12/13 Signaling	0.326	0.00813	NFKB2
PTEN Signaling	0.324	0.00763	NFKB2
RhoA Signaling	0.313	0.0082	LIMK2
Estrogen Receptor Signaling	0.301	0.00746	NRIP1
GNRH Signaling	0.296	0.00714	NFKB2
Insulin Receptor Signaling	0.294	0.00752	FYN
Human Embryonic Stem Cell Pluripotency	0.287	0.00662	BMP4
Hepatic Cholestasis	0.279	0.00699	NFKB2
Hepatic Fibrosis / Hepatic Stellate Cell Activation	0.274	0.00704	NFKB2
Regulation of eIF4 and p70S6K Signaling	0.262	0.00617	EIF3L
Glioblastoma Multiforme Signaling	0.26	0.00633	RND2
Cdc42 Signaling	0.251	0.00606	LIMK2
Tight Junction Signaling	0.247	0.00633	NFKB2
Mitochondrial Dysfunction	0.226	0.00595	MAOA
Endothelin-1 Signaling	0.218	0.00581	MAPK6
EIF2 Signaling	0.208	0.00538	EIF3L
Dendritic Cell Maturation	0.206	0.00495	NFKB2
NRF2-mediated Oxidative Stress Response	0.205	0.00529	GSTO2
Regulation of the Epithelial-Mesenchymal Transition Pathway	0.203	0.00529	NFKB2

## Sheet: 10
Ingenuity Canonical Pathways	-log(p-value)	Ratio	Molecules
STAT3 Pathway	2.22	0.027	IGF1R,FGFRL1
Citrulline-Nitric Oxide Cycle	2.1	0.2	ASS1
Arginine Biosynthesis IV	2.02	0.167	ASS1
Urea Cycle	2.02	0.167	ASS1
Selenocysteine Biosynthesis II (Archaea and Eukaryotes)	2.02	0.167	SARS
Tryptophan Degradation to 2-amino-3-carboxymuconate Semialdehyde	1.9	0.125	KYNU
PTEN Signaling	1.82	0.0153	IGF1R,FGFRL1
NAD biosynthesis II (from tryptophan)	1.66	0.0714	KYNU
Superpathway of Citrulline Metabolism	1.66	0.0714	ASS1
Dermatan Sulfate Degradation (Metazoa)	1.63	0.0667	FGFRL1
Endoplasmic Reticulum Stress Pathway	1.55	0.0556	ATF6
NF-Œ∫B Signaling	1.52	0.0112	IGF1R,FGFRL1
Tryptophan Degradation III (Eukaryotic)	1.48	0.0476	KYNU
Cardiac Hypertrophy Signaling	1.32	0.00866	IGF1R,ATF6
tRNA Charging	1.23	0.0263	SARS
Myc Mediated Apoptosis Signaling	1.05	0.0167	IGF1R
IL-15 Signaling	1.03	0.0154	STAT6
Role of JAK1 and JAK3 in Œ≥c Cytokine Signaling	1.03	0.0156	STAT6
Estrogen-Dependent Breast Cancer Signaling	1.02	0.0147	IGF1R
JAK/Stat Signaling	0.993	0.0143	STAT6
GDNF Family Ligand-Receptor Interactions	0.987	0.0143	DOK7
T Helper Cell Differentiation	0.981	0.0141	STAT6
Growth Hormone Signaling	0.981	0.0139	IGF1R
IL-3 Signaling	0.969	0.0137	STAT6
IL-4 Signaling	0.952	0.0132	STAT6
FLT3 Signaling in Hematopoietic Progenitor Cells	0.947	0.013	STAT6
FGF Signaling	0.891	0.0114	FGFRL1
Glioma Signaling	0.851	0.00935	IGF1R
IGF-1 Signaling	0.842	0.0098	IGF1R
RhoA Signaling	0.751	0.0082	IGF1R
PI3K Signaling in B Lymphocytes	0.735	0.00758	ATF6
Estrogen Receptor Signaling	0.735	0.00746	PGR
Cardiac Œ≤-adrenergic Signaling	0.72	0.00714	PKIB
IL-12 Signaling and Production in Macrophages	0.717	0.00719	STAT6
Human Embryonic Stem Cell Pluripotency	0.717	0.00662	FGFRL1
Aryl Hydrocarbon Receptor Signaling	0.705	0.0069	TFF1
Hepatic Fibrosis / Hepatic Stellate Cell Activation	0.7	0.00704	IGF1R
Synaptic Long Term Depression	0.697	0.00676	IGF1R
Glioblastoma Multiforme Signaling	0.681	0.00633	IGF1R
Tec Kinase Signaling	0.658	0.00568	STAT6
Role of NFAT in Cardiac Hypertrophy	0.603	0.00518	IGF1R
Regulation of the Epithelial-Mesenchymal Transition Pathway	0.601	0.00529	FGFRL1
Huntington's Disease Signaling	0.53	0.00431	IGF1R
cAMP-mediated signaling	0.528	0.00452	PKIB
Glucocorticoid Receptor Signaling	0.467	0.00358	PGR

[truncated: 3 more sheets: 11, 12, 13]
