# Supplementary material for: Differential epigenetic reprogramming in response to specific endocrine therapies promotes cholesterol biosynthesis and cellular invasion
Source: Nat Commun. 2015 Nov 27;6:10044. doi: 10.1038/ncomms10044 (PMC4674692; doi:10.1038/ncomms10044)
Supplement: Supplementary Data 4 — Cell type specific expression of SE clusters-associated genes. Considering the genes putatively regulated by the SE-regions identified, FPKM values from RNA-seq are provided (separately for each cluster).FPKM values are reported for each individual cell line. [file ncomms10044-s13.xls]

## Sheet: 1
gene_short_name	LTED_FPKM	LTEDT_FPKM	LTEDF_FPKM	MCF7_FPKM	MCF7T_FPKM	MCF7F_FPKM
MALAT1	758.577	823.189	662.352	760.394	810.895	490.681
HIST2H2AA3	705.457	658.829	459.551	546.208	695.998	519.682
HIST2H3C	603.818	613.418	243.454	469.966	701.58	304.491
GNAS	451.509	493.594	363.773	450.119	504.878	518.737
PFDN4	256.319	256.805	239.523	274.461	217.795	368.588
THOC7	216.63	204.485	198.296	205.91	171.547	218.755
FLNA	210.044	191.03	193.545	35.6267	119.583	206.214
TRIM33	149.654	140.147	170.243	137.195	153.881	210.192
HDGF	141.187	163.814	138.805	155.642	158.146	162.294
RPS6KB1	126.397	154.251	125.919	168.69	162.882	176.956
DDIT4	121.725	42.3468	40.0981	94.1895	33.3213	19.4452
AP2S1	115.209	140.7	109.03	83.8383	113.709	67.2292
SREBF1	106.034	94.745	75.5745	43.1277	45.7642	40.3511
C9orf3	97.837	55.1428	27.6244	15.8242	34.6054	75.2753
MIR23B	97.837	55.1428	27.6244	15.8242	34.6054	75.2753
SLC25A1	91.1619	80.3041	98.4299	50.1433	60.265	67.6678
CDH1	86.8523	104.903	98.8106	91.088	133.59	123.316
TMEM189	77.7206	62.5573	88.5015	87.8968	76.646	109.25
UBE2V1	77.7206	62.5573	88.5015	87.8968	76.646	109.25
JUP	69.3476	57.1387	63.5138	40.652	59.7078	59.2368
ID2	68.7451	32.5958	37.212	25.1476	26.8098	6.44704
HSPA1B	64.6557	93.0115	112.955	58.5502	132.586	73.2077
MIR612	58.9075	46.4043	93.8798	39.6583	56.0615	47.8233
NEAT1	58.9075	46.4043	93.8798	39.6583	56.0615	47.8233
TMPO	58.0306	66.1627	41.2883	50.2367	65.2793	37.3879
LLGL2	47.8289	45.9802	37.3381	54.3391	55.8994	67.3625
CNN2	47.4453	41.8927	56.2234	17.041	30.1244	82.4322
NBPF10	46.5314	54.3771	48.0972	46.8435	47.9298	62.4317
NOTCH2NL	46.5314	54.3771	48.0972	46.8435	47.9298	62.4317
CYHR1	43.8305	32.0454	29.7884	42.0368	36.8595	23.8869
ARHGAP35	42.801	64.9311	39.2501	33.1306	33.3355	30.1061
MRPL24	42.7086	43.7738	37.1013	57.5096	52.9749	40.7149
PBX1	42.5559	47.0977	29.5946	32.3922	43.83	53.5763
HM13	42.0621	29.2086	75.1502	52.4423	43.1303	32.4131
GRHL2	41.6949	35.6287	36.4084	25.1532	26.8304	34.8485
YARS	40.3818	36.8975	21.7428	44.0547	18.3392	29.1064
KRT80	39.5351	41.2933	42.5959	2.66713	9.80922	115.549
ARRDC1	38.8571	34.0235	33.7354	30.0143	38.7537	40.1472
EHMT1	38.8571	34.0235	33.7354	30.0143	38.7537	40.1472
NBPF9	36.7913	38.128	31.917	33.9065	36.8663	27.7355
ATP5D	35.5948	36.5558	23.2351	42.6579	60.3285	40.8169
ZDHHC7	35.3446	39.8083	35.9494	21.5981	27.8475	52.5332
NANS	34.1727	44.718	54.1126	39.8595	37.5921	23.5577
ATXN7	33.2209	30.7825	33.6349	28.1522	26.5098	37.3087
FAM195B	32.3744	27.7068	23.2622	41.6319	23.6592	17.3858
FAM49B	31.4589	43.5481	47.1587	22.1816	27.032	46.2091
MKNK2	30.7214	14.2371	13.7093	27.3042	11.4362	12.3521
GEMIN7	30.2976	24.4088	23.0277	26.3132	28.0373	24.6522
PPP1R37	30.2976	24.4088	23.0277	26.3132	28.0373	24.6522
BAD	30.0959	31.3976	24.1738	24.1986	24.3929	11.4101
CSNK1D	29.593	28.3773	26.0087	31.2908	38.4452	30.0027
KLC1	28.734	19.332	22.4739	28.5479	18.0216	37.2734
XRCC3	28.734	19.332	22.4739	28.5479	18.0216	37.2734
CTDSP1	27.2774	44.7539	34.9135	23.4397	35.0646	18.7697
CEBPB	27.0455	7.40847	8.53712	27.0568	9.97083	10.4505
IRF2BP2	26.6109	17.5605	21.8135	14.158	10.7696	20.7409
FAM83H	26.3724	30.1785	21.4592	23.1376	31.0522	31.8272
MIR4664	26.3724	30.1785	21.4592	23.1376	31.0522	31.8272
SCYL1	25.144	25.4364	31.7177	29.2929	22.885	20.9534
CHKA	24.6621	25.7382	41.1752	23.274	24.1772	50.557
EXOC3	24.6181	24.1528	28.3123	24.6581	41.0464	26.3466
LOC150381	24.5038	21.6399	17.5885	16.919	22.7738	19.1544
MIRLET7BHG	24.5038	21.6399	17.5885	16.919	22.7738	19.1544
LOC146880	24.4546	24.0577	20.3068	26.4332	32.0299	27.6063
MIR4315-1	24.4546	24.0577	20.3068	26.4332	32.0299	27.6063
PLEKHM1P	24.4546	24.0577	20.3068	26.4332	32.0299	27.6063
JUNB	24.442	12.3749	17.6995	14.8513	11.2776	37.5556
PAQR4	24.2625	13.6963	12.65	12.6022	13.0604	8.09011
CACNG4	23.5076	27.8027	19.1902	2.20563	15.1362	31.5291
TOB2	23.4518	18.4053	13.5466	21.1534	16.8135	17.5799
FBRS	23.3011	24.0884	17.2803	17.7595	19.4671	18.1271
SIPA1L1	22.9306	28.5562	28.4651	16.1472	13.8842	25.7761
SNORD56B	22.9306	28.5562	28.4651	16.1472	13.8842	25.7761
SLC25A10	22.8259	25.2464	23.243	18.6404	43.4749	20.991
ADRBK1	22.7294	19.8647	24.0438	21.7466	22.5173	19.7864
C19orf6	22.5048	21.104	20.081	35.0969	33.5711	29.7132
KIAA1522	22.357	26.8567	17.1684	22.0882	31.8932	29.1144
LOC100128338	22.2733	23.2412	18.2001	21.8971	13.9315	14.5062
ZFYVE21	22.1253	19.4931	17.1622	16.824	14.5207	22.4228
KDM2A	21.9339	25.4834	19.9189	22.9519	28.7949	25.7914
SDHAP2	20.3166	19.9873	34.6802	20.5735	30.2687	32.7309
SMARCA4	19.6207	20.676	12.9077	23.016	31.7369	30.169
PIM3	19.4609	8.81739	13.8458	53.7269	20.7751	20.5413
FAM129B	19.1925	27.7412	23.689	16.3812	30.6283	22.483
SOX4	18.7893	12.7057	9.42898	17.4789	12.6187	44.8481
C14orf43	18.6378	16.4807	13.2031	16.5547	22.061	21.2915
PLXNB2	18.4209	21.139	23.331	23.0496	22.4973	29.4668
ISG20L2	16.5722	16.2285	14.0199	17.2784	14.5454	19.0609
PKMYT1	16.5077	13.7671	7.47166	14.9667	17.7356	7.24404
TUFT1	16.1228	28.4831	26.5106	6.98535	18.8119	78.1195
TBCD	15.8988	15.91	14.8086	19.6488	25.8632	13.4878
SEMA3F	15.8749	12.7133	11.728	12.2799	18.5449	7.33389
LOC100294362	15.5816	17.676	16.966	17.4148	33.8133	95.7823
RNF213	15.5816	17.676	16.966	17.4148	33.8133	95.7823
TANC2	15.5242	20.1289	18.6757	29.0547	34.4741	34.9354
STK3	15.3618	16.8875	15.5581	12.2043	13.2153	23.1862
FAM84B	15.1267	17.9393	16.7892	4.86174	8.81321	6.64194
HIST2H2BC	15.0556	13.0429	18.7806	13.8564	14.5253	18.7685
KIFC2	14.6221	9.5305	6.73236	20.1825	11.4465	10.6333
YY1	14.235	12.574	8.58416	18.0071	14.0694	13.3641
SDHAP1	14.1638	12.3204	23.0114	12.2902	19.5677	18.8453
TOM1L2	13.6826	20.6505	17.3114	9.34629	15.2513	29.1774
SLC37A1	13.6704	14.1342	14.8676	11.8113	8.71752	11.3462
STX10	13.5498	9.37323	10.9699	15.4554	12.1363	9.01759
UCK1	12.9922	12.9623	6.96944	9.71818	12.485	9.46085
RHOF	12.7681	18.4864	13.7791	12.7341	12.8428	16.4297
PRR14	12.3861	15.0899	8.49852	9.38541	15.7276	10.835
PLXNB1	12.3668	11.9934	10.3251	13.309	13.7644	19.098
ASAP1	12.3043	30.8163	19.5579	8.20536	25.6303	30.661
CYTH2	12.2291	14.6894	11.4215	16.0347	9.43954	18.1974
CNNM4	11.6303	20.7795	11.5312	13.9733	21.5984	11.8193
PIAS4	11.5093	10.3751	6.28948	11.0973	13.6739	10.7381
KRT7	11.4281	15.3466	25.7507	1.12963	9.70068	66.956
KRT86	11.4281	15.3466	25.7507	1.12963	9.70068	66.956
SLC9A3	11.398	11.1396	13.1861	9.58959	14.3832	8.78257
ADCY6	11.2925	12.9743	14.5477	9.53593	15.126	8.06049
CCDC85C	11.2791	11.8102	7.3398	13.0229	14.9373	19.8549
LTBP3	11.2561	10.1634	8.87645	16.9786	12.6918	14.4458
HOOK2	11.185	10.4335	9.49205	12.2216	9.85861	10.8162
FAM20C	11.0622	14.6334	21.7365	0.428174	23.6386	22.6255
RRNAD1	10.9711	9.67498	9.57713	11.4431	11.9768	6.89272
S100PBP	10.9625	11.3587	6.66228	8.11668	9.07527	8.46298
GNAS-AS1	10.914	10.9613	11.1165	8.97294	12.4407	8.31355
MIR298	10.914	10.9613	11.1165	8.97294	12.4407	8.31355
MIR30B	10.42	16.5807	12.6601	7.9029	11.7619	45.7649
TEAD3	10.4157	11.0873	9.9776	9.01942	15.3082	14.145
PRKCD	10.0617	11.8895	7.26736	2.63518	7.88235	7.77401
IQSEC1	10.0102	13.6375	8.83152	10.0173	12.6618	11.8834
TBCC	9.96051	9.13946	6.71661	11.2459	14.1006	9.70859
HES1	9.95892	14.0829	13.5255	15.478	20.5668	24.9701
SCRN2	9.93933	8.15126	13.3542	10.4427	10.6677	8.69628
C6orf132	9.63129	6.29295	4.25207	7.78832	3.78022	10.7208
PLCB3	9.61868	7.65206	6.31166	10.5852	8.31578	10.843
SLC26A11	9.5345	12.4415	9.32187	7.09343	9.17294	7.97176
ENDOV	9.45846	7.08181	8.38936	7.83162	5.58465	5.57162
LMTK3	9.3035	8.56226	9.39886	15.9936	8.99361	13.1355
TRIM52	9.21635	8.72784	9.6337	7.42962	12.6809	6.84615
EPS8L3	8.89886	34.2087	10.8637	2.29553	7.09211	42.0627
GSTM3	8.89886	34.2087	10.8637	2.29553	7.09211	42.0627
ETNK2	8.83892	9.13041	8.6798	11.7974	17.2712	41.0103
SOX13	8.83892	9.13041	8.6798	11.7974	17.2712	41.0103
MIDN	8.57086	6.90283	6.71186	6.2923	7.01225	8.2873
PFN1P2	8.31367	8.40495	7.27179	6.43263	8.93018	7.03492
IER2	8.10798	7.04076	4.82944	5.6024	7.92249	21.3286
MLL2	7.72747	9.43563	5.53793	7.5494	9.17013	8.51643
SHQ1	7.59479	9.37913	6.85609	6.06475	8.32459	8.35222
SETD1B	7.41512	7.95974	7.38146	7.1722	8.02468	8.22623
CCNK	7.31692	6.15892	6.23802	7.26214	7.58106	7.23951
PPP1R13B	7.19699	9.19636	6.51915	9.46828	10.412	11.5523
RAI1	6.93148	6.69205	6.79465	10.2772	12.3647	10.4421
GPR137	6.90123	6.59605	7.76296	5.63007	6.99681	5.10518
UNC93B1	6.77469	6.7104	24.9909	11.1333	23.5215	13.6529
BCL3	6.39291	12.5051	4.5294	4.3885	18.236	8.50006
LOC113230	6.31587	5.18894	3.85449	4.53988	3.94463	3.51038
ZNF213	6.16962	6.07862	2.90366	5.70112	6.00948	3.87554
TEF	5.88324	4.44003	3.97	7.4082	4.34209	3.25597
TTC7B	5.67147	5.20491	4.12035	6.10538	4.63317	3.60254
LOC100506190	5.6495	11.2284	7.39535	9.94382	10.9995	10.7406
MCL1	5.57424	5.87129	5.99481	4.08219	5.08386	27.184
CCDC51	5.33272	4.63614	4.43107	5.43887	5.57694	4.93325
CASZ1	5.08548	6.38024	4.23402	6.75004	6.26221	3.09901
LINC00085	5.05169	7.82186	6.32313	3.55873	5.68259	14.2757
JRK	5.03299	6.24657	5.24628	4.64043	6.08436	6.17681
TFAP4	4.95094	5.23076	3.32676	8.03658	7.3607	5.32349
IRF2BPL	4.92137	6.09764	5.31112	8.05541	14.5	14.8634
TLE2	4.84744	6.07139	11.3958	4.33181	6.65172	30.187
FSCN2	4.55305	6.04408	5.26802	3.44167	4.8903	10.9143
MPND	4.47368	4.45034	3.30436	5.60971	9.80459	6.42469
SH3GL1	4.47368	4.45034	3.30436	5.60971	9.80459	6.42469
C2orf42	3.94218	2.95952	3.13173	4.69565	3.17506	4.70064
OSR2	3.87789	6.84818	7.77343	4.60386	1.61856	12.049
KIAA0240	3.60787	5.02036	3.04036	4.28346	4.70757	2.52858
TTC9	3.44056	5.44396	2.63205	1.4639	4.10278	5.54364
HEXIM1	3.41994	3.47785	9.73666	3.08707	4.48416	3.32276
GNB2L1	2.7076	2.41103	2.65	2.72661	4.64526	2.46921
SLC7A5P1	2.46552	2.61069	1.14897	0.496481	1.42741	0
TRIM7	2.3273	1.93961	1.33146	0.464625	1.7005	0.863197
GLIS2	2.26181	2.18972	2.27345	0.7281	2.20867	5.37821
LOC653513	2.11624	2.60322	5.33437	0.0251526	2.00816	0.502018
LOC648987	2.10258	2.35076	3.71334	1.40831	1.07949	0.35438
CLTCL1	2.06191	1.38448	6.20286	0.87755	0.750879	4.21502
ZBTB7A	2.0089	0.859019	1.14403	1.12103	2.19068	1.88816
HEXIM2	1.9773	1.91595	3.12121	3.64428	3.03053	1.02692
PSCA	1.88442	1.96333	9.09777	0	0.51477	0.470131
TMEM120B	1.85733	3.52123	1.39352	2.47975	3.09221	3.49096
BAHCC1	1.80105	2.39212	1.10112	3.09723	3.97692	1.54868
C9orf37	1.7767	1.87703	1.85411	0.940081	0.920728	1.64947
RHEBL1	1.77633	0.396787	0.795809	0.760854	0.326919	0.260147
LOC100128191	1.76437	2.13223	1.54102	0.97882	2.17978	0.993893
LARP4B	1.63771	1.46896	2.84293	1.30179	1.78723	2.22877
CDC42EP4	1.47434	1.96543	2.06115	3.14985	2.67676	1.69025
ACBD3	1.43149	0.642538	0.968672	0.807432	0.959727	0.708318
KRT81	1.37884	1.99334	2.27348	0.04088	1.37954	9.07257
SLC39A1	1.37066	1.82857	1.94615	0.895067	0.503661	2.33138
CROCC	1.24641	1.63991	0.885447	3.60447	2.39927	1.94633
PALM3	1.24354	1.43426	1.24167	1.51436	1.26397	0.632696
PP7080	1.17406	2.18285	2.26844	1.77224	2.13616	1.48174
S100A11	1.1516	0.583647	0.505384	0.529428	0.630271	0.702846
LPCAT1	1.13903	0.60873	1.95082	0.51262	1.20452	1.83406
AZIN1	1.11512	1.08179	0.668113	0.453792	0.966244	1.93604
KRT83	1.05231	0.198851	0.461624	0.097515	0	0.0349957
BRWD1-IT2	1.04812	1.48411	1.71477	0.978257	1.09787	1.62982
LOC145474	1.02595	1.23328	1.26725	0.708453	0.478219	0.770951
PCDH1	1.02303	0.989529	1.32663	0.497861	1.67859	0.252272
PDE4DIP	0.986405	1.92525	2.80801	0.888215	0.828151	1.22219
ZFHX3	0.966925	2.09275	0.860484	1.0447	1.25711	0.655732
FAM174B	0.951777	1.35437	1.59555	1.2856	1.10441	0.860623
MAPK15	0.948983	0.208459	0.550345	2.29206	0.521785	1.8104
RC3H1	0.92086	0.707068	0.511805	0.594971	0.136003	0.818037
ZNF341	0.858364	0.675503	0.822812	0.992862	1.25078	0.890714
MIR2278	0.828204	0.392034	0.413402	0.58479	1.20952	0.745258
ASAP1-IT1	0.793156	2.84779	1.84599	0.703623	2.40821	3.18616
S100A10	0.792074	1.17733	0.976489	0.240536	0.582362	2.47749
KIAA0226	0.674975	0.385199	0.909335	0.394866	0.737708	0.274174
PPP1R27	0.609659	0.897712	0.274311	0.339243	0.703443	0.758634
ZNF750	0.600384	0.340794	1.80826	3.20376	0.712025	0.430861
LOC401109	0.527009	0.627844	2.79675	0.26178	0.252145	1.2586
PIK3CB	0.520788	0.557127	0.510289	1.21978	1.53991	0.860655
SP6	0.482957	0.621572	1.98893	0.768005	1.81967	1.40394
TRIM14	0.469993	1.29859	1.17919	0.412475	0.516845	0.452446
LOC100507117	0.400089	0.593596	0.870088	0.187116	0.937974	0.970902
FLJ40292	0.348393	0.660435	0.506574	0.230756	0.504716	0.764549
NFKBIA	0.345985	0.757881	1.38743	0	0.594486	1.20097
GRIN3B	0.343185	0.64512	0.630422	0.0916489	0.376734	0.229657
TACSTD2	0.323063	0.0965064	0.384058	0.133397	0.906296	4.64682
SLC38A2	0.318415	0.237766	0.710632	0.268127	0	0.112432
TUBD1	0.314533	0.325339	0.470697	0.959226	0.881094	0.741069
SMCR5	0.273249	1.25678	0.969788	0.933941	2.21034	2.79422
ZNF296	0.25123	0.353929	0.353854	1.35566	0.943368	0.931936
LOC338799	0.248307	0.899778	1.16364	0.785737	1.10319	0.802208
LINC00514	0.230646	0	0.135805	0.0210362	0.021434	0.0405681
TNRC18	0.203448	1.43375	0.716067	0.0745351	0.633169	0
LRRC46	0.19188	0.115541	0.319968	0.104181	0.108729	0.0340749
TMEM105	0.180519	0.0531407	0.206662	1.78781	0.187585	0.549726
LOC283404	0.153101	0	0.256552	0.0519346	0.0530426	0.0663578
LOC284379	0.147914	0.332694	0.0879893	0	0.385428	0.0558793
ACTG1	0.116229	0.163369	0.142719	0.222657	0.279944	2.06783
MARCH10	0.0895856	0.618884	0.20934	0.23724	0.762138	1.72954
ALDH3B1	0.0849446	0.0802959	11.2503	0.234401	0.13342	1.2477
SLC11A1	0.0741538	0.352335	0.289365	0.0844511	0.308346	0.159807
FOXH1	0.0603444	0	0.102821	0.0866621	0.109102	0
ASB9P1	0.0429693	0	0	0	0	0
LOC283403	0.0361711	0	0.0297906	0	0	0.0526413
LOC643770	0.035704	0	0.0532301	0	0	0
ADAMTSL4	0.0299851	0.115219	0.332152	0	0	0.174971
FER1L6	0.0286289	0.023239	0.0245809	0	0	0
C22orf26	0.024511	0.0838112	0.0590791	0	0.0667132	0
C9orf50	0.0215573	0	0.0384513	0.191625	0	0.0531265
POTEG	1.44291e-05	0	0	0	0	4.6856e-05
C3orf49	0	0	0.0247619	0	0	0
LIPC	0	0.0943353	0.0388714	0	0.108199	0.0881717
LOC100505795	0	0	0.0156092	0.0260698	0	0.0325213
MIR23A	0	0	0	0	0	0
MIR26B	0	0	0	0	0	0
MIR3074	0	0	0	0	0	0
MIR3127	0	0	0	0	0	0
MIR33B	0	0	0	0	0	0
MIR3619	0	0	0	0	0	0
MIR4257	0	0	0	0	0	0
MIR4505	0	0	0	0	0	0
MIR4730	0	0	0	0	0	0
MIR548W	0	0	0	0	0	0
SUMO1P1	0	0	0	0	0	0
TMEM211	0	0	0	0	0	0

## Sheet: 2
gene_short_name	LTED_FPKM	LTEDT_FPKM	LTEDF_FPKM	MCF7_FPKM	MCF7T_FPKM	MCF7F_FPKM
ABCA1	1.94093	3.82378	5.99447	0.021443	0.0557212	0.0531326
ABCA4	0	0.00950159	0.0509958	0	0.0157492	4.16359
ABCC3	12.188	23.1049	42.7259	5.6476	9.50069	44.9641
ABHD11	13.0796	12.6238	18.1228	13.9154	21.6001	26.6638
ABHD11-AS1	0.422704	0.410274	0.705129	0.197549	0.435937	0.525842
ACSBG1	0	0	0.0708778	0	0	0
AHNAK	69.3641	44.5887	50.5134	67.9253	20.9511	47.534
AMOTL2	13.9548	16.9469	24.0849	11.7405	24.432	92.0478
ANKFY1	6.63955	6.23637	5.19395	9.09841	13.2342	12.6577
APPBP2	2.52636	1.65129	2.14279	1.05779	1.03051	1.92777
ARID3A	8.41891	5.43271	11.9954	11.6829	10.1891	12.8119
ARL8A	3.01375	6.6333	10.1356	10.0318	9.64203	25.7931
ARMC7	3.86999	5.86665	2.06649	2.79031	2.94998	2.2788
ARSG	13.4173	17.9136	9.448	14.8844	18.5842	13.7659
ASB7	6.95046	5.125	5.86045	6.0882	6.94974	6.05396
ATP9A	1.25011	0.738228	1.2733	2.17593	0.556841	3.64245
AXIN2	0.237339	0.277329	3.96875	0.370431	0.487573	5.66239
B3GNT2	7.18014	7.67	9.01936	7.1508	7.34778	18.8008
BCAR1	23.734	21.1496	16.987	32.6936	29.4691	46.1966
C10orf47	4.79948	3.30476	1.63971	1.69738	4.3779	10.5476
C14orf166B	0	0	0	0	0	0
C14orf93	1.07989	0	1.26915	0.186075	0.420128	0
C1orf106	0.673685	3.45696	5.4885	0.341502	2.22846	11.5421
C5orf38	8.52261	8.70692	15.3261	11.909	10.5419	8.99519
C5orf56	0.190291	0.925422	0.209119	0.213554	0.629391	1.47718
C9orf50	0.0215573	0	0.0384513	0.191625	0	0.0531265
C9orf53	0	0	0	0	0	0
CABLES2	17.5321	14.9547	17.269	22.7451	22.5547	29.7322
CAMK1D	1.53828	3.47872	1.99835	1.54059	6.30635	16.7533
CD47	32.4939	40.7533	49.6417	50.7711	69.4961	154.879
CDKN2A	2.22914	2.12985	0.0849694	0	0	0
CDKN2B	0.847932	0.609582	0.10601	0	0	0
CDKN2B-AS1	8.80056	11.022	11.712	10.6183	15.5065	34.8159
CELSR2	12.5938	10.9604	3.06745	64.8579	7.35197	9.86541
CGN	9.92774	11.1207	14.2895	6.83669	10.7338	37.4838
CHRD	0.431128	0.283235	0.255766	0.124946	0.82275	5.09687
CHURC1	23.9706	23.8246	20.412	24.7475	17.7186	22.7368
CHURC1-FNTB	23.9706	23.8246	20.412	24.7475	17.7186	22.7368
CNST	52.2566	61.5841	125.453	76.0362	94.4679	54.3462
CRABP2	55.4907	44.5437	80.4751	61.4534	60.2394	102.196
CUX1	6.99162	7.02026	13.2845	25.1511	17.9079	27.3958
CYP11A1	0.0237158	0	0	0	0	0
CYP24A1	0.0478018	0.135847	0.188692	0.0519633	0.0362809	3.85646
DIRC3	0.194032	0.22804	0.0962019	0.0378995	0.0683721	0.082104
DLX2	1.27319	0.887517	0.848507	0.245205	0.133874	0.741929
DNM2	26.1241	26.7046	28.31	29.4527	33.4145	35.1157
EDN2	1.12448	1.11191	0.433578	0.995437	2.51642	4.23843
ELF3	10.8272	36.3801	34.0042	42.8678	48.148	128.771
ERCC1	12.8883	9.60805	15.4479	19.1914	12.1647	12.2509
ERGIC1	110.79	112.214	130.249	136.089	125.857	36.9578
ESYT2	17.3944	23.1167	22.0834	56.3713	56.0223	111.647
ETNK2	8.83892	9.13041	8.6798	11.7974	17.2712	41.0103
FAM178B	0	0	0	3.28234	0.0583657	0
FAM50B	2.017	2.2202	2.41941	2.94107	2.82663	2.35875
FAM83A	0.321237	0.113849	2.21863	0.333678	0.0801867	2.08718
FNTB	23.9706	23.8246	20.412	24.7475	17.7186	22.7368
FRMD4A	10.114	10.3781	22.1634	22.9807	18.4765	27.3987
FSCN1	1.77407	1.74245	1.16755	2.18688	4.9104	58.1261
GNG7	0.187873	0.241999	0.225553	0.444627	0.125817	0.856942
GPR37L1	3.01375	6.6333	10.1356	10.0318	9.64203	25.7931
GPX2	0.829153	0.540319	0.635825	1.34034	1.00816	1.3951
GRAMD2	0.0221327	0.0748485	1.89713	0.129675	0	6.36677
GRHL2	41.6949	35.6287	36.4084	25.1532	26.8304	34.8485
GTF2IRD1	6.24674	5.55231	7.03279	17.206	12.8841	10.8131
HSPB1	271.593	324.813	267.147	246.602	252.603	321.098
IPO9	11.7137	16.4691	10.8919	11.1619	14.0975	17.6321
IRF2BPL	4.92137	6.09764	5.31112	8.05541	14.5	14.8634
IRX2	5.03886	4.12634	10.4612	20.2289	18.0788	24.1661
ITGB6	0.224252	0.499636	8.65636	0.200684	3.16639	62.1697
JUND	0.600837	0.440833	0.636954	0.088665	0.869328	1.38825
KCNC3	2.44121	2.46462	2.59968	1.24986	4.10002	7.83884
KCNG1	1.35367	0.859653	2.78167	6.92924	2.12932	5.66573
KCNIP1	0	0	0	0	0	0
KDM2B	0.800513	0.897856	0.87245	0.767261	0.81773	1.20177
KDM5B	41.664	33.9181	38.1381	59.961	48.3637	77.2951
KDM5B-AS1	1.03599	0.613955	1.00699	2.59096	1.10809	3.242
KISS1R	8.41891	5.43271	11.9954	11.6829	10.1891	12.8119
KLF10	0.553164	0.213166	0.0981686	0.445299	0.306366	1.57822
KRT18	645.866	993.413	835.514	1096.64	621.118	1742.22
KRT42P	0	0	0.0131472	0	0	0
KRT78	0	0.0797997	0	0.0290048	0	0
KRT8	0.0352514	0.157658	0.0385363	0.261363	0.177854	1.31511
LAMA5	17.5321	14.9547	17.269	22.7451	22.5547	29.7322
LINC00111	0	0	0	0	0	0.390952
LMNA	69.9896	49.4598	50.9801	56.3279	30.1957	39.7489
LMOD1	0.0336204	0	0	0.2955	0.074147	0.0895837
LOC100130894	0	0	0.0154012	0	0.0232106	0
LOC100287879	0.403497	0.427498	2.53505	0.0692215	0	3.68822
LOC100422737	0	0	0	0	0	0.0972891
LOC100506321	0	0	0	0	0	0
LOC100506649	5.76294	2.85642	3.13774	4.86158	4.16952	1.96128
LOC100652730	1.87848	2.26571	3.33536	0.224471	2.87572	1.96614
LOC116437	0	0	0.0421948	0	0	0.052368
LOC127841	0.604828	0	0.417507	2.65258	0.175917	0.279571
LOC149773	0.016308	0.0350909	0.0145481	0	0	0.0333711
LOC154822	0.00823354	0	0.159235	0	0.0250168	0.376157
LOC219731	0.121401	0.283955	0.0721074	0.120112	0.216761	1.15837
LOC641515	0.167468	0	0.191224	0.0726418	0	0.195257
LOC643441	0.0157054	0	0.0174998	0	0.0715513	0.029906
LOC644990	0.237217	0.0919842	0.350036	0.291655	0.165267	0.280121
LOC647323	0	0	0.0192908	0	0	0.0494433
LRIG2	8.6249	7.85892	8.48215	10.3528	11.6431	11.7047
LRP5	11.8162	15.1481	19.3638	11.2178	21.1933	17.8834
LYZL1	0	0	0	0	0	0
MARCH10	0.0895856	0.618884	0.20934	0.23724	0.762138	1.72954
MAX	0.655585	0.426474	0.880042	0.286931	1.09428	0.310742
METRNL	15.7112	12.2833	26.6971	18.6128	23.8848	51.1424
MIR1231	0	0	0	0	0	0
MIR199A1	0	0	0	0	0	0
MIR3188	0	0	0	0	0	0
MIR4295	0	0	0	0	0	0
MIR4706	0	0	0	0	0	0
MIR4748	0	0	0	0	0	0
MIR4758	17.5321	14.9547	17.269	22.7451	22.5547	29.7322
MIR548W	0	0	0	0	0	0
MIR635	2.08874	3.52326	1.03184	2.6416	2.0296	2.15803
MIR638	0	0	0	0	0	0
MMP17	6.92169	2.22494	5.62149	1.79477	2.36576	6.44705
MRC2	1.20234	2.57276	3.3824	2.48839	1.0472	19.3496
MSI2	29.1955	28.6073	22.542	39.8743	23.261	57.0579
MSX2	11.5315	10.6172	32.8405	18.8968	6.74616	28.8483
MTAP	8.80056	11.022	11.712	10.6183	15.5065	34.8159
MTSS1L	11.5517	11.6491	6.90204	12.9926	13.6123	12.4403
MYPN	0.0117167	0.101465	0.0470115	0.0244299	0.212855	0.95456
N4BP3	6.07864	5.26043	8.19089	23.636	9.17323	36.6478
NAPSB	0	0	0	0	0	0.114763
NAV1	10.8272	36.3801	34.0042	42.8678	48.148	128.771
NMT1	16.2319	18.6318	17.2259	17.2132	17.6469	17.5605
NOTCH1	2.1912	1.93247	1.02782	7.94823	7.07686	13.5371
NT5C	25.3413	19.6544	12.0211	20.5854	25.6986	16.8425
NTN4	0.00917688	0.0395207	4.00143	0.123146	0.283567	14.8079
NTSR1	0.0356607	0.0749676	0.256784	0	0.200021	0.063984
OR11H2	0.0337776	0	0.00718627	0	0	0
PDXK	27.3061	33.4752	52.6109	27.4568	24.9472	67.5043
PIK3C2B	8.32668	9.38145	15.3592	12.698	8.18804	24.1784
PKD1L2	0.0669644	0.489056	0.710898	0.425596	0.291122	0.561666
PKP1	0.614319	0.240489	1.47109	2.14479	0.39329	0.384437
PLAC2	2.28056	0.534473	1.05428	9.38083	0.511472	10.1082
PLCD3	0.0813004	0	0	1.9683	0.0796327	0
PLEKHA6	21.0618	16.102	17.4438	43.4823	33.3577	31.7011
PLEKHG4B	0	0.198746	0.252894	0.0201759	0.21452	4.13195
PLXNA1	8.54443	11.7922	9.56662	13.9416	16.8767	45.5162
PMEPA1	0.911578	0.564824	4.15238	0.845655	1.2092	13.3445
PPCDC	13.5338	11.6087	8.52974	13.6805	16.0995	12.2819
PPM1E	1.98045	2.61728	0.773045	10.2822	0.936518	0.360822
PPYR1	0	0	0.0204111	0.0261681	0	0.0334384
PRICKLE2	0.249618	0.696057	1.27447	0	0.0624923	0.69229
PRKCE	10.3066	8.78633	16.1573	22.0851	9.43108	12.2734
PRPF18	10.114	10.3781	22.1634	22.9807	18.4765	27.3987
PTPRF	45.6153	40.5354	43.4289	61.2919	57.5467	64.6897
PTPRT	1.99395	1.96796	6.69983	0.321862	0.661993	10.6463
PVRL4	5.61186	5.93042	5.9812	8.55252	3.31928	10.1981
PXN	11.8258	14.1278	11.6275	10.6484	16.385	32.6017
RAB15	0.751379	0.47253	0.302095	0.269934	0.426849	0.308127
RASA3	1.84346	1.47626	1.13695	4.59438	3.77877	1.99157
RHOV	0.117542	0	0.314943	0.184173	0.203942	2.64032
RIPK4	1.34063	1.77772	1.48948	2.33686	3.04112	19.0094
RNF126P1	0	0	0	0	0	0
RNPEP	26.4222	25.9573	29.4182	22.2607	18.3848	25.8063
SCCPDH	52.2566	61.5841	125.453	76.0362	94.4679	54.3462
SEMA4C	10.7229	16.9495	12.9405	62.0431	34.9257	22.1593
SH3RF1	4.50526	3.74756	5.89195	5.5063	6.99107	18.8605
SHISA4	3.13946	1.33792	3.534	1.12978	0.133209	1.11826
SIPA1L3	6.11924	6.72893	5.59594	5.10832	9.0218	12.6931
SLC16A5	0.215494	0.475511	2.33176	8.93768	9.65382	2.31369
SLC16A6	4.97956	5.78411	2.53776	3.46694	3.08766	1.95579
SLC17A5	4.69527	5.11278	7.68782	6.69528	4.66698	7.7603
SLC25A29	25.7121	23.5473	20.9782	32.5275	25.0536	29.0672
SMAD6	8.46405	9.88955	9.06872	2.704	11.3851	12.3998
SNRPE	159.286	186.72	124.224	243.445	279.584	236.402
SOX13	8.83892	9.13041	8.6798	11.7974	17.2712	41.0103
SP2	3.49451	3.60461	4.09335	4.28329	7.18804	4.47306
SPATA9	0	0	0.0856579	0	0.143988	0
SPINK4	0.18361	1.50602	0	0.503951	0	0
SPINT1	28.9309	21.4533	39.5981	28.876	33.2491	69.7247
SPINT2	165.918	167.572	282.612	169.763	185.678	309.295
SRRM3	3.18862	3.28396	2.97781	2.73631	3.19067	3.34382
SYNPO	0.140814	0.520649	0.359972	1.93827	0.561826	2.871
SYT15	0.689404	0.752815	3.07958	1.42239	2.00326	3.70078
TANC2	15.5242	20.1289	18.6757	29.0547	34.4741	34.9354
TCF7L1	0.457006	0.607176	0.399159	0.102567	1.24918	2.71672
TFAP2C	39.7864	18.8717	19.3141	49.2418	16.3191	34.9421
TFB2M	15.2115	11.2836	12.5794	28.8839	37.6273	31.9662
THRB	0.293453	0.236694	1.47488	0.52261	0	0.82097
TIMM17A	37.5501	41.9649	41.7962	34.9189	35.9152	37.8231
TLE6	0.153841	0.305625	1.07411	0.20353	0.222725	0.726763
TMED1	10.0002	9.62714	11.1837	13.9471	18.4292	12.502
TNS1	0.0413154	0.337726	0.795357	1.30021	1.72508	1.93687
TRIM16	0.177713	0.427693	0.499481	0.33515	0.482431	1.54659
TRIM33	149.654	140.147	170.243	137.195	153.881	210.192
TRIM37	203.524	187.783	139.482	296.367	229.503	235.568
TUFT1	16.1228	28.4831	26.5106	6.98535	18.8119	78.1195
TXNRD1	41.6613	40.7712	60.0113	44.1858	88.5156	72.7787
USP8	51.7342	47.0789	48.4685	12.8821	10.0815	32.0004
VAC14	7.45641	9.73435	6.73535	8.14267	10.7619	8.78732
VAV2	9.36576	7.39025	6.38727	8.60085	11.4571	13.2459
VIPR2	0.0291804	0	0.398799	0.0463978	0.02547	0.118893
VMP1	119.791	137.043	145.212	137.256	183.174	429.494
VTI1A	14.6003	14.5326	12.5923	12.0362	15.304	8.10351
WIPI1	13.4173	17.9136	9.448	14.8844	18.5842	13.7659
WWC1	12.4483	15.1147	15.6615	18.6493	17.9905	38.7926
YY1	14.235	12.574	8.58416	18.0071	14.0694	13.3641
ZNF608	0.519179	0.886217	0.0978594	6.63311	0.761438	7.74946

## Sheet: 3
gene_short_name	LTED_FPKM	LTEDT_FPKM	LTEDF_FPKM	MCF7_FPKM	MCF7T_FPKM	MCF7F_FPKM
DSCAM-AS1	238.679	197.905	127.699	191.731	42.5027	8.98725
PSMA6	145.307	149.23	126.586	81.6243	107.288	100.743
GATA3	122.984	141.696	130.061	121.417	137.095	103.245
LXN	84.5932	92.6307	48.062	2.75617	2.30693	9.14894
OLFML3	84.3401	85.6171	80.0331	61.1916	56.506	67.8412
KRTCAP2	83.0595	76.6587	105.394	101.722	76.1827	80.3295
CRIP2	76.9966	35.9516	51.8449	24.8837	6.18232	13.1908
LSM3	70.8184	88.6024	64.562	48.0553	72.4719	51.8697
MYO5A	67.575	67.2084	61.5489	19.2591	16.336	45.354
MYO5C	67.575	67.2084	61.5489	19.2591	16.336	45.354
BZW2	55.7887	61.0148	94.6528	32.1853	19.6062	31.8899
PAWR	50.1931	65.9379	84.837	28.0201	43.7105	135.254
KIF22	45.7492	47.0685	32.0126	32.6249	35.0744	25.3331
SLC2A1	41.752	19.8304	12.5756	54.189	20.9761	9.02906
GRHL2	41.6949	35.6287	36.4084	25.1532	26.8304	34.8485
MTA1	41.0067	34.7746	23.5241	43.2474	41.8695	40.5067
TEX22	41.0067	34.7746	23.5241	43.2474	41.8695	40.5067
IGF1R	38.3173	0.676769	15.4462	31.5841	0.226078	2.22757
NBPF16	37.5817	36.7991	31.0017	34.277	30.9422	30.2026
ACTN4	36.0899	53.0663	65.9899	32.7222	39.3359	47.5228
FAM49B	31.4589	43.5481	47.1587	22.1816	27.032	46.2091
TMCC1	28.973	30.2298	31.6331	24.4031	21.8217	25.7649
MYOF	27.712	9.29647	14.2733	61.778	10.484	17.7809
RAPH1	27.0741	20.1251	36.8432	9.71706	8.91209	10.4058
CXXC5	27.0414	18.0744	21.5374	47.2321	3.49571	13.7987
ARFGEF2	26.9489	21.3085	22.518	28.4359	23.7093	21.5986
INTS1	26.7939	29.9239	30.0854	25.8906	22.2308	26.7309
TMEM111	26.5608	28.8995	34.0765	18.7419	22.8572	16.6096
PRSS8	26.513	16.4485	40.4933	32.4639	17.3376	26.3489
TARBP1	22.76	18.1385	40.1535	16.2415	17.6889	19.9225
ENSA	22.1668	21.3204	17.2371	22.0121	13.8248	13.8112
AP4E1	21.8361	26.7809	20.5308	5.29554	6.44613	19.8729
KAT8	21.5089	20.9936	19.4416	20.5961	20.5548	13.8433
GFM1	20.2341	20.893	20.7391	23.3208	21.139	22.3565
AMDHD2	19.0914	18.9851	16.0725	17.6989	20.238	15.7883
PDPK1	19.0914	18.9851	16.0725	17.6989	20.238	15.7883
GLDN	18.5432	29.7348	31.6205	0.517643	0.458877	2.34804
CAPN7	17.5309	21.0402	14.9003	14.259	13.2821	13.091
SH3BP5	16.4044	21.6291	24.1769	8.7026	7.44428	9.55154
DOPEY2	15.2786	18.7798	13.2065	7.12261	5.18234	5.35748
DHRS2	15.1615	10.8727	33.0233	88.3479	12.9471	2.57413
SPPL2A	14.7163	16.2968	13.0871	4.24063	3.1598	7.75157
BCKDK	13.9671	12.509	12.1175	9.34847	14.3527	10.0948
WDR59	13.8828	19.3166	11.095	21.6163	22.398	17.1831
PRKCH	13.7266	14.7272	14.651	6.90521	7.92561	7.86179
TACC3	12.3111	11.7651	7.15314	6.32245	9.08928	4.61282
TMEM30B	12.0106	13.11	9.16832	11.1747	8.77187	9.18058
LOC401052	11.785	18.5107	7.33369	9.04777	15.0932	9.56257
ZNRF1	10.9788	15.4215	8.20167	17.7848	12.5005	12.0263
COL18A1	10.9042	11.1216	11.6998	14.3234	9.64528	42.6698
HK2	10.8065	15.052	9.26687	16.6429	13.6492	6.73815
ANKRD46	10.5571	12.3936	9.64823	9.56594	11.7663	7.7527
ST3GAL4	10.1829	14.0842	15.7487	15.1585	10.005	7.47752
ZC3H12A	9.47674	6.82046	6.39577	12.6751	5.77065	11.381
TMEM184A	9.35987	9.10438	12.7155	9.60872	5.16553	6.68664
MUC1	8.92019	14.6956	25.413	45.2362	18.6888	17.0562
MAFK	8.36766	7.67486	8.60707	8.2679	8.86988	8.9368
THADA	7.81129	8.98458	6.81788	9.76268	10.7292	9.66541
LDHD	7.80818	9.7869	6.00943	7.31342	9.96041	2.08269
TNFAIP8L3	7.24116	12.5333	11.5486	0.490505	0.433367	3.12264
SLC19A1	6.85903	8.79695	9.35465	11.0402	13.8461	9.01514
FLJ45983	6.7081	7.91758	10.6798	3.00912	3.20844	2.4793
C3orf25	6.58081	5.9763	6.82922	8.34036	6.63073	8.2186
IFT122	5.8481	4.86111	6.48054	5.98665	4.21856	3.89917
SLC24A3	5.61537	4.89473	6.73861	1.4835	3.7852	0.978855
LOC388692	3.41809	2.46631	2.85493	0.697133	0.822951	0.191722
LOC728431	3.25706	2.24128	2.59672	1.97774	1.08091	1.08572
DNASE1	2.86775	2.37298	2.17007	1.06976	1.80144	1.61146
RIN2	1.97637	1.31806	2.16946	0.170963	0.412296	1.44374
RARRES1	1.71565	2.32492	1.91514	1.62386	2.83745	2.08364
TRIM46	1.70612	1.20946	0.579072	1.28492	1.02978	0.435009
SIAH2	1.60851	0.443833	0.612691	2.95988	0.389431	0.89608
UBC	1.39508	1.14866	1.42569	1.99191	1.03419	1.6677
VAT1L	1.34387	18.5659	11.2834	0	0.0801622	0.663093
TOMM20	1.33399	1.30051	1.86758	1.60573	1.50354	1.74949
DENND3	1.27644	1.58606	3.73642	0.159612	0.905312	1.29976
GPER	1.20304	0.899227	0.884626	6.45973	0.212754	0.240012
GNA12	1.17803	2.2898	0.0539857	0.363436	0.109202	0
CLEC3A	1.12217	203.691	2.70458	0	6.05896	1.50943
LOC100129726	0.951355	1.25877	2.494	0.809878	1.20339	1.84613
C14orf159	0.768729	1.43109	0.848998	0.38717	0.581091	0.472082
CSRP1	0.6872	0.169256	0.85627	0.233426	0	1.34185
FLJ32224	0.678729	0.209058	0.209043	1.53515	0.842977	0.0615903
CIDECP	0.674392	0.827489	0.510127	0.281667	0.133963	0.266555
DSCAM	0.606806	0.510812	0.111162	1.32799	0.0976543	0
PHLDA3	0.512334	0.544546	1.07669	0.461513	0	0.586285
MBD4	0.497683	0	0.482499	0.609732	0.469542	0.47951
MICALL2	0.438852	0.724166	0.897516	0.113425	0	0.282228
WISP2	0.437547	3.77011	0.342603	0.0655981	0.0766362	0.103677
LOC100287879	0.403497	0.427498	2.53505	0.0692215	0	3.68822
TCHH	0.335139	0.426491	1.10162	0.27472	0.0926571	0.347718
KIRREL3	0.298729	0.542617	0.575452	0.133652	0.0909504	0.123467
CAPN12	0.273513	0.248973	0.130422	0.166025	0	0.0848001
PRICKLE2	0.249618	0.696057	1.27447	0	0.0624923	0.69229
ITGA10	0.200134	0.32129	0.306428	0.12658	0.0231995	0.0386184
CEMP1	0.18851	0.279545	0.294195	0.192956	0.29652	0.0491553
GPR146	0.177089	0.127317	0.138813	1.34393	0.60243	0.112629
PRSS36	0.0652659	0.0508942	0.0983851	0.0705058	0.0359101	0.0558168
NACAP1	0.0567458	0.200251	0.0488844	0	0	0.190179
ZNF853	0.0500964	0.0199729	0.0673919	0.0808158	0.0563634	0.0176821
CCR7	0.0312109	0	0.144965	0.023255	0	0
BCAS1	0	0	0.0602159	0.0317716	0	2.94718
C2orf57	0	0	0	0	0	0
CALML3	0	0	0	0	0	0
COL18A1-AS1	0	0	0	0	0	0
HFE2	0	0	0	0	0	0
LOC100506795	0	0	0.0209249	0	0	0
MIR1266	0	0	0	0	0	0
MIR3167	0	0	0	0	0	0
MIR3178	0	0	0	0	0	0
MIR339	0	0	0	0	0	0
MIR4714	0	0	0	0	0	0
MIR4756	0	0	0	0	0	0
MIR4760	0	0	0	0	0	0
OSR1	0	0	0.0162231	0.054182	0.0276161	0
PLEKHG4B	0	0.198746	0.252894	0.0201759	0.21452	4.13195
SNORA11B	0	0	0	0	0	0

## Sheet: 4
gene_short_name	LTED_FPKM	LTEDT_FPKM	LTEDF_FPKM	MCF7_FPKM	MCF7T_FPKM	MCF7F_FPKM
AAMP	37.0567	46.2912	44.4469	46.1175	50.2204	39.6948
AATK	0.165944	0	0.0428111	1.90739	0.120613	0.206963
AATK-AS1	0	0	0	0.0503772	0	0
ADAMTS9	0.774087	0.168126	4.28248	0.0726136	0.133551	37.1901
AHDC1	1.31104	1.14607	0.76451	1.79496	1.46339	2.11271
AKR1C2	15.2093	5.50257	136.411	5.37111	4.72023	0.17494
ARRB1	8.2453	1.33198	0.566416	0.457444	0	0
ASCC2	9.45656	7.50157	9.03117	11.1154	8.48576	9.87782
ASPSCR1	11.0965	10.9528	10.5745	8.83342	9.81598	8.14717
ATXN7	33.2209	30.7825	33.6349	28.1522	26.5098	37.3087
BAIAP2	11.5999	10.8111	8.28727	14.5374	7.43756	8.55681
BATF	8.19892	19.068	11.0757	9.42132	14.9087	20.447
BCAS2	154.461	153.518	173.024	127.119	113.094	164.528
BCL2L1	25.1501	29.0716	34.7248	16.1898	18.3383	16.8972
BCMO1	0.0922088	0	0.1043	0.142036	0	0.0281932
BRAT1	22.159	24.4906	18.0605	27.5476	23.3137	16.9978
C14orf182	0.0407587	0.0539304	0.0473255	0.0496375	0	0.0242412
C2CD4D	0.0790611	0.412299	0.141524	0.0751802	0.11111	0.0977777
C3orf49	0	0	0.0247619	0	0	0
CABIN1	18.1008	12.1826	15.2959	16.7148	16.053	15.307
CAPN5	0.503898	0.58615	4.78144	0.229878	0.20669	0.963815
CLDN4	48.6327	43.5721	98.2904	65.8148	67.5521	122.816
CLEC2D	10.9436	19.2733	24.087	10.2065	9.41479	15.059
CPEB4	7.04913	9.55544	11.0821	3.62728	4.04753	5.65488
EEFSEC	6.45573	7.65625	6.6201	5.28249	5.53436	5.83253
GBA	2.51913	2.15899	4.03271	3.52606	0.937655	0.994978
GBAP1	3.96019	5.07571	5.68686	4.81673	3.49781	4.25053
GHR	18.9512	33.5375	35.8506	1.84591	14.8644	1.70904
GINS2	1.48155	1.35241	0.870313	2.07419	2.36247	1.10673
HAR1A	0.012017	0.0258687	0.053613	0	0	0.0228971
HAR1B	0.0422356	0	2.71792	0.125324	0	0.323079
HS6ST1	0.390483	0.36229	1.51164	0.598948	0.864965	0.532456
HSF2BP	1.40996	0.638276	1.66514	0.642747	0.397643	0.550116
IER5	10.9281	8.89693	8.48833	7.14876	7.63318	14.4443
IGDCC3	1.58933	1.00785	4.03156	0.698728	1.39398	3.60719
INF2	10.9123	9.28308	11.814	17.4929	11.0208	13.2693
KIAA0182	34.5324	30.3677	18.2491	43.9149	28.4894	24.5807
KIF5C	6.93516	4.83516	8.10812	3.0397	4.53743	6.14357
KRT7	11.4281	15.3466	25.7507	1.12963	9.70068	66.956
KRT81	1.37884	1.99334	2.27348	0.04088	1.37954	9.07257
KRT83	1.05231	0.198851	0.461624	0.097515	0	0.0349957
KRT86	11.4281	15.3466	25.7507	1.12963	9.70068	66.956
KYNU	21.7792	26.9682	65.9645	64.5502	7.9861	4.27694
LFNG	4.71554	6.85241	5.84074	11.6459	4.45199	13.4338
LGALS3	50.2943	55.8422	116.471	12.6127	12.1449	61.4399
LOC100132111	2.54617	1.92575	12.7272	1.1874	0.643622	1.47017
LOC284751	0.135185	0.785588	0.543751	0.578711	0.0745199	0.0373355
LOC374443	10.9436	19.2733	24.087	10.2065	9.41479	15.059
LOC648987	2.10258	2.35076	3.71334	1.40831	1.07949	0.35438
MARK2	8.85011	8.59753	9.26718	10.0817	9.22741	9.86018
MB21D2	2.33474	4.01273	7.30308	1.06913	3.51692	6.88031
MEF2D	10.2873	8.43255	14.6294	13.0658	7.51059	11.1464
MIR1204	0	0	0	0	0	0
MIR1205	0	0	0	0	0	0
MIR1206	70.6399	70.55	54.1394	72.1005	77.4021	87.2808
MIR1207	70.6399	70.55	54.1394	72.1005	77.4021	87.2808
MIR1250	0	0	0	0	0	0
MIR1252	0	0	0	0	0	0
MIR3065	0	0	0	0	0	0
MIR326	0	0	0	0	0	0
MIR338	0	0	0	0	0	0
MIR4669	0	0	0	0	0	0
MIR657	0	0	0	0	0	0
MTMR12	12.808	11.7611	13.4464	8.80141	13.4471	8.33511
MTX1	19.2818	17.5237	21.4783	19.205	18.179	12.9324
OMP	0	0.194124	0.276366	0	0	0
OR4F21	0.26778	0.0555915	0.187539	0.32347	0.0606067	0.170044
PACS1	19.8708	17.9142	24.4009	8.37868	11.9371	20.0406
PFDN4	256.319	256.805	239.523	274.461	217.795	368.588
PNKD	25.2089	27.9236	62.8955	25.3685	31.5903	27.3842
PVT1	70.6399	70.55	54.1394	72.1005	77.4021	87.2808
RAD51B	23.4318	25.8449	14.6013	12.8169	20.5137	8.6885
RCAN1	0.113222	0	0.868253	0	0.201998	2.93717
RNF223	5.80338	4.74353	1.58396	10.8678	2.79831	1.4173
RORC	0.101921	0	1.76534	0	0	0
RXRA	12.8599	8.54412	7.61015	18.9232	11.3059	8.32416
SBNO2	6.30355	6.50476	4.57934	8.83222	5.8222	7.81035
SNX27	17.0672	18.2855	20.4901	16.6066	21.6017	24.7824
SYPL1	0.165188	0.7089	0.683555	0.233753	1.26721	0.332037
SYT1	5.27649	4.82093	6.90732	4.69089	3.03935	4.60287
THEM5	0	0	0	0	0	0
THOC7	216.63	204.485	198.296	205.91	171.547	218.755
TM4SF1	0.32385	0.70027	2.26553	0.439556	32.7786	17.5277
TMBIM1	1.0134	1.17795	1.88771	1.56711	1.49526	0.534686
WWOX	27.4385	138.067	95.0261	28.9887	40.6148	43.1565
ZFAND2A	1.43964	1.11949	2.19415	0.905967	0.187638	0.601556
ZFHX3	0.966925	2.09275	0.860484	1.0447	1.25711	0.655732

## Sheet: 5
gene_short_name	LTED_FPKM	LTEDT_FPKM	LTEDF_FPKM	MCF7_FPKM	MCF7T_FPKM	MCF7F_FPKM
CERS2	207.637	235.04	244.499	110.24	131.051	134.564
BASP1	143.604	103.941	140.113	3.14731	7.68954	33.7862
ATP5H	142.679	167.909	144.477	136.967	225.021	142.763
S100P	136.109	20.6981	184.594	3.69898	2.71011	39.4526
AKT1	117.252	132.272	93.9266	68.6225	98.6261	55.562
AP2S1	115.209	140.7	109.03	83.8383	113.709	67.2292
RHOB	102	72.3881	42.1546	43.5497	75.4895	19.7318
HNRNPL	91.3294	124.945	99.4296	89.4444	124.068	105.437
ARHGAP35	42.801	64.9311	39.2501	33.1306	33.3355	30.1061
NUMA1	41.6988	39.5267	42.073	45.0899	58.2908	33.3174
RUVBL1	38.2887	36.1255	30.6464	39.807	39.7435	36.4365
LAMTOR1	37.8608	39.0336	34.5851	40.2837	44.717	40.3358
NBPF16	37.5817	36.7991	31.0017	34.277	30.9422	30.2026
PSPC1	34.8811	38.2012	38.4962	33.9407	46.1321	26.3465
SNX6	32.3093	29.4377	25.2215	22.4996	18.1034	28.1244
GNS	31.7273	29.3399	50.0834	30.1834	24.6884	38.1204
FLYWCH2	31.6189	25.6385	26.4338	26.0747	29.0642	12.7938
C17orf28	31.0717	33.841	29.3227	32.7577	38.4311	10.2871
FOXA1	28.6078	27.3485	21.373	14.2916	13.7087	11.5827
SLC9A3R2	26.8293	37.879	26.2008	23.1136	29.5025	7.68865
CBX4	24.3252	14.5767	14.1475	22.8408	14.9476	8.59349
NBPF14	23.7051	28.4	25.3588	22.6885	21.7192	24.8944
CALML5	20.38	8.81162	3.27116	13.5673	6.36733	0.458927
FLJ41278	18.6609	22.0442	19.9242	11.1333	11.7748	13.1897
TBC1D30	18.6609	22.0442	19.9242	11.1333	11.7748	13.1897
PWWP2B	18.3844	23.5907	17.0487	8.07468	14.3595	11.1516
CDYL2	18.1032	37.9505	29.7111	21.0501	20.1209	18.3137
KLHDC4	17.583	26.032	14.2826	23.1152	25.0026	27.7551
KIAA0284	16.5814	16.4137	13.7643	12.823	11.3951	13.8905
MGC23270	16.5814	16.4137	13.7643	12.823	11.3951	13.8905
SLC2A6	16.4844	14.5117	25.891	2.15977	4.08693	12.5837
SHANK2	16.3823	13.9389	20.1979	7.33253	14.8064	9.8819
C11orf51	14.6143	16.2284	17.1978	13.5159	15.047	12.9921
RXRA	12.8599	8.54412	7.61015	18.9232	11.3059	8.32416
NTHL1	12.4459	13.8343	10.9458	12.6564	17.514	9.3924
KCTD2	12.123	13.9316	10.8893	10.1106	10.3434	9.3592
VPS37C	11.9342	15.6441	7.94441	12.6838	12.8423	10.734
PAK4	11.5573	10.0496	9.6631	15.4926	11.9951	5.19394
BCOR	9.43444	7.16377	5.88933	5.26293	6.6731	4.99772
CEACAM6	9.18227	24.6929	163.377	0.0863277	0.505336	0.478708
CDR2L	8.68674	8.58224	8.39806	6.17411	9.04846	8.9527
PTPRJ	8.46896	13.5927	8.93574	5.50854	26.4683	13.7631
SERTAD1	8.33965	6.21357	4.85163	8.06727	4.76268	4.98716
SHROOM3	8.30202	18.0557	16.2556	14.6174	24.6447	8.48852
ZBTB42	8.10381	12.191	8.12717	7.52051	13.0292	7.55264
ZNF385A	7.57686	5.01878	3.89332	2.98965	3.60883	0.79609
EEFSEC	6.45573	7.65625	6.6201	5.28249	5.53436	5.83253
ZFP36	6.35333	5.16683	3.97299	5.55976	5.99584	8.2113
MPHOSPH8	6.06442	8.04997	7.59501	7.29646	8.38684	5.35827
SLC7A5P2	5.24419	2.98711	1.54014	1.21842	1.83178	0.932906
PREX1	5.16936	7.89916	5.35815	0.359819	2.85676	0.111805
C9orf7	5.03024	4.94173	6.11857	6.63965	4.70084	4.79438
ATP1A1OS	4.54003	3.31394	3.54577	5.48368	4.50052	2.37393
TSPAN1	3.01677	7.47448	18.9455	0.241503	1.67222	2.56703
LRTOMT	2.45555	3.03503	3.70029	1.51373	1.61406	1.29361
EHF	1.85315	3.99926	4.26645	1.56676	6.35726	0.688286
TARP	1.63607	1.58284	1.25638	0	0.276184	0.043252
JPH3	1.6333	2.49627	2.19547	0.828559	0.211503	2.89543
IL18BP	1.05736	1.5887	1.65156	1.40703	1.58667	2.82249
FASN	0.855726	0.654501	0.613726	0.0956237	0.398443	0
CAPN9	0.753644	0.382894	0.63445	0.590504	0.353056	0.118861
NPW	0.440065	0.481287	0.0673704	0.832447	0.918493	0.524566
CCDC57	0.299098	0.391816	0.250645	0.458216	2.06044	0.731252
SPAG9	0.258181	0.237501	0.303354	0.128675	0.89992	0.792685
SOX6	0.217201	1.35777	4.61234	0.0286061	0.245899	0.300485
C10orf91	0.160253	0.376321	0.164883	0	0.0809634	0.23664
LDB3	0.158008	0.116204	0.160106	0.0535995	0.0100342	0.026368
VIL1	0.0913883	0.402197	0.218022	0.162519	0.0943838	0
LOC285419	0.0617567	0	0.162298	0	0	0
LOC100507140	0.016701	0	0	0	0	0
AOX2P	0	0	0.00792068	0	0	0
MAL	0	0	0	0	0	0
MIR1280	0	0	0	0	0	0
MIR3165	0	0	0	0	0	0
MIR3664	0	0	0	0	0	0
MIR4450	0	0	0.0143718	0	1.19676	0.0613604
MIR4530	0	0	0	0	0	0
MIR4669	0	0	0	0	0	0

## Sheet: 6
gene_short_name	LTED_FPKM	LTEDT_FPKM	LTEDF_FPKM	MCF7_FPKM	MCF7T_FPKM	MCF7F_FPKM
ARHGAP19	22.2242	30.368	8.82936	9.01791	8.8918	5.03022
ARHGAP19-SLIT1	22.2242	30.368	8.82936	9.01791	8.8918	5.03022
BASP1P1	0.162414	0	0	0.114899	0.0957116	0
BFSP2	0.60129	0.500943	0.019148	3.96101	0.467444	0
BZRAP1	0.0043243	0.0183884	0.0279522	0	0.0213579	0.0165026
C14orf132	21.0324	21.7693	6.46832	6.85945	5.28034	0.466454
C1orf111	1.25913	0	0.36331	2.02741	0.143337	0.165129
C1orf226	14.4822	1.47133	4.98356	17.6527	0.650499	2.06371
C3orf33	2.87097	2.48319	2.75624	3.18743	2.56867	1.66661
C6orf97	7.5658	15.3848	3.79158	16.4938	11.4508	0.444391
C8orf38	20.2866	16.7568	13.9361	14.8393	17.8367	7.80953
CANT1	0.615828	0.932602	1.08287	0.991056	1.18316	0.610042
CCDC88C	9.38101	6.42741	3.6863	11.943	9.54634	6.37489
CD9	60.9409	70.6008	106.693	58.9326	217.95	94.4911
CROCCP2	9.34398	6.3454	5.68632	13.0329	14.3015	10.4902
DKK1	144.978	282.369	102.846	20.7019	71.26	16.0055
DNAJB12	0.688519	0.347085	0.464557	1.64211	0.582431	0.623585
DPM2	29.2106	19.228	15.3209	28.9621	26.5483	11.9946
DSCAM	0.606806	0.510812	0.111162	1.32799	0.0976543	0
DSCAM-AS1	238.679	197.905	127.699	191.731	42.5027	8.98725
ESR1	145.317	94.9305	28.5969	62.2517	82.2776	2.54263
F12	11.729	7.4639	7.49521	31.193	19.8527	1.54957
FAM102A	29.2106	19.228	15.3209	28.9621	26.5483	11.9946
FLJ38109	14.3431	16.8687	25.7976	8.60541	21.8413	13.559
FOXA1	28.6078	27.3485	21.373	14.2916	13.7087	11.5827
GALNT10	14.3431	16.8687	25.7976	8.60541	21.8413	13.559
GATA3	122.984	141.696	130.061	121.417	137.095	103.245
GINS2	1.48155	1.35241	0.870313	2.07419	2.36247	1.10673
GJA3	0.0527955	0	0.0279186	0.0924542	0.0191298	0
GPR156	0.131969	0.236106	0.304779	0.159761	0.114282	0.200241
GPR68	2.41376	0.0873266	0.0146949	5.06868	0.0679577	0
GRHL2	41.6949	35.6287	36.4084	25.1532	26.8304	34.8485
HK1	39.8447	44.5241	28.8432	33.9215	33.877	13.129
IER3	65.4943	87.3345	36.9984	50.8942	152.529	41.9761
IGF1R	38.3173	0.676769	15.4462	31.5841	0.226078	2.22757
ITPK1	19.6482	21.7908	14.958	39.046	20.9346	14.7758
ITPK1-AS1	0	0	0	0	0	0
KIAA0182	34.5324	30.3677	18.2491	43.9149	28.4894	24.5807
LOC100505540	0	0	0	0	0	0
LOC100506779	0.310217	0.0332261	0.377426	0.363687	0.409224	0.126737
MIR1204	0	0	0	0	0	0
MIR1205	0	0	0	0	0	0
MIR1206	70.6399	70.55	54.1394	72.1005	77.4021	87.2808
MIR1207	70.6399	70.55	54.1394	72.1005	77.4021	87.2808
MIR1275	0	0	0	0	0	0
MIR142	0	0	0	0	0	0
MIR3150A	0	0	0	0	0	0
MIR3150B	0	0	0	0	0	0
MIR4692	0	0	0	0	0	0
MIR4714	0	0	0	0	0	0
MIR4736	0	0	0	0	0	0
MIR4760	0	0	0	0	0	0
MIR556	0.950617	0.186509	0.49447	1.74979	0.0503009	0.167214
MLPH	53.587	44.5267	62.4212	99.0785	23.804	3.1424
MREG	33.8924	21.3409	19.0679	32.588	13.9819	19.97
NBPF1	42.8567	27.6584	19.8514	24.3175	16.8227	11.8878
NMD3	211.842	175.673	180.964	45.0946	35.7756	38.0038
NOS1AP	14.4822	1.47133	4.98356	17.6527	0.650499	2.06371
NRSN2	5.41715	5.07376	7.17649	5.45028	6.72138	4.7117
P2RY2	6.55829	11.6781	4.58374	6.90932	11.7634	6.32538
PACSIN1	1.24207	1.72593	1.26268	0.747654	3.7193	1.67693
PECR	33.8924	21.3409	19.0679	32.588	13.9819	19.97
PLCH1	5.96105	10.326	2.4821	3.92856	9.60217	0.774555
PREX1	5.16936	7.89916	5.35815	0.359819	2.85676	0.111805
PRLR	26.5982	15.381	10.8792	37.6623	11.6912	1.39681
PVT1	70.6399	70.55	54.1394	72.1005	77.4021	87.2808
RAP1GAP	3.94663	2.12707	6.25313	5.3473	1.93654	0.665266
RARA	11.6892	9.1806	3.71774	15.383	9.00805	3.99492
RBM20	0.071409	0.106328	0.0218085	0.14831	0.0156434	0
RFC3	28.828	35.7714	23.7456	43.9821	53.3509	14.8892
RNF43	4.52637	11.6254	9.13668	3.94705	11.3736	1.06466
S100A16	1.78728	2.4144	3.44084	2.05996	2.17574	0.36477
SDC4	34.3262	28.591	28.7256	62.8112	47.7579	20.1097
SLC38A1	5.06218	7.01029	4.1466	2.06323	2.20712	1.13793
SLIT1	22.2242	30.368	8.82936	9.01791	8.8918	5.03022
SPDEF	101.736	86.5773	79.8557	153.004	166.38	7.08854
SPTSSB	8.79937	8.17536	6.25233	0.79568	0.896892	0.31747
STARD10	2.96082	1.63369	1.39568	3.64739	2.75261	0.659624
STARD13	0.849627	0.310951	0.72517	2.83995	1.52647	1.03054
SUPT4H1	52.0799	51.3019	56.0268	56.4017	60.9476	49.9252
TBC1D16	19.0565	13.7779	10.2567	25.859	20.9262	10.1601
TEKT5	0.206582	0.0467089	0.0648483	0.0323323	0.23999	0
TOP1	37.1305	38.4252	29.0332	31.9938	39.0382	35.1019
TTC39A	0	0	0	3.14124	0	0
WDR59	13.8828	19.3166	11.095	21.6163	22.398	17.1831
XBP1	1.89578	0.742965	1.16802	1.40192	0.68207	0.0707762
ZNRF1	10.9788	15.4215	8.20167	17.7848	12.5005	12.0263

## Sheet: 7
gene_short_name	LTED_FPKM	LTEDT_FPKM	LTEDF_FPKM	MCF7_FPKM	MCF7T_FPKM	MCF7F_FPKM
ABCG1	32.3042	33.1636	20.8669	16.6341	28.2248	3.11131
APC2	0.0497105	0.00686166	0.0575297	0.0531233	0.0385285	0.0440095
ARHGAP39	4.44583	5.7548	2.46117	5.55083	5.91991	2.97662
BAI1	0.184159	0.213452	0.109391	0.0950256	0.0342553	0.19326
BGLAP	24.7911	29.8688	22.4427	31.1595	31.5275	28.0684
BOP1	13.2689	16.2522	7.38471	24.8067	25.7645	23.4544
BRF1	0.363178	0.405587	0.485096	0.250646	0.24284	0.147551
BTBD6	30.1071	30.5102	22.7583	31.5318	21.6839	26.6311
C16orf7	1.6847	1.67705	0.99655	1.906	1.30819	2.04051
C19orf25	4.41623	4.15792	2.8	3.16385	4.81868	3.05617
C8orf82	10.9333	10.6391	7.16782	9.65696	9.47389	6.9731
CEACAM16	0	0	0	0.0484673	0	0
CIC	11.5939	12.7218	5.54487	10.969	12.0493	10.3615
CSNK1D	29.593	28.3773	26.0087	31.2908	38.4452	30.0027
CWH43	0	0	0	0	0	0
DGAT1	4.18704	4.31819	5.73745	5.65186	6.49828	5.90848
DNAH8	0.146635	0.253502	0.0390535	0	0.0442213	0
DRAM1	21.5919	26.8799	12.3171	9.60193	28.2882	11.6687
EPPK1	9.85837	11.2251	15.1967	6.07811	12.2822	19.9427
FANCA	0.484088	0.31375	0.719582	0.528711	0.450417	0.466078
FCGR2A	0.0533546	0	0.0257548	0	0	0
FRAT2	1.45982	0.787292	0.459534	0.50299	1.13306	0.280245
GINS2	1.48155	1.35241	0.870313	2.07419	2.36247	1.10673
GLTSCR1	1.24195	1.49196	0.770484	0.69272	2.99215	1.9028
GPT	0.129198	0.0786136	0.160312	0.237298	0.318136	0.0774512
GUSBP1	22.7383	23.9124	23.6079	22.9736	28.3348	25.087
HCAR2	0.890786	1.6428	0.476809	0.465581	2.64982	0.720957
HCAR3	0.890786	1.6428	0.476809	0.465581	2.64982	0.720957
HSF1	20.2685	20.3298	11.2643	26.268	21.8696	17.986
KIAA0182	34.5324	30.3677	18.2491	43.9149	28.4894	24.5807
LOC100128338	22.2733	23.2412	18.2001	21.8971	13.9315	14.5062
LOC100128881	8.51907	11.2279	5.27899	13.292	12.2602	10.8008
LOC100131047	0	0	0	0	0	0
LOC100134317	0	0	0.00700599	0	0	0
LOC654342	10.1878	10.993	12.348	15.0481	16.0135	18.9653
LRRC14	5.2722	4.86399	4.15074	5.68272	4.57536	3.76734
LRRC24	10.9333	10.6391	7.16782	9.65696	9.47389	6.9731
MFSD3	10.1137	12.96	13.818	9.637	9.932	12.4408
MIR3615	115.233	140.776	50.897	84.0965	80.437	26.9374
MIR3648	829.522	637.198	184.197	622.361	1271.01	924.415
MIR629	0	0	0	0	0	0
MIR661	0	0	0	0	0	0
MYO1D	12.6027	15.5495	7.21448	18.1612	12.6437	15.6148
NAT9	14.3717	12.7504	11.1985	21.5785	17.3436	14.4082
OPLAH	3.74284	3.14766	3.93569	5.04181	6.36123	7.90498
PACS2	11.9212	12.1376	6.98991	14.0502	9.88401	14.3644
PLEC	20.92	24.1616	20.6237	22.5021	19.7982	24.692
PLS3	12.1036	12.2917	17.467	11.0831	8.59476	50.211
PMF1	24.7911	29.8688	22.4427	31.1595	31.5275	28.0684
PMF1-BGLAP	24.7911	29.8688	22.4427	31.1595	31.5275	28.0684
PPP1R16A	14.697	13.6585	9.43518	19.5584	14.9282	10.4823
RECQL4	10.6081	14.6316	7.00599	13.0885	13.0431	7.47926
RPL13	686.02	857.283	529.452	1216.22	973.922	764.455
SCXA	0.477026	0	0.18512	0.580636	0.395404	0.320057
SLC16A3	5.72517	7.46288	3.55169	7.00264	1.96515	1.59356
SLC9A3R1	115.233	140.776	50.897	84.0965	80.437	26.9374
SNORD68	0	0	0	0	0	0
SPG7	37.3513	54.3899	40.6526	41.9791	53.407	55.1373
ST3GAL2	0.669296	0.955771	0.883019	0.638779	1.0982	0.795468
TLE3	19.8882	23.3604	9.02566	25.597	20.8851	19.7768
TONSL	9.15183	13.8583	4.64389	12.5178	12.8462	6.65336
TP53TG3B	0.17554	0.0254482	0.0773213	0.0166448	0	0
TSPAN15	20.7583	23.4623	15.6747	18.2986	23.8492	18.5849
UNC45B	0	0	0	0	0	0
ZC3H3	4.49831	5.42534	2.87499	4.79518	5.71872	4.44505
ZFP37	0	0.0262843	0	0	0	0
ZFPM1	1.01592	1.35963	0.675446	1.20535	1.41304	1.63658
ZNF251	9.55362	8.30935	7.68818	10.7429	7.03837	5.21575
ZNF276	8.51907	11.2279	5.27899	13.292	12.2602	10.8008

## Sheet: 8
gene_short_name	LTED_FPKM	LTEDT_FPKM	LTEDF_FPKM	MCF7_FPKM	MCF7T_FPKM	MCF7F_FPKM
ANKRD11	0.478186	1.52026	0.700951	0.542712	2.41161	0.417822
ARL8A	3.01375	6.6333	10.1356	10.0318	9.64203	25.7931
BAMBI	119.124	136.51	140.556	149.442	117.792	192.908
BCL9L	12.1094	16.8719	9.78641	13.4514	30.4438	25.1968
C5orf4	38.0736	31.5606	25.5217	42.4969	61.1802	40.4493
C9orf106	1.33352	1.37934	3.35553	2.28348	2.56116	4.66053
CEBPA	9.11436	4.89325	5.07506	14.0145	9.16043	10.2927
CPSF6	37.5302	40.5036	34.4226	35.295	56.4557	43.2394
CTU2	7.79381	8.81969	5.49926	9.71068	9.51553	7.79122
CUEDC1	13.0634	13.3784	8.11532	15.6025	10.5474	19.6122
CXCR5	0.015637	0	0.0240257	0	0	0
DDX42	34.2408	34.2963	40.8625	37.2704	46.7991	52.4636
DGUOK	28.3157	34.8256	31.356	27.4074	24.9276	26.088
DNAH2	0	0	0.0110276	0.0157698	0.0224837	0.00464836
FLJ45340	20.756	17.9817	17.0205	41.7061	39.8063	45.8937
FMOD	0	0	0.00999933	0	0.0559246	0
GAPDH	0.0464074	0.137336	0.113486	0.115262	0.443052	0.127538
GPR37L1	3.01375	6.6333	10.1356	10.0318	9.64203	25.7931
IER5L	16.537	10.3772	16.7181	13.1327	12.1712	22.8634
KDM6B	4.44696	3.83936	2.07013	11.0623	11.7574	6.07896
KIAA1217	2.59791	3.63098	9.06549	6.53661	10.6571	5.46682
LARP1	38.0736	31.5606	25.5217	42.4969	61.1802	40.4493
LOC400604	1.99037	3.273	2.22423	2.03352	1.89616	1.68919
LOC80054	0.890836	0.814751	0.937759	0.974388	1.675	0.742671
LYZL1	0	0	0	0	0	0
METTL2B	23.5395	25.5456	21.9293	28.6714	35.5036	35.1595
MIR33B	0	0	0	0	0	0
MIR4492	0	0	0	0	0	0
MIR4722	0	0	0	0	0	0
MIR603	0	0	0	0	0	0
MRPL51	82.1235	85.1626	77.7516	104.523	229.315	81.7221
NCAPD2	12.8829	11.603	9.00312	20.459	42.5314	14.2881
NOC2L	25.7068	26.9341	20.4954	34.7755	28.6027	22.8008
PIEZO1	21.1805	36.1002	45.4259	29.5624	51.1324	91.1316
PITPNC1	20.2853	20.8635	16.9192	16.8446	22.7441	30.1382
PNPO	18.2466	19.1769	16.8885	20.2865	24.3003	19.8134
PRINS	0.217779	0.0669031	0.79874	0.555639	1.06029	0.451126
PRR15L	15.7213	23.2739	17.4092	17.1049	36.3049	21.0176
PRRC2B	22.1787	23.4271	20.1346	27.676	39.7104	32.6281
PSMD12	38.8509	46.6203	36.6567	36.2921	61.3524	54.2215
RAI1	6.93148	6.69205	6.79465	10.2772	12.3647	10.4421
RPL29P2	0	0	0	0	0	0
SAMD11	16.1694	9.38344	5.17135	4.18604	9.04511	8.61269
SCARNA10	392.428	440.844	370.105	732.741	1195.2	479.415
SIK1	5.7139	4.01381	21.2831	2.40598	6.66874	15.9869
SLC44A2	28.6995	42.3923	53.0581	18.5776	43.2184	73.0297
SMARCD2	111.701	116.056	87.5256	170.196	162.155	128.236
SMCR5	0.273249	1.25678	0.969788	0.933941	2.21034	2.79422
SNORD62A	0	0	0	0	0	0
SNORD62B	0	0	0	0	0	0
SPIRE2	2.43529	4.67972	5.96523	6.08953	9.84809	14.0594
SREBF1	106.034	94.745	75.5745	43.1277	45.7642	40.3511
TAC4	0.577095	0.763042	0.452079	1.21873	0.482855	0.686665
TET3	10.8466	12.4478	9.70749	15.4881	14.9654	17.7549
TGFB2	4.0371	13.7983	5.03283	0.147008	33.9497	48.3973
TM4SF18	3.29535	12.8991	4.43659	1.23782	44.6753	35.8108
TNS3	0.92535	3.15863	4.05323	0.109272	7.137	11.8256
TOB1	0.96374	1.59497	1.20756	0.546975	0.81006	0.683052
TRIM24	18.3749	18.0996	13.0168	13.1023	30.3349	30.5313
UBE2H	7.42376	7.18257	7.24427	14.4444	13.3571	15.3546
VEZF1	25.381	26.8439	14.9848	28.1642	23.8994	28.3388
WWC1	12.4483	15.1147	15.6615	18.6493	17.9905	38.7926

## Sheet: 9
gene_short_name	LTED_FPKM	LTEDT_FPKM	LTEDF_FPKM	MCF7_FPKM	MCF7T_FPKM	MCF7F_FPKM
ARID5A	1.14635	1.46811	0.443575	2.89645	1.92903	2.71356
C20orf85	0	0	0	0.107843	0	0
C8orf46	0.233558	0.0206513	0.0194697	0.550588	0.0353753	0.0182822
CBFA2T3	4.95821	3.83346	3.06544	2.94773	3.15224	3.23968
CELSR2	12.5938	10.9604	3.06745	64.8579	7.35197	9.86541
CXXC5	27.0414	18.0744	21.5374	47.2321	3.49571	13.7987
CYBA	0.251249	0.325236	0.487295	0.246043	0	0.0557769
DLG5	0.102254	0	0	1.63071	0	0
E2F6	1.07577	0.66429	0.170069	1.23478	0.260289	0.827338
ETNK2	8.83892	9.13041	8.6798	11.7974	17.2712	41.0103
FAIM3	0.317768	0	0.0611343	2.47535	0.0481751	0.486541
FAM178B	0	0	0	3.28234	0.0583657	0
FOXN1	0.0249462	0.0536985	0.0388938	0.27087	0	0.0237643
HDAC11	5.88561	3.45913	2.75059	22.0816	3.50903	3.23916
ID2	68.7451	32.5958	37.212	25.1476	26.8098	6.44704
IL17C	0.052516	0.0757563	0.0474986	1.11663	0.107023	0
IL24	0.317941	0	0	10.9067	0	0
KCND3	3.14328	1.61555	7.41333	1.78004	0.671299	3.79346
KCTD3	25.6779	24.7437	19.4607	50.4946	51.6633	34.479
KLHDC4	17.583	26.032	14.2826	23.1152	25.0026	27.7551
LINC00311	1.10315	1.10649	0.200067	0.54002	3.46556	3.43902
LOC284751	0.135185	0.785588	0.543751	0.578711	0.0745199	0.0373355
LOC400548	0	0	0	0.0254821	0	0
LOC654342	10.1878	10.993	12.348	15.0481	16.0135	18.9653
LOC727710	0	0	0	0	0	0
MAD1L1	9.48091	9.0273	8.60876	30.5265	7.28411	9.02192
MIR1204	0	0	0	0	0	0
MIR1205	0	0	0	0	0	0
MIR1206	70.6399	70.55	54.1394	72.1005	77.4021	87.2808
MIR1207	70.6399	70.55	54.1394	72.1005	77.4021	87.2808
MIR1208	0	0	0	0	0	0
MIR4655	0	0	0	0	0	0
MYOG	0	0	0.0246143	0	0	0
PEBP4	4.61298	0.294554	0.0419871	31.8643	0.122963	0.0688468
PPFIA4	0.278201	0.149618	0.141233	2.71746	0.564698	0.250559
PPM1E	1.98045	2.61728	0.773045	10.2822	0.936518	0.360822
PVT1	70.6399	70.55	54.1394	72.1005	77.4021	87.2808
RHOD	20.6293	20.3483	20.3882	45.4473	21.8059	17.2984
SCARNA20	78.2813	94.6496	65.5322	123.723	267.27	103.099
SLC7A5	0.644676	0.536798	0	1.86239	0	0.285595
SOX13	8.83892	9.13041	8.6798	11.7974	17.2712	41.0103
TFF1	0.697723	0.0933592	0.0387536	0.582793	0	0
TMPRSS3	1.97528	0.443043	0.865854	5.76541	0.0980571	0
TRIM37	203.524	187.783	139.482	296.367	229.503	235.568
TSKU	29.6006	23.7782	4.86735	135.286	6.22213	2.93852
USP32	88.8221	69.6136	73.2718	98.8872	73.7002	82.0966
ZC3H18	7.63611	12.2717	7.93913	13.8976	12.1503	14.0208

## Sheet: 10
gene_short_name	LTED_FPKM	LTEDT_FPKM	LTEDF_FPKM	MCF7_FPKM	MCF7T_FPKM	MCF7F_FPKM
VMP1	119.791	137.043	145.212	137.256	183.174	429.494
C6orf211	87.696	63.7741	25.1145	131.139	84.6863	8.23219
AHRR	67.7168	65.7768	82.8994	64.1881	115.747	83.2436
PDCD6	67.7168	65.7768	82.8994	64.1881	115.747	83.2436
DDR1	64.3399	70.5606	42.5311	63.163	127.068	39.2461
CDC37	59.4684	56.9947	60.7389	56.3479	74.997	58.8792
DBN1	37.491	23.7873	25.2653	44.8817	48.6587	69.4195
PDLIM7	37.491	23.7873	25.2653	44.8817	48.6587	69.4195
GRK6	17.0627	19.2927	11.6592	33.6421	32.7929	19.5964
LOC340037	17.0627	19.2927	11.6592	33.6421	32.7929	19.5964
SCNN1A	21.7285	28.6786	34.134	30.8781	43.8398	17.0776
TNFRSF1A	21.7285	28.6786	34.134	30.8781	43.8398	17.0776
TANC2	15.5242	20.1289	18.6757	29.0547	34.4741	34.9354
PRR7	13.91	12.361	6.53696	22.5482	22.3663	5.68568
NDST1	12.2975	15.1549	9.17161	19.4372	32.4745	14.8374
DCP2	23.8777	26.629	15.7416	18.1963	45.0544	17.6775
BACH1	16.8634	13.7859	14.6408	11.4513	27.524	15.6564
ZMIZ1	8.37285	12.8303	6.5764	11.1272	16.7047	10.3708
NRARP	4.11796	3.5231	2.11237	8.84099	9.3501	4.17867
RTN4RL1	3.79129	3.11154	2.0651	7.03233	7.49986	1.2699
EXD3	4.23201	3.54892	3.1359	6.88238	4.00083	2.3464
CBX8	4.60684	3.80755	4.11597	6.11124	4.7277	2.20425
LOC642236	4.13561	3.126	2.47265	6.04796	3.40848	0.892066
CAPG	2.01361	1.52862	2.98518	4.25851	1.78891	5.25005
KRT15	4.89837	4.96139	1.89166	2.80974	7.49856	3.34021
KRT19	4.89837	4.96139	1.89166	2.80974	7.49856	3.34021
FLJ43681	1.54053	1.89727	4.11002	1.33289	1.37131	5.58232
PLEKHG6	1.16601	0.723521	1.72242	1.22344	1.57997	3.0601
CYB561	0.800709	0.603357	0.753147	1.17073	0.891184	0.693369
B3GNTL1	0.427167	0.530957	0.453339	1.09442	1.19841	0.605892
TUBD1	0.314533	0.325339	0.470697	0.959226	0.881094	0.741069
RMND1	0.733214	0.790025	1.1354	0.57246	0.937861	1.02477
SNAI1	0.24853	0.140475	0.317577	0.520225	0	0.634066
MCC	0.730467	0.567668	0.336556	0.507188	0.782576	0.388638
LOC440461	1.47137	1.29111	0.250284	0.395093	0.237962	0.194305
PDE4A	0.221433	0.307912	0.0468158	0.325206	2.1858	1.17398
MARCH10	0.0895856	0.618884	0.20934	0.23724	0.762138	1.72954
AQP7P1	0.111747	0.116345	0.183017	0.137875	0.152003	0.171205
TSSK1B	0.215314	0.573575	0.203762	0.0813434	0.593543	0.323953
ANKFN1	0	0	0.0124484	0.0467326	0.0638961	0.0531525
CD34	0	0	0	0	0	0
LOC147093	0	0	0	0	0	0
LOC148696	0	0	0	0	0	0
MIR548W	0	0	0	0	0	0
MPPED1	0	0.0289869	0	0	1.58455	0
