# Supplementary material for: Differential epigenetic reprogramming in response to specific endocrine therapies promotes cholesterol biosynthesis and cellular invasion
Source: Nat Commun. 2015 Nov 27;6:10044. doi: 10.1038/ncomms10044 (PMC4674692; doi:10.1038/ncomms10044)
Supplement: Supplementary Data 5 — Single gene prognostic classifiers. Ranked list of all probes contained in the U133A, affymetrix microarray according to their respective Hazard Ratios calculated in a subset of breast cancer patient (ERa) treated with endocrine therapies. [file ncomms10044-s14.xls]

## Sheet: Sheet1
AffyID	Symbol	Median	Min	Max	p value	HR	JetSet best
209218_at	SQLE	1191	148	12039	1e-16	2.67028	TRUE
202580_x_at	TGT3	224	2	1570	1e-16	2.621	TRUE
203554_x_at	securin	1416	142	6696	1e-16	2.60213	FALSE
204033_at	TRIP13	415	44	3344	1e-16	2.54064	TRUE
219918_s_at	ASPM	252	2	2522	1e-16	2.53642	TRUE
204962_s_at	CENPA	235	7	1814	1e-16	2.50388	TRUE
203764_at	DLGAP5	192	6	2099	1e-16	2.45634	TRUE
218009_s_at	PRC1	568	62	4727	1e-16	2.45375	TRUE
204822_at	TTK	180	7	2280	1e-16	2.42372	TRUE
205034_at	CCNE2	225	5	2891	1e-16	2.38213	TRUE
208079_s_at	AURKA	321	10	9823	1e-16	2.36778	TRUE
202095_s_at	BIRC5	333	8	4568	1e-16	2.35184	FALSE
218755_at	KIF20A	321	3	1490	1e-16	2.32748	TRUE
204825_at	MELK	417	9	4523	1e-16	2.32608	TRUE
203755_at	BUB1B	359	21	2954	1e-16	2.29932	TRUE
218542_at	CEP55	200	2	2319	1e-16	2.27462	TRUE
204092_s_at	AURKA	386	8	7863	1e-16	2.25818	FALSE
221436_s_at	CDCA3	149	4	1265	1e-16	2.23761	TRUE
219650_at	ERCC6L	71	2	482	1e-16	2.23444	TRUE
219121_s_at	ESRP1	904	38	5544	1e-16	2.23386	TRUE
218726_at	HJURP	193	4	1018	1e-16	2.23043	TRUE
220651_s_at	MCM10	89	2	1331	1e-16	2.22824	TRUE
201291_s_at	TOP2A	420	3	15391	1e-16	2.22715	FALSE
201292_at	TOP2A	587	16	8338	1e-16	2.22328	TRUE
207828_s_at	CENPF	564	73	3266	1e-16	2.21227	FALSE
202043_s_at	MRSR	1146	171	8171	1e-16	2.20849	TRUE
209714_s_at	CDKN3	431	6	3344	1e-16	2.20449	TRUE
202119_s_at	CPNE3	2790	398	10255	1e-16	2.19742	TRUE
201947_s_at	CCT2	3653	1014	22586	1e-16	2.18591	TRUE
202705_at	CCNB2	460	11	5798	1e-16	2.17598	TRUE
218039_at	NUSAP1	932	153	5111	1e-16	2.17496	TRUE
204641_at	NEK2	336	6	2312	1e-16	2.16818	TRUE
218355_at	KIF4A	260	2	1655	1e-16	2.15449	TRUE
202779_s_at	UBE2S	732	6	9316	1e-16	2.15149	TRUE
205024_s_at	HsRad51	246	11	2269	1e-16	2.14481	FALSE
203362_s_at	MAD2L1	339	39	4961	1e-16	2.14176	TRUE
219000_s_at	DSCC1	198	17	2190	1e-16	2.13584	TRUE
218585_s_at	DTL	587	22	3547	1e-16	2.12379	TRUE
204709_s_at	MKLP-1	77	1	911	1e-16	2.1097	TRUE
208029_s_at	LAPTM4B	1864	55	41731	1e-16	2.10512	FALSE
206364_at	KIF14	178	24	1879	1e-16	2.10402	TRUE
201772_at	AZIN1	1170	189	6939	1e-16	2.10191	FALSE
213008_at	FANCI	217	6	1731	1e-16	2.10061	FALSE
201584_s_at	DDX39	1470	54	8459	1e-16	2.10006	TRUE
201690_s_at	hD52	5087	360	35980	1e-16	2.09458	FALSE
205817_at	SIX1	141	3	1350	1e-16	2.08695	TRUE
200830_at	TRAP2	2466	1061	7575	1e-16	2.08563	TRUE
212022_s_at	MKI67	242	6	1764	1e-16	2.08143	FALSE
201761_at	MTHFD2	1783	105	8165	1e-16	2.0786	TRUE
202107_s_at	cdc19	791	137	6866	1e-16	2.07746	TRUE
208777_s_at	PSMD11	1806	330	13013	1e-16	2.07565	TRUE
222077_s_at	RACGAP1	630	130	5452	1e-16	2.07149	TRUE
201890_at	RRM2	698	24	7518	1e-16	2.06761	TRUE
218239_s_at	GTPBP4	727	161	3723	1e-16	2.06285	TRUE
201013_s_at	PAICS	2114	513	7351	1e-16	2.05233	TRUE
214039_s_at	LAPTM4B	5092	669	59986	1e-05	2.05113	TRUE
201349_at	SLC9A3R1	2625	411	19325	1e-05	2.0481	TRUE
205046_at	CENPE	82	2	1119	1e-16	2.04078	TRUE
203276_at	LMNB1	304	27	2931	1e-05	2.03757	TRUE
209408_at	KIF2C	469	14	2979	1e-05	2.03248	TRUE
202954_at	UBE2C	996	100	5805	1e-05	2.03191	TRUE
219990_at	E2F8	89	2	1729	1e-05	2.02659	TRUE
202854_at	HPRT1	1657	259	8018	1e-05	2.02637	TRUE
210052_s_at	p100	532	31	3632	1e-05	2.02376	TRUE
221521_s_at	GINS2	398	15	3158	1e-05	2.02323	TRUE
200638_s_at	14-3-3-zeta	3443	231	15737	1e-05	2.02233	FALSE
211969_at	HSPC1	11993	579	37628	1e-05	2.02153	FALSE
212250_at	MTDH	1492	115	7022	1e-05	2.01476	FALSE
203213_at	CDC2	636	17	6780	1e-05	2.01268	TRUE
206102_at	GINS1	424	84	3275	1e-05	2.00873	TRUE
209642_at	BUB1	182	6	1400	1e-05	2.00752	TRUE
208726_s_at	EIF2S2	2983	513	15703	1e-05	2.00302	FALSE
210211_s_at	FLJ31884	9467	711	27787	1e-05	1.99895	FALSE
203037_s_at	MTSS1	1968	86	16706	1e-05	1.99594	TRUE
213776_at	LOC157562	79	7	635	1e-05	1.99545	FALSE
203228_at	PAFAH1B3	1157	16	5258	1e-05	1.99315	TRUE
218741_at	CENPM	198	5	1138	1e-05	1.99218	TRUE
212248_at	MTDH	1476	297	14009	1e-05	1.98917	TRUE
209825_s_at	UCK2	520	69	2115	1e-05	1.98835	TRUE
219148_at	PBK	267	2	4562	1e-05	1.98193	TRUE
203967_at	CDC6	128	3	3005	2e-05	1.98159	TRUE
202533_s_at	DHFR	59	3	470	1e-05	1.97587	FALSE
222037_at	MCM4	168	7	1428	1e-05	1.97456	FALSE
220060_s_at	C12orf48	96	4	639	1e-05	1.97389	TRUE
212282_at	TMEM97	894	66	13661	1e-05	1.97388	FALSE
209053_s_at	WHSC1	240	16	1752	2e-05	1.95766	FALSE
220318_at	EPN3	309	17	2103	2e-05	1.95494	TRUE
200738_s_at	PGK1	6072	848	19150	2e-05	1.95328	TRUE
222039_at	KIF18B	275	11	1837	3e-05	1.95281	FALSE
201629_s_at	ACP1	438	10	2139	2e-05	1.94877	FALSE
202870_s_at	CDC20	301	14	3550	2e-05	1.94817	TRUE
218185_s_at	ARMC1	758	48	4994	2e-05	1.94814	TRUE
204238_s_at	C6orf108	365	8	3008	2e-05	1.94742	FALSE
212160_at	XPOT	1017	148	9085	2e-05	1.94493	TRUE
222231_s_at	LRRC59	2393	918	20979	2e-05	1.94492	TRUE
210559_s_at	CDC2	520	14	3679	2e-05	1.94492	FALSE
208731_at	RAB2A	3419	291	10880	2e-05	1.94286	FALSE
201930_at	MCM6	1197	344	6267	2e-05	1.94223	TRUE
218549_s_at	FAM82B	556	89	3540	2e-05	1.94061	TRUE
201652_at	COPS5	1735	302	8932	2e-05	1.93999	TRUE
210766_s_at	CSE1L	1324	81	6863	2e-05	1.93915	FALSE
201946_s_at	CCT2	1381	18	16281	2e-05	1.93752	FALSE
213577_at	SQLE	884	46	10349	3e-05	1.93597	FALSE
200657_at	SLC25A5	6992	855	24089	3e-05	1.93515	TRUE
201841_s_at	HSPB1	9075	5	48837	3e-05	1.93292	TRUE
212279_at	TMEM97	906	263	12536	3e-05	1.92955	FALSE
208107_s_at	LOC81691	231	11	1468	3e-05	1.9284	TRUE
221410_x_at	PCDHB3	32	3	566	3e-05	1.92796	FALSE
208696_at	CCT5	2534	320	15582	3e-05	1.92751	TRUE
202874_s_at	ATP6V1C1	800	136	5480	3e-05	1.92121	FALSE
202589_at	TYMS	1417	154	14396	4e-05	1.91995	TRUE
213562_s_at	SQLE	155	2	1917	3e-05	1.91853	FALSE
200737_at	PGK1	1338	162	7671	3e-05	1.91809	FALSE
221620_s_at	APOO	715	55	3016	3e-05	1.91034	TRUE
209172_s_at	CENPF	166	8	756	4e-05	1.91018	TRUE
202056_at	KPNA1	461	22	1679	3e-05	1.9092	FALSE
219363_s_at	MTERFD1	675	128	3517	3e-05	1.90872	TRUE
202534_x_at	DHFR	700	122	4083	4e-05	1.90487	FALSE
200064_at	HSP90AB1	11814	348	32520	4e-05	1.90471	TRUE
212461_at	AZIN1	2443	315	11341	4e-05	1.90394	TRUE
213101_s_at	ACTR3	7055	1506	16110	4e-05	1.90176	FALSE
218027_at	MRPL15	1437	317	10538	4e-05	1.89905	TRUE
219913_s_at	CRNKL1	932	212	3332	4e-05	1.899	TRUE
208778_s_at	TCP1	2672	621	13935	4e-05	1.89878	FALSE
203046_s_at	hTIM	435	59	3079	5e-05	1.89712	FALSE
214710_s_at	CCNB1	539	69	4083	4e-05	1.89597	TRUE
218059_at	ZNF706	2956	791	16661	5e-05	1.89451	TRUE
209393_s_at	EIF4E2	578	25	1781	5e-05	1.89408	FALSE
200910_at	Cctg	4515	527	17684	5e-05	1.89386	TRUE
219060_at	WDYHV1	544	88	9725	5e-05	1.89108	TRUE
212949_at	NCAPH	59	7	905	4e-05	1.89076	TRUE
203022_at	RNASEH2A	635	164	2325	5e-05	1.88965	TRUE
209096_at	UBE2V2	761	102	6472	5e-05	1.88475	TRUE
200628_s_at	WARS	596	15	6753	5e-05	1.88371	FALSE
215509_s_at	BUB1	27	1	287	5e-05	1.88262	FALSE
200853_at	H2AFZ	3353	325	12185	5e-05	1.88182	FALSE
212281_s_at	TMEM97	854	153	13284	6e-05	1.88163	FALSE
214548_x_at	GNAS	17297	884	58784	6e-05	1.87761	FALSE
205345_at	BARD1	385	10	3081	5e-05	1.87696	TRUE
213226_at	CCNA2	254	29	2011	6e-05	1.87534	TRUE
211936_at	HSPA5	6333	746	23416	5e-05	1.8748	TRUE
209434_s_at	PPAT	218	15	1885	6e-05	1.86807	TRUE
208767_s_at	LAPTM4B	1655	329	28505	7e-05	1.86568	FALSE
208750_s_at	ARF1	1956	65	7799	7e-05	1.86318	FALSE
204444_at	KIF11	221	5	1383	7e-05	1.86031	TRUE
209680_s_at	KIFC1	175	7	1942	8e-05	1.85681	TRUE
201664_at	SMC4	1169	139	6584	7e-05	1.85677	TRUE
212621_at	TMEM194A	489	101	2895	8e-05	1.85659	TRUE
204767_s_at	FEN-1	652	69	5451	8e-05	1.85607	TRUE
202535_at	FADD	781	145	9029	8e-05	1.85427	TRUE
202583_s_at	RANBP9	765	15	3125	7e-05	1.85365	FALSE
210235_s_at	PPFIA1	334	42	4159	9e-05	1.85224	FALSE
218172_s_at	DERL1	614	39	4434	8e-05	1.84937	TRUE
212141_at	CDC21	317	18	2945	9e-05	1.84931	FALSE
200843_s_at	EARS	1735	334	5166	8e-05	1.84861	TRUE
218107_at	WDR26	2039	320	6263	0.0001	1.84267	TRUE
213911_s_at	H2AFZ	4905	607	14536	9e-05	1.84248	TRUE
204318_s_at	GTSE1	209	4	1912	0.00012	1.84244	TRUE
204026_s_at	ZWINT	1129	212	7308	0.0001	1.84062	TRUE
218499_at	RP6-213H19.1	399	12	6476	9e-05	1.84042	TRUE
212137_at	LARP1	3185	1087	10962	9e-05	1.84002	TRUE
204695_at	CDC25A	31	3	1579	0.0001	1.83983	TRUE
202272_s_at	FBXO28	879	165	3021	0.0001	1.83755	FALSE
200807_s_at	SPG13	9199	1630	22416	0.0001	1.83595	TRUE
203495_at	LRRC14	126	8	715	0.00013	1.83499	FALSE
201014_s_at	PAICS	760	71	4861	0.0001	1.83443	FALSE
208864_s_at	TXN	3791	437	17189	0.00011	1.83025	TRUE
201923_at	PRDX4	2968	423	18996	0.00011	1.83018	TRUE
209832_s_at	CDT1	94	3	556	0.00013	1.82699	TRUE
208800_at	SRP72	724	19	4261	0.00011	1.82332	FALSE
212058_at	SR140	1349	142	5943	0.00011	1.82298	FALSE
213787_s_at	CPX	652	24	7371	0.00013	1.82223	FALSE
203126_at	IMPA2	349	19	3664	0.00014	1.81845	TRUE
201710_at	MYBL2	112	5	2662	0.00014	1.81662	TRUE
221258_s_at	KIF18A	68	1	615	0.00013	1.81546	TRUE
202367_at	CUTL1	437	30	1567	0.00014	1.81515	TRUE
212639_x_at	TUBA1B	17608	4849	36618	0.00014	1.81433	FALSE
219402_s_at	DERL1	1136	264	7711	0.00013	1.81262	FALSE
201991_s_at	KIF5B	3313	408	15460	0.00013	1.811	FALSE
218160_at	NDUFA8	1664	416	9479	0.00015	1.80965	TRUE
200806_s_at	HSPD1	2839	62	10713	0.00014	1.80867	FALSE
219588_s_at	NCAPG2	335	24	1621	0.00016	1.80231	TRUE
215171_s_at	TIMM17A	2616	370	8765	0.00015	1.80224	FALSE
200614_at	CLTC	10211	2108	55305	0.00016	1.80127	TRUE
209773_s_at	RRM2	716	54	6452	0.00016	1.80035	FALSE
208839_s_at	CAND1	783	71	4187	0.00017	1.80026	FALSE
201689_s_at	D52	2171	146	26589	0.00018	1.79954	FALSE
201467_s_at	NMOR1	345	3	11346	0.00016	1.798	FALSE
208808_s_at	HMGB2	2127	244	11661	0.00017	1.79791	TRUE
209448_at	HTATIP2	682	87	6053	0.00017	1.79524	TRUE
208845_at	VDAC3	5105	1686	27739	0.00018	1.79357	TRUE
212009_s_at	STIP1	294	6	2192	0.00019	1.7921	FALSE
202911_at	MSH6	1354	370	4301	0.00018	1.79136	TRUE
200065_s_at	ARF1	9648	313	22940	0.0002	1.79124	TRUE
203449_s_at	TERF1	650	120	4084	0.00019	1.7905	TRUE
201223_s_at	RAD23B	1464	285	6549	0.00019	1.79041	TRUE
209464_at	AURKB	152	6	796	0.00021	1.78946	TRUE
208511_at	PTTG3P	101	5	652	0.00021	1.78704	TRUE
221586_s_at	E2F5	173	3	1622	0.00021	1.78683	TRUE
218782_s_at	ATAD2	303	6	4490	0.00019	1.78577	TRUE
218663_at	NCAPG	125	2	1084	0.0002	1.78457	FALSE
220202_s_at	RC3H2	486	19	2161	0.0002	1.78385	FALSE
208725_at	EIF2S2	32	7	919	0.0002	1.78342	TRUE
209510_at	RNF139	1517	215	13182	0.00022	1.7816	TRUE
201381_x_at	CACYBP	2024	402	7390	0.00021	1.78112	FALSE
207483_s_at	CAND1	883	128	3497	0.00021	1.78045	FALSE
211762_s_at	QIP2	1650	392	10669	0.00022	1.77931	TRUE
203744_at	HMGB3	689	138	7299	0.00022	1.77877	TRUE
209065_at	UQCRB	369	40	2009	0.00022	1.77835	TRUE
203418_at	CCNA2	180	2	1622	0.00027	1.77742	FALSE
218170_at	ISOC1	1246	20	19142	0.00023	1.77679	TRUE
218883_s_at	MLF1IP	771	135	7650	0.00024	1.77503	TRUE
201459_at	Reptin52	1305	64	5336	0.00026	1.7701	TRUE
207165_at	HMMR	290	4	2068	0.00025	1.7677	TRUE
209165_at	AATF	870	31	5225	0.0003	1.76615	TRUE
220484_at	MCOLN3	41	1	557	0.0003	1.76372	TRUE
207469_s_at	PIR	182	11	2927	0.00029	1.76308	TRUE
209608_s_at	ACAT2	493	143	5075	0.00029	1.76291	TRUE
213699_s_at	YWHAQ	8033	809	22038	0.00027	1.76287	FALSE
202872_at	ATP6V1C1	445	113	3167	0.00027	1.76258	FALSE
200640_at	YWHAZ	7006	1266	30247	0.00029	1.76166	FALSE
201266_at	TXNRD1	1184	352	7891	0.00027	1.76109	TRUE
212832_s_at	TOG	837	335	2738	0.0003	1.7594	TRUE
201114_x_at	PSMA7	3711	857	16578	0.00034	1.75794	TRUE
209678_s_at	PRKCI	1953	311	7466	0.00029	1.75754	FALSE
204817_at	ESPL1	265	7	1476	0.00031	1.75739	FALSE
201271_s_at	RALY	904	41	2797	0.00033	1.75322	TRUE
211968_s_at	HSPC1	7810	345	38746	0.00035	1.75227	FALSE
219510_at	POLQ	213	11	868	0.00043	1.75168	TRUE
202983_at	HLTF	1465	181	5065	0.00031	1.7506	TRUE
218046_s_at	MRPS16	873	79	2735	0.00034	1.74953	TRUE
204068_at	STK3	855	16	7601	0.00033	1.74781	TRUE
203214_x_at	CDC2	411	14	3768	0.00035	1.74761	FALSE
217772_s_at	MTCH2	1738	366	5063	0.00035	1.74717	TRUE
209052_s_at	WHSC1	88	5	871	0.00032	1.74627	FALSE
201691_s_at	TPD52	268	5	3881	0.00035	1.74608	TRUE
203208_s_at	MTFR1	724	91	6102	0.00034	1.74571	TRUE
218308_at	TACC3	212	11	1451	0.00035	1.74456	TRUE
200845_s_at	aiPLA2	3598	1186	12899	0.00036	1.74312	TRUE
214431_at	GMPS	786	186	2909	0.00039	1.73841	TRUE
214328_s_at	HSP90AA1	18443	2827	52324	0.00042	1.73788	TRUE
202824_s_at	TCEB1	2286	593	17088	0.00038	1.73765	FALSE
219226_at	CRKRS	276	26	5507	0.00043	1.73756	TRUE
212341_at	YIPF6	1882	404	15370	0.00038	1.73659	FALSE
200681_at	GLO1	4769	999	14968	0.0004	1.73643	TRUE
214061_at	WDR67	183	4	891	0.00043	1.73574	TRUE
208870_x_at	ATP5C1	6360	1162	25150	0.0004	1.73393	FALSE
202882_x_at	RARG-1	2107	469	6644	0.00041	1.73295	FALSE
220094_s_at	CCDC90A	1017	274	4646	0.00041	1.73211	TRUE
213088_s_at	DNAJC9	1080	323	11198	0.00044	1.73153	TRUE
203856_at	VRK1	312	17	1958	0.00044	1.72742	TRUE
208622_s_at	EZR	993	38	6208	0.00049	1.72718	FALSE
204603_at	hExoI	167	3	937	0.00055	1.72483	TRUE
208820_at	PTK2	1709	206	7384	0.00048	1.72431	TRUE
218567_x_at	DPP3	576	61	6455	0.00047	1.72426	TRUE
222010_at	TCP1	545	160	2470	0.00052	1.72307	TRUE
212023_s_at	MKI67	198	5	1194	0.00058	1.72244	TRUE
213092_x_at	DNAJC9	291	12	3167	0.00046	1.72109	FALSE
201614_s_at	INO80H	468	6	1786	0.00053	1.72103	TRUE
218336_at	PFDN2	1450	205	5736	0.00051	1.72074	TRUE
216476_at	LOC442381	118	6	1955	0.00068	1.71997	FALSE
218482_at	ENY2	1947	394	7757	0.00049	1.71975	TRUE
202309_at	MTHFD1	1148	543	6045	0.00051	1.71895	TRUE
208985_s_at	EIF3J	1333	205	5059	0.00051	1.71829	FALSE
219215_s_at	SLC39A4	492	6	7593	0.00056	1.7163	TRUE
200894_s_at	FKBP4	911	83	6411	0.00053	1.71575	FALSE
213007_at	FANCI	340	26	2176	0.00054	1.71476	TRUE
208623_s_at	EZR	2721	260	16030	0.00056	1.71424	TRUE
210983_s_at	MCM7	586	14	3862	0.00059	1.71311	FALSE
203108_at	RAI3	2204	30	13957	0.00059	1.7129	TRUE
201111_at	CSE1L	888	184	6322	0.00055	1.7126	TRUE
218640_s_at	PLEKHF2	1739	132	14618	0.0006	1.71084	TRUE
203207_s_at	KIAA0009	381	18	2140	0.00059	1.70894	FALSE
204947_at	E2F1	125	6	1422	0.00061	1.70872	TRUE
206976_s_at	HSP105B	1996	179	7742	0.00059	1.7087	TRUE
200639_s_at	YWHAZ	5547	1173	26048	0.00064	1.70525	TRUE
203565_s_at	MNAT1	274	16	1013	0.00062	1.70498	TRUE
202763_at	CASP3	458	43	1265	0.00064	1.70377	TRUE
212271_at	PRKM2	870	71	4697	0.00064	1.70327	TRUE
217938_s_at	KCMF1	2365	987	5857	0.00062	1.70279	TRUE
200627_at	PTGES3	7336	357	16241	0.00063	1.70264	TRUE
202753_at	S10	2532	540	8490	0.00062	1.70115	TRUE
213009_s_at	TRIM37	1328	217	9846	0.00063	1.70041	TRUE
213720_s_at	FLJ39786	1096	432	5542	0.0007	1.70023	TRUE
200641_s_at	YWHAZ	2277	178	16923	0.00067	1.69929	FALSE
205253_at	PBX1	546	8	5179	0.0007	1.69924	FALSE
200655_s_at	CALM1	3541	886	12919	0.00069	1.6992	FALSE
213330_s_at	STIP1	696	51	3637	0.00068	1.69911	TRUE
200829_x_at	ZNF207	2411	713	6256	0.00067	1.69759	TRUE
200780_x_at	NESP55	19337	2251	65673	0.00074	1.69748	FALSE
200682_s_at	UBE2L3	3222	413	15930	0.00067	1.69733	FALSE
213599_at	hMIS18beta	223	4	1851	0.00083	1.69571	TRUE
204369_at	PIK3CA	401	3	2717	0.0007	1.69424	TRUE
216237_s_at	MCM5	524	31	3887	0.00076	1.69354	TRUE
217956_s_at	ENOPH1	1122	298	5089	0.00071	1.69295	TRUE
212181_s_at	DIPP2	1638	387	8135	0.00078	1.69251	FALSE
202633_at	TOPBP1	782	222	2427	0.00069	1.6925	TRUE
203534_at	LSM1	1589	272	14271	0.00076	1.69213	TRUE
217957_at	C16orf80	948	53	3221	0.00074	1.69201	TRUE
202955_s_at	ARFGEF1	651	43	3371	0.00076	1.6915	FALSE
218187_s_at	C8orf33	869	9	4846	0.00078	1.69032	TRUE
203715_at	TBCE	185	6	764	0.00076	1.68983	FALSE
201898_s_at	UBE2A	1040	168	3038	0.00076	1.68892	FALSE
203664_s_at	POLR2D	351	66	1037	0.00089	1.6886	FALSE
201066_at	CYC1	2061	138	10583	0.00082	1.68837	TRUE
218662_s_at	NCAPG	201	26	1384	0.00077	1.68804	TRUE
200658_s_at	PHB	1252	56	13587	0.00081	1.68555	FALSE
212038_s_at	VDAC1	2409	363	9849	0.00084	1.68446	TRUE
219661_at	RANBP17	231	19	976	0.00092	1.68393	TRUE
203968_s_at	CDC6	169	4	2274	0.00089	1.68319	FALSE
208883_at	UBR5	481	15	2661	0.00083	1.68199	TRUE
203403_s_at	RNF6	1209	49	4465	0.00083	1.68163	TRUE
208113_x_at	PABPC3	10619	2110	55129	0.00089	1.68106	FALSE
219299_at	TRMT12	730	217	4372	0.00089	1.68074	TRUE
201985_at	KIAA0196	899	101	5501	0.00085	1.68051	TRUE
200684_s_at	UBE2L3	614	204	4015	0.00084	1.68049	FALSE
202823_at	TCEB1	248	24	3816	0.00084	1.68027	TRUE
202532_s_at	DHFR	324	43	1943	0.00087	1.67878	TRUE
221749_at	YTHDF3	1303	173	10506	0.00092	1.67758	TRUE
212898_at	KIAA0406	564	114	5990	0.00098	1.67719	TRUE
200934_at	DEK	1739	35	8652	0.00088	1.67682	TRUE
214949_at	---	854	27	8951	0.00092	1.67488	FALSE
201112_s_at	CSE1L	2444	651	11612	0.00089	1.67418	FALSE
219978_s_at	NUSAP1	270	3	2477	0.00097	1.67321	FALSE
203745_at	HCCS	533	29	1477	0.00097	1.67289	TRUE
208680_at	PRDX1	9192	1873	32795	0.00092	1.67274	TRUE
218982_s_at	MRPS17	935	355	3705	0.00093	1.67197	TRUE
202094_at	BIRC5	191	3	1440	0.00116	1.67048	TRUE
206023_at	NMU	16	1	1453	0.00093	1.6704	TRUE
204146_at	RAD51AP1	188	9	3774	0.00096	1.66886	TRUE
212828_at	SYNJ2	635	141	5434	0.00111	1.66863	TRUE
212685_s_at	TBL2	1289	313	5069	0.00098	1.66856	TRUE
203622_s_at	PNO1	744	11	2747	0.00098	1.66848	TRUE
201627_s_at	INSIG1	502	50	8021	0.00102	1.6659	FALSE
208953_at	LARP4B	657	117	3100	0.00103	1.66549	FALSE
218787_x_at	CWF19L1	165	7	597	0.00104	1.665	TRUE
208103_s_at	ANP32E	193	17	4620	0.00103	1.66329	FALSE
219275_at	PDCD5	378	21	1266	0.00103	1.66235	TRUE
212718_at	PAPOLA	3169	576	13819	0.00106	1.66104	TRUE
202068_s_at	LDLR	854	173	7328	0.00116	1.66052	TRUE
210097_s_at	NOL7	1821	571	6613	0.00113	1.66041	TRUE
209385_s_at	PROSC	1330	39	12122	0.00106	1.66006	FALSE
217871_s_at	MIF	11728	272	48072	0.00118	1.65923	TRUE
204768_s_at	FEN-1	386	73	2638	0.00114	1.65904	FALSE
201606_s_at	PWP1	1777	426	7229	0.00113	1.65768	FALSE
212368_at	ZNF292	1327	12	8479	0.00117	1.65767	FALSE
55692_at	ELMO2	597	147	2757	0.00121	1.65745	TRUE
219608_s_at	FBXO38	96	1	433	0.00115	1.65744	FALSE
201791_s_at	DHCR7	531	28	12325	0.00122	1.65624	TRUE
206214_at	PLA2G7	171	6	2933	0.00126	1.6562	TRUE
211574_s_at	TRA2.10	1137	29	5018	0.00123	1.65603	FALSE
214426_x_at	CHAF1A	379	32	1468	0.00128	1.65564	TRUE
202670_at	MAP2K1	845	133	2407	0.00126	1.65489	TRUE
218701_at	LACTB2	294	2	5756	0.00119	1.6547	TRUE
217979_at	TSPAN13	9872	1101	37646	0.0012	1.6544	TRUE
204835_at	POLA1	404	62	1293	0.00124	1.65394	TRUE
205240_at	GPSM2	116	4	1195	0.0012	1.65327	FALSE
206302_s_at	DIPP2	628	90	4395	0.00128	1.65302	FALSE
209055_s_at	CDC5	319	6	1290	0.00116	1.65297	FALSE
205449_at	SAC3D1	490	25	2955	0.00132	1.65291	TRUE
202567_at	SNRPD3	2671	321	14509	0.00121	1.65272	TRUE
212596_s_at	HMG2L1	996	373	5288	0.00129	1.65243	FALSE
218695_at	EXOSC4	496	15	3790	0.0013	1.6522	TRUE
201195_s_at	D16S469E	454	19	5159	0.00136	1.65052	TRUE
213726_x_at	TUBB2C	4845	449	17083	0.00134	1.64971	TRUE
200611_s_at	WDR1	2361	221	6963	0.0014	1.64967	FALSE
218057_x_at	COX4NB	682	59	1942	0.00131	1.64896	TRUE
209260_at	SFN	216	11	3336	0.00137	1.64886	FALSE
221509_at	DENR	2107	683	10340	0.00127	1.64806	TRUE
219758_at	TTC26	146	11	445	0.00131	1.6477	TRUE
201897_s_at	CKS1B	1499	246	6618	0.00136	1.64649	TRUE
219403_s_at	HPSE	111	5	872	0.00134	1.64634	TRUE
221020_s_at	SLC25A32	651	78	2501	0.00136	1.64601	TRUE
210216_x_at	RAD1	671	144	2353	0.00135	1.64495	FALSE
203432_at	TMPO	503	11	3340	0.00137	1.64391	TRUE
203145_at	DEEPEST	325	39	7087	0.00151	1.64319	TRUE
204162_at	NDC80	124	2	1052	0.00141	1.64244	TRUE
211080_s_at	NEK2	139	2	742	0.00159	1.64004	FALSE
202487_s_at	H2AFV	2832	661	12491	0.0015	1.63966	TRUE
210626_at	AKAP1	34	3	302	0.00146	1.63941	FALSE
202503_s_at	KIAA0101	1956	153	12425	0.00147	1.63912	FALSE
219787_s_at	ECT2	368	49	5045	0.00148	1.63739	TRUE
41512_at	BRAP	266	26	1002	0.00151	1.63672	TRUE
202521_at	CTCF	1286	482	2770	0.00157	1.63648	TRUE
212655_at	ZCCHC14	585	128	1744	0.00151	1.63622	TRUE
201306_s_at	ANP32B	5910	2334	13757	0.00155	1.63586	TRUE
208875_s_at	PAK2	552	144	2238	0.00165	1.63453	FALSE
212149_at	EFR3A	3074	363	12841	0.00163	1.63347	TRUE
206303_s_at	HDCMB47P	267	13	1677	0.00163	1.63312	FALSE
211714_x_at	TUBB	8437	939	30825	0.0017	1.63301	FALSE
218238_at	GTPBP4	552	78	3210	0.00158	1.63226	FALSE
212073_at	CSNK2A1	452	23	1445	0.00161	1.63216	FALSE
210849_s_at	VPS41	972	248	2735	0.00181	1.6318	FALSE
216304_x_at	YME1L1	2038	268	6293	0.0016	1.63106	FALSE
201901_s_at	YIN-YANG-1	2817	873	7829	0.0017	1.63026	FALSE
208857_s_at	PCMT1	1349	142	8003	0.00166	1.62977	FALSE
204630_s_at	GOS28	1611	468	11812	0.00169	1.62912	FALSE
219192_at	UBAP2	1090	259	5012	0.00179	1.629	TRUE
201199_s_at	PSMD1	2087	469	5710	0.00176	1.62798	TRUE
200693_at	YWHAQ	5389	435	13507	0.00181	1.62798	FALSE
202338_at	TK1	517	13	3485	0.0019	1.62781	TRUE
204023_at	RFC4	717	262	2715	0.00181	1.62753	TRUE
200996_at	ACTR3	3036	278	8930	0.00177	1.62739	FALSE
209444_at	RAP1GDS1	955	81	6664	0.00177	1.62714	TRUE
222118_at	CENPN	75	3	485	0.00188	1.62679	FALSE
218003_s_at	FKBP3	1639	293	6680	0.00172	1.62673	TRUE
200722_s_at	CAPRIN1	1075	173	5575	0.00178	1.62645	FALSE
218497_s_at	RNASEH1	632	63	2248	0.00172	1.62644	FALSE
202190_at	CSTF1	281	11	1583	0.00173	1.62608	FALSE
203203_s_at	KRR1	344	6	2142	0.00172	1.62595	FALSE
202582_s_at	RANBP9	2263	326	10399	0.00175	1.62595	TRUE
204170_s_at	CKS2	1426	81	11841	0.0018	1.62407	TRUE
200609_s_at	WDR1	3457	720	11900	0.00178	1.62397	TRUE
202906_s_at	ATV	706	14	3591	0.00184	1.62382	FALSE
214522_x_at	HIST1H2AD	113	4	1658	0.00186	1.62355	FALSE
38158_at	ESPL1	352	15	1792	0.00216	1.6222	TRUE
219512_at	DSN1	198	21	1084	0.00192	1.61988	TRUE
205994_at	ELK4	31	1	653	0.00183	1.61909	FALSE
201327_s_at	TTCP20	1401	260	9224	0.00218	1.6189	FALSE
58696_at	EXOSC4	926	204	4152	0.00204	1.61867	FALSE
203139_at	DAPK1	580	146	2612	0.00224	1.61726	TRUE
208821_at	SNRPB	2303	271	10932	0.002	1.61716	FALSE
211980_at	COL4A1	3920	7	13192	0.00212	1.61672	TRUE
216607_s_at	CYP51A1	549	14	3395	0.00198	1.61617	FALSE
211713_x_at	KIAA0101	324	29	2534	0.00249	1.61591	TRUE
AFFX-HUMISGF3A/M97935_MA_at	STAT1	511	11	4199	0.00204	1.61568	FALSE
201790_s_at	DHCR7	494	21	7800	0.002	1.61535	FALSE
209523_at	TAF2	1017	144	6100	0.00199	1.61479	TRUE
213838_at	NOL7	733	98	2019	0.00221	1.61471	FALSE
200842_s_at	EPRS	1728	153	11198	0.00208	1.61377	FALSE
201705_at	PSMD7	1073	172	3483	0.00206	1.61371	TRUE
201688_s_at	TPD52	1546	59	15820	0.0021	1.61352	FALSE
219875_s_at	PPPDE1	43	1	299	0.00197	1.61346	FALSE
201636_at	FXR1	796	229	7893	0.00213	1.61338	TRUE
200608_s_at	RAD21	2497	286	17462	0.00212	1.61237	TRUE
214848_at	---	181	16	1994	0.00213	1.61219	FALSE
219736_at	TRIM36	104	2	3212	0.00221	1.61091	TRUE
210688_s_at	CPT1	123	7	963	0.00239	1.61083	FALSE
202001_s_at	NDUFA6	2446	619	23761	0.00212	1.61019	FALSE
203092_at	TIMM44	189	12	868	0.00217	1.61	TRUE
218768_at	NUP107	1162	327	15659	0.0021	1.60985	TRUE
AFFX-HUMGAPDH/M33197_5_at	GAPDH	13482	209	53300	0.00217	1.60962	FALSE
201501_s_at	GRSF1	927	189	4533	0.0022	1.60933	FALSE
200812_at	CCT7	1958	58	7016	0.00231	1.60886	TRUE
212251_at	MTDH	3251	1149	15347	0.0024	1.60871	FALSE
203095_at	MTIF2	972	252	3163	0.00215	1.60865	TRUE
200895_s_at	FKBP4	2935	516	17607	0.00224	1.60844	TRUE
211966_at	COL4A2	665	23	3607	0.00228	1.60741	FALSE
212714_at	LARP4	1220	236	3547	0.00225	1.60632	TRUE
204887_s_at	PLK4	175	6	1180	0.00231	1.60538	FALSE
200650_s_at	LDHA	13125	2228	35896	0.0023	1.60514	TRUE
201821_s_at	TIMM17A	923	78	5137	0.00243	1.60501	FALSE
208882_s_at	DD5	1150	224	4692	0.00231	1.60491	FALSE
222216_s_at	MRPL17	1102	319	2711	0.00246	1.60473	TRUE
210048_at	NAPG	262	29	1304	0.00253	1.60472	TRUE
201577_at	NME1	3239	258	27353	0.00237	1.60464	TRUE
212021_s_at	MKI67	379	24	1725	0.0026	1.60462	FALSE
200755_s_at	CALU	935	58	7949	0.00236	1.60452	FALSE
201326_at	TCP20	1122	161	4986	0.00246	1.60414	TRUE
209251_x_at	TUBA1C	15110	2984	32480	0.00255	1.60412	TRUE
202322_s_at	GGPS1	1942	249	11907	0.00235	1.60404	FALSE
213124_at	KIAA1141	243	21	876	0.00262	1.60394	FALSE
207223_s_at	ROD1	262	18	845	0.00259	1.60317	FALSE
209279_s_at	NSDHL	348	32	2510	0.00239	1.60307	FALSE
203033_x_at	FH	1694	276	5882	0.00234	1.60279	FALSE
221821_s_at	C12orf41	679	225	1831	0.0024	1.60266	TRUE
210691_s_at	CACYBP	456	27	5501	0.00244	1.60255	FALSE
210236_at	LIPRIN	136	8	2500	0.00256	1.60222	TRUE
208612_at	PDIA3	5593	152	18186	0.0025	1.60212	FALSE
206550_s_at	NUP155	340	50	1382	0.00254	1.60199	TRUE
204244_s_at	ASK	243	3	1610	0.00237	1.60173	TRUE
201608_s_at	PWP1	1197	403	2602	0.00248	1.60127	TRUE
204240_s_at	SMC2	258	3	1468	0.00247	1.60069	FALSE
218349_s_at	ZWILCH	279	8	1564	0.0024	1.60066	TRUE
202144_s_at	ADSL	1393	591	3971	0.00265	1.60057	FALSE
AFFX-HUMGAPDH/M33197_M_at	GAPDH	14685	54	45623	0.00251	1.60052	FALSE
205517_at	GATA4	21	1	1234	0.00269	1.6005	TRUE
218074_at	FAM96B	1425	122	9966	0.00262	1.6003	TRUE
201400_at	PSMB3	3783	457	33674	0.00256	1.60024	TRUE
212247_at	NUP205	554	179	2986	0.00242	1.60009	TRUE
200666_s_at	DNAJB1	2155	410	9240	0.00269	1.60004	TRUE
45633_at	GINS3	103	6	477	0.00239	1.59997	TRUE
202666_s_at	Actl6	629	116	4007	0.00251	1.59846	TRUE
214728_x_at	SMARCA4	1520	85	8020	0.00274	1.59802	FALSE
209020_at	C20orf111	695	226	3125	0.0027	1.5978	FALSE
201872_s_at	ABCE1	835	182	5818	0.00259	1.59724	FALSE
210164_at	CCPI	117	5	2266	0.00283	1.5969	TRUE
206414_s_at	SHAG1	683	93	2264	0.0026	1.59567	TRUE
200052_s_at	ILF2	2006	310	5941	0.0028	1.59538	TRUE
203497_at	CRSP200	786	227	19894	0.00277	1.59472	TRUE
203293_s_at	MR60	168	2	1159	0.00271	1.59371	TRUE
214545_s_at	PROSC	280	5	5168	0.00261	1.59336	FALSE
215942_s_at	GTSE1	108	2	881	0.00281	1.5933	FALSE
209246_at	ABCF2	156	15	770	0.0028	1.59317	FALSE
218679_s_at	VPS28	2821	51	9662	0.00291	1.59261	TRUE
221676_s_at	CORO1C	961	117	4714	0.00273	1.59147	TRUE
212710_at	CAMSAP1	376	85	1078	0.00294	1.59146	TRUE
205709_s_at	CDS1	551	13	3625	0.00273	1.59118	TRUE
221744_at	DCAF7	559	114	5128	0.00271	1.59113	TRUE
203166_at	BCNT	714	67	2711	0.00283	1.59089	TRUE
219956_at	GALNT6	2497	27	19699	0.00286	1.59025	TRUE
204460_s_at	RAD1	397	17	1372	0.00275	1.59013	FALSE
222011_s_at	TCP1	433	127	2727	0.00284	1.58921	FALSE
212426_s_at	YWHAQ	3954	584	15241	0.00297	1.58578	TRUE
34764_at	LARS2	379	170	2256	0.00292	1.58566	TRUE
202835_at	TXNL4A	81	5	426	0.00301	1.58545	TRUE
204533_at	CXCL10	940	27	11385	0.00321	1.58527	TRUE
202069_s_at	IDH3A	354	99	2093	0.00293	1.58486	FALSE
217720_at	CHCHD2	9849	1387	29017	0.00313	1.58397	TRUE
206075_s_at	CSNK2A1	545	36	1988	0.00313	1.58381	FALSE
213449_at	POP1	149	9	677	0.0032	1.58359	TRUE
205221_at	HGD	74	2	1736	0.00326	1.58357	TRUE
201468_s_at	NQO1	1865	112	44148	0.00314	1.58334	TRUE
214711_at	GATC	259	7	1855	0.00299	1.5828	TRUE
200992_at	IPO7	1868	421	7503	0.00316	1.58221	FALSE
209161_at	PRPF4	735	144	2354	0.00322	1.58199	TRUE
219952_s_at	MCOLN1	313	22	1235	0.00317	1.58195	TRUE
211814_s_at	CCNE2	139	1	1421	0.00358	1.58103	FALSE
214948_s_at	TMF1	1310	408	12292	0.00343	1.57955	FALSE
219681_s_at	RAB11FIP1	1008	145	18590	0.00322	1.57945	TRUE
212229_s_at	FBXO21	1551	304	7582	0.00336	1.57922	FALSE
209945_s_at	GSK3B	783	178	3630	0.00325	1.57918	TRUE
213606_s_at	ARHGDIA	130	1	3744	0.00327	1.57876	FALSE
204179_at	MB	1004	112	30542	0.00358	1.57865	TRUE
211450_s_at	MSH6	322	4	1934	0.00369	1.57854	FALSE
217835_x_at	C20orf24	4407	1233	30598	0.00333	1.57811	FALSE
201760_s_at	WSB2	1805	369	7235	0.00336	1.57757	TRUE
215215_s_at	LOC81691	122	6	593	0.00337	1.5773	FALSE
203338_at	PPP2R5E	1085	157	4686	0.00332	1.57646	TRUE
204224_s_at	GCH	636	71	6167	0.00338	1.57609	TRUE
205436_s_at	H2AFX	1109	203	7635	0.00361	1.5758	TRUE
204847_at	ZBTB11	656	24	2165	0.00333	1.57552	TRUE
217755_at	HN1	989	75	8715	0.00358	1.57499	TRUE
217822_at	WBP11	1290	429	10828	0.00349	1.57477	TRUE
200653_s_at	CALML2	2744	690	22697	0.00349	1.57462	FALSE
201663_s_at	SMC4	657	36	3136	0.00346	1.5746	FALSE
201697_s_at	DNMT1	982	285	3301	0.00347	1.57456	TRUE
209971_x_at	AIMP2	1661	508	3576	0.00354	1.57437	FALSE
204615_x_at	IDI1	985	143	6446	0.00343	1.57385	FALSE
204267_x_at	PKMYT1	367	60	1553	0.00411	1.57325	TRUE
209567_at	RRS1	697	72	4582	0.00368	1.57276	TRUE
218888_s_at	NETO2	224	7	3567	0.00364	1.57226	TRUE
208838_at	CAND1	780	35	2986	0.00356	1.57168	TRUE
205292_s_at	HNRNPA2B1	5311	1038	11860	0.00359	1.57142	TRUE
219061_s_at	LAGE3	1117	190	10276	0.00394	1.57112	TRUE
203560_at	GGH	437	21	8516	0.0037	1.56987	TRUE
211702_s_at	USP32	268	89	3135	0.00384	1.56971	TRUE
217777_s_at	PTPLAD1	917	104	4289	0.00363	1.56959	TRUE
204226_at	STAU2	547	90	3681	0.00361	1.56948	TRUE
201399_s_at	TRAM1	1903	297	9335	0.00378	1.56937	FALSE
218226_s_at	NDUFB4	7924	1308	24312	0.00373	1.56932	TRUE
218942_at	PIP4K2C	1236	136	3896	0.00372	1.56906	TRUE
201115_at	POLD2	855	92	3833	0.00383	1.56877	TRUE
209036_s_at	MDH2	3421	674	26294	0.00374	1.5683	TRUE
213405_at	RAB22A	757	168	10643	0.00371	1.56811	TRUE
214747_at	ZBED4	108	4	821	0.00415	1.56778	FALSE
204186_s_at	PPID	532	18	4602	0.00391	1.5677	TRUE
214745_at	PLCH1	135	1	1301	0.00403	1.56752	TRUE
202469_s_at	CFIM	1179	368	3660	0.00392	1.56749	FALSE
202240_at	PLK1	196	3	937	0.00433	1.56659	TRUE
214736_s_at	ADD1	1520	106	3754	0.00408	1.56567	FALSE
201943_s_at	CPD	428	14	4491	0.00383	1.56443	FALSE
203870_at	USP46	320	14	1577	0.00397	1.56421	TRUE
200893_at	TRA2B	4785	1266	10421	0.00394	1.5641	TRUE
208905_at	CYCS	4873	602	17569	0.00403	1.56384	TRUE
202971_s_at	DYRK2	319	6	1731	0.0039	1.56349	FALSE
204274_at	EBAG9	1549	146	7320	0.00399	1.56343	TRUE
65588_at	LOC388796	365	101	1503	0.00429	1.56325	TRUE
217978_s_at	UBE2Q1	1908	616	6367	0.00415	1.56269	TRUE
214113_s_at	RBM8A	1072	317	4453	0.00417	1.56261	FALSE
211273_s_at	TBX1	52	1	1051	0.00442	1.56256	TRUE
221504_s_at	ATP6V1H	1302	69	7280	0.0041	1.5624	TRUE
205284_at	URB2	330	43	931	0.00434	1.56206	TRUE
202550_s_at	VAPB	1244	356	8642	0.00427	1.56156	FALSE
202810_at	DRG1	1868	320	5699	0.00409	1.56095	TRUE
201520_s_at	GRSF1	1504	420	7600	0.00413	1.56078	FALSE
208290_s_at	EIF5	646	55	4930	0.00416	1.56038	FALSE
219274_at	TSPAN12	114	3	2475	0.00406	1.56031	TRUE
201475_x_at	MARS	1409	275	3249	0.00436	1.5601	FALSE
218834_s_at	TMEM132A	511	13	3130	0.00471	1.55944	TRUE
221923_s_at	NPM1	3166	662	11749	0.00415	1.5591	TRUE
219377_at	FAM59A	278	13	2747	0.00442	1.55909	TRUE
213090_s_at	TAFII130	609	99	4340	0.00428	1.55906	TRUE
212340_at	YIPF6	508	118	4592	0.00461	1.55824	FALSE
208801_at	SRP72	2839	469	8807	0.00421	1.55815	FALSE
206188_at	ZNF623	214	25	4151	0.00435	1.55747	FALSE
208785_s_at	MAP1LC3B	892	250	2833	0.00424	1.5574	FALSE
203714_s_at	HRD	806	284	2539	0.00431	1.55711	TRUE
218237_s_at	SLC38A1	3780	56	18677	0.00438	1.55698	TRUE
208649_s_at	VCP	1898	35	6635	0.00489	1.55615	FALSE
211016_x_at	HSPA4	323	6	1070	0.00435	1.55602	FALSE
205461_at	RAB35	93	3	359	0.00439	1.55597	FALSE
212731_at	ANKRD46	746	106	3707	0.00432	1.55555	TRUE
212182_at	DIPP2alpha	29	1	295	0.0045	1.55551	FALSE
209891_at	SPC25	125	3	1003	0.00454	1.55534	TRUE
211717_at	ANKRD40	316	26	1562	0.00454	1.55423	TRUE
213453_x_at	GAPDH	19603	440	63015	0.00463	1.55375	FALSE
203612_at	BYSL	356	32	1261	0.00476	1.55346	TRUE
204126_s_at	CDC45L	46	3	994	0.00447	1.5533	TRUE
202347_s_at	UBE2K	1319	446	5060	0.00442	1.55314	FALSE
221531_at	WDR61	611	30	3538	0.00462	1.55272	FALSE
218556_at	ORMDL2	1728	290	6302	0.00469	1.55254	TRUE
201931_at	ETFA	1111	232	6390	0.0046	1.55154	TRUE
217595_at	GSPT1	63	1	529	0.00449	1.55083	TRUE
213399_x_at	SWP1	9266	3335	30148	0.00483	1.54991	FALSE
201067_at	PSMC2	944	34	4075	0.0048	1.54963	TRUE
217714_x_at	STMN1	318	41	1246	0.00468	1.5495	FALSE
203358_s_at	EZH2	240	10	3157	0.00476	1.54935	TRUE
202836_s_at	TXNL4A	3049	877	10184	0.00484	1.54899	FALSE
204993_at	GNAZ	287	25	1369	0.00607	1.54833	TRUE
203448_s_at	TERF1	632	10	3631	0.00489	1.54794	FALSE
200942_s_at	HSBP1	2730	500	11619	0.00492	1.5475	FALSE
221732_at	CANT1	1658	83	21220	0.00506	1.54705	TRUE
218882_s_at	WDR3	660	188	3619	0.00486	1.54689	TRUE
222133_s_at	PHF20L1	416	83	2181	0.00494	1.54676	TRUE
221932_s_at	GLRX5	1389	60	6685	0.00501	1.54639	TRUE
202634_at	POLR2K	720	60	10533	0.00493	1.54634	TRUE
210233_at	IL1RAP	30	1	284	0.00498	1.54634	FALSE
203247_s_at	Zfp191	1425	332	4791	0.0049	1.54608	FALSE
209397_at	ME2	967	228	3205	0.00514	1.54538	TRUE
202118_s_at	CPNE3	1831	284	10354	0.00496	1.54533	FALSE
205293_x_at	BAIAP2	128	7	1109	0.00531	1.54492	FALSE
215093_at	NSDHL	295	44	2053	0.00504	1.54484	TRUE
211072_x_at	TUBA1B	18146	6280	39238	0.00519	1.54452	FALSE
209849_s_at	RAD51C	498	50	2117	0.00511	1.5441	FALSE
208786_s_at	MAP1LC3B	1263	69	4349	0.00501	1.54375	TRUE
209186_at	ATP2B	3490	838	9167	0.00519	1.54366	FALSE
219211_at	USP18	262	14	3385	0.00516	1.54349	TRUE
221806_s_at	SETD5	2037	707	15006	0.00535	1.54285	TRUE
202066_at	PPFIA1	1093	164	14034	0.00521	1.54274	FALSE
213366_x_at	ATP5C1	6867	1296	29943	0.00517	1.54248	FALSE
201926_s_at	CD55	837	15	6227	0.0053	1.54152	FALSE
209026_x_at	TUBB	6431	731	27318	0.00564	1.54146	FALSE
208813_at	GOT1	553	53	3911	0.00535	1.5414	TRUE
201457_x_at	BUB3	2556	579	18678	0.00541	1.54088	FALSE
201483_s_at	SUPT4H1	1315	100	10148	0.00542	1.54033	FALSE
204141_at	TUBB2A	2254	103	21456	0.00552	1.54028	TRUE
203504_s_at	ABCA1	645	130	2698	0.00528	1.5401	FALSE
212287_at	CHET9	1747	217	10085	0.00549	1.53949	TRUE
211141_s_at	CNOT3	47	2	254	0.00546	1.53868	FALSE
1053_at	RFC2	315	16	855	0.00553	1.53808	FALSE
200011_s_at	ARF3	3475	546	10894	0.0057	1.53753	TRUE
221970_s_at	NOL11	1229	303	5611	0.0056	1.53544	TRUE
202890_at	MAP7	1054	26	12138	0.00563	1.53518	TRUE
200750_s_at	RAN	3769	95	13846	0.00577	1.53405	TRUE
200832_s_at	SCD	3063	42	25733	0.00595	1.53363	TRUE
203011_at	IMPA1	906	82	8834	0.00594	1.53346	TRUE
201839_s_at	KSA	3491	216	20495	0.00581	1.53336	TRUE
202491_s_at	IKBKAP	984	183	3489	0.00589	1.53335	FALSE
211678_s_at	RNF114	1678	467	12033	0.00597	1.53323	TRUE
211858_x_at	GNAS	12420	545	76394	0.00607	1.53272	TRUE
208960_s_at	COPEB	393	12	3155	0.00594	1.53261	FALSE
218680_x_at	C15orf63	1165	382	12443	0.00597	1.53255	FALSE
200692_s_at	HSPA9B	1435	66	5455	0.0061	1.53229	FALSE
212273_x_at	NESP55	18116	2268	76851	0.00608	1.53211	FALSE
218988_at	SLC35E3	539	64	4538	0.00604	1.53202	TRUE
200004_at	EIF4G2	8642	2536	21338	0.00603	1.53149	TRUE
204461_x_at	RAD1	861	149	3728	0.00611	1.53098	TRUE
216241_s_at	TCEA1	3953	494	15602	0.00614	1.53018	TRUE
204301_at	KIAA0711	79	3	473	0.00623	1.52998	TRUE
203987_at	FZD6	604	26	6356	0.0061	1.52991	TRUE
209482_at	POP7	1081	373	7265	0.00642	1.52963	TRUE
213983_s_at	PDS5A	133	7	524	0.00618	1.52777	FALSE
201833_at	HDAC2	1171	50	5109	0.00623	1.52743	TRUE
210156_s_at	PCMT1	1270	198	6038	0.00629	1.52731	FALSE
205711_x_at	ATP5C1	5705	791	27096	0.00637	1.52649	TRUE
214794_at	PA2G4	497	93	2608	0.00641	1.52611	TRUE
202541_at	AIMP1	550	70	2028	0.00649	1.52584	TRUE
214095_at	SHMT2	165	9	940	0.00657	1.52555	TRUE
212180_at	CRKL	1007	331	6271	0.00668	1.52524	TRUE
208711_s_at	CCND1	1370	63	32526	0.00686	1.52498	FALSE
222250_s_at	INTS7	313	18	1322	0.00662	1.52399	FALSE
204972_at	OAS2	535	25	6998	0.00732	1.52349	TRUE
211122_s_at	SCYB9B	126	1	3199	0.0068	1.52309	TRUE
214804_at	CENPI	92	2	809	0.0068	1.52302	FALSE
212640_at	PTPLB	1378	252	7918	0.00687	1.52292	FALSE
208401_s_at	GLP1R	30	2	204	0.00694	1.52272	FALSE
200662_s_at	TOMM20	5183	811	19968	0.00674	1.52259	TRUE
220973_s_at	SHARPIN	364	14	2609	0.00713	1.52246	TRUE
213671_s_at	MetRS	973	212	3630	0.00657	1.52238	TRUE
205450_at	PHKA1	278	7	1256	0.00674	1.52237	TRUE
215227_x_at	ACP1	1261	265	2883	0.00667	1.52232	FALSE
212475_at	AVL9	165	16	978	0.00701	1.52197	FALSE
208708_x_at	EIF5	1159	206	7335	0.00678	1.52187	FALSE
207917_at	---	114	4	682	0.00718	1.52167	FALSE
217851_s_at	SLMO2	466	9	6296	0.00688	1.52133	TRUE
201626_at	INSIG1	805	27	9398	0.0068	1.52131	TRUE
206526_at	RIBC2	24	2	719	0.00689	1.52119	TRUE
211337_s_at	TUBGCP4	419	92	1086	0.00721	1.52114	TRUE
208952_s_at	LARP4B	817	340	4365	0.00757	1.5209	FALSE
217140_s_at	VDAC1	1481	222	5868	0.00721	1.52073	FALSE
204478_s_at	RABIF	694	226	3586	0.00768	1.52063	FALSE
202511_s_at	ATG5	740	158	3410	0.00687	1.5201	FALSE
200783_s_at	SMN	451	41	2187	0.00681	1.51989	TRUE
214300_s_at	TOP3A	38	4	327	0.00689	1.51963	FALSE
211058_x_at	TUBA1B	20443	6922	49045	0.00728	1.5192	TRUE
213859_x_at	SMARCA5	232	8	1147	0.00714	1.51919	FALSE
221308_at	FRS2	48	3	799	0.007	1.51898	TRUE
216125_s_at	RANBP9	343	7	1079	0.00697	1.51897	FALSE
209137_s_at	USP10	707	94	2898	0.00701	1.51894	TRUE
204117_at	PREP	460	47	1377	0.00708	1.5188	TRUE
214308_s_at	HGD	135	5	1442	0.00743	1.51864	FALSE
219242_at	CEP63	371	16	1542	0.00715	1.51847	TRUE
203584_at	TTC35	966	73	6504	0.0071	1.51801	TRUE
202212_at	PES1	431	11	2015	0.00731	1.51749	TRUE
221069_s_at	TACO1	532	173	3503	0.00758	1.51705	TRUE
205319_at	PSCA	67	2	16067	0.00748	1.51702	TRUE
208676_s_at	PA2G4	1475	387	5504	0.00748	1.51696	FALSE
201727_s_at	HuR	416	50	1396	0.00731	1.51686	FALSE
221024_s_at	SLC2A10	1511	42	16980	0.00728	1.51654	TRUE
221637_s_at	C11orf48	756	78	10428	0.00729	1.51645	TRUE
203270_at	DTYMK	349	36	1072	0.00827	1.5161	TRUE
219312_s_at	ZBTB10	132	1	1301	0.0073	1.51603	TRUE
201593_s_at	ZC3H15	2051	39	6005	0.0074	1.51585	FALSE
203750_s_at	RARA	108	8	911	0.00736	1.5155	TRUE
218448_at	C20orf11	1149	234	4716	0.00776	1.51536	TRUE
214550_s_at	TNPO3	357	17	2176	0.00732	1.51523	FALSE
218193_s_at	GOLT1B	460	23	2855	0.00721	1.51515	TRUE
209754_s_at	TMPO	189	8	1549	0.00754	1.5149	FALSE
208895_s_at	DDX18	1617	278	6048	0.00738	1.51484	FALSE
209517_s_at	ASH2L	1499	451	11537	0.00782	1.51469	TRUE
37950_at	PREP	214	34	750	0.00733	1.51455	FALSE
203669_s_at	DGAT1	379	21	3096	0.00769	1.51447	TRUE
201146_at	NFE2L2	1692	179	5240	0.00747	1.51443	TRUE
221227_x_at	COQ3	326	24	928	0.00759	1.51433	TRUE
220588_at	BCAS4	301	9	2225	0.00786	1.51312	TRUE
221931_s_at	SEH1L	912	248	7208	0.00827	1.51296	TRUE
206621_s_at	EIF4H	3589	537	9355	0.00778	1.5129	TRUE
202578_s_at	DDX19A	281	7	1206	0.00768	1.51282	FALSE
209433_s_at	PPAT	529	62	2388	0.00795	1.51263	FALSE
215714_s_at	SMARCA4	839	14	3908	0.00809	1.51221	FALSE
202737_s_at	LSM4	1727	79	11558	0.00799	1.51146	TRUE
219306_at	KIF15	165	3	846	0.00818	1.51123	TRUE
216977_x_at	SNRPA1	555	33	2034	0.00813	1.51066	FALSE
200599_s_at	HSP90B1	6025	372	16251	0.00769	1.51044	TRUE
209398_at	HIST1H1C	1192	108	12014	0.00811	1.51041	TRUE
200882_s_at	PSMD4	3546	952	9510	0.00809	1.50991	FALSE
218115_at	ASF1B	479	11	3091	0.00851	1.50986	TRUE
201263_at	TARS	1309	155	6011	0.00785	1.50909	TRUE
205053_at	PRIM1	419	18	1946	0.00807	1.50905	TRUE
212959_s_at	GNPTAB	949	246	4446	0.00783	1.50896	TRUE
32062_at	LRRC14	240	35	1398	0.00913	1.50885	TRUE
219203_at	FAM158A	337	16	1284	0.00803	1.50884	TRUE
200886_s_at	PGAM1	4608	1396	18511	0.00801	1.50851	FALSE
203830_at	C17orf75	110	1	831	0.00806	1.50846	TRUE
208677_s_at	BSG	1302	44	8689	0.00824	1.50827	TRUE
202915_s_at	FAM20B	974	168	3298	0.00813	1.50797	FALSE
200994_at	IPO7	1537	162	7088	0.00826	1.50732	FALSE
202087_s_at	CTSL1	1305	252	9015	0.00835	1.5069	TRUE
204531_s_at	BRCA1	196	5	1071	0.00825	1.50659	TRUE
201352_at	YME1L1	3089	311	7821	0.00834	1.50632	TRUE
220652_at	KIF24	45	1	341	0.00872	1.50628	FALSE
207168_s_at	H2AFY	5956	2398	14706	0.00849	1.50556	TRUE
203202_at	KRR1	789	27	5014	0.00816	1.50549	TRUE
208734_x_at	RAB2A	2253	476	8482	0.00835	1.50549	FALSE
219212_at	HSPA14	583	22	6266	0.00814	1.5054	TRUE
91684_g_at	EXOSC4	372	28	1767	0.00843	1.50508	FALSE
204941_s_at	ALDH8	92	1	2656	0.00838	1.50493	FALSE
203880_at	COX17	1758	288	13102	0.00842	1.50476	TRUE
203199_s_at	MTRR	260	47	1168	0.00867	1.50472	FALSE
213400_s_at	TBL1X	1069	35	9799	0.00861	1.50461	TRUE
212563_at	BOP1	276	8	1919	0.00891	1.50448	TRUE
211060_x_at	GPAA1	1641	345	7946	0.00892	1.50435	TRUE
217814_at	CCDC47	1414	191	9961	0.00839	1.50419	TRUE
208822_s_at	DAP3	2532	55	8543	0.00844	1.50416	TRUE
203321_s_at	ADNP2	660	182	3064	0.00847	1.50387	FALSE
214959_s_at	API5	244	19	854	0.00844	1.50354	FALSE
204183_s_at	BARK2	203	21	655	0.00893	1.50287	FALSE
203446_s_at	OCRL	597	59	2245	0.00902	1.50242	TRUE
200846_s_at	PPP1CA	1899	18	12444	0.00903	1.50214	TRUE
203829_at	ELP4	409	118	1314	0.0086	1.50208	TRUE
221738_at	KIAA1219	327	85	1974	0.00918	1.50202	FALSE
214435_x_at	RALA	752	121	8538	0.00884	1.50178	TRUE
200030_s_at	SLC25A3	8587	1279	20338	0.00883	1.50139	TRUE
213571_s_at	EIF4EL3	1156	446	3343	0.00869	1.50116	TRUE
222036_s_at	MCM4	585	155	2943	0.00891	1.50083	TRUE
212124_at	MIZ	2709	840	11376	0.00918	1.50082	TRUE
202811_at	STAMBP	936	325	2006	0.00923	1.50067	TRUE
214170_x_at	FH	1665	541	6633	0.00881	1.5005	TRUE
205695_at	SDS	315	35	2546	0.00988	1.50018	TRUE
204699_s_at	C1orf107	398	50	1033	0.00912	1.50016	FALSE
201196_s_at	AMD1	484	146	5468	0.00881	1.49991	FALSE
201669_s_at	MARCKS	3263	31	14788	0.00921	1.49989	TRUE
214011_s_at	HSPC111	670	75	2369	0.00909	1.49982	FALSE
220085_at	HELLS	109	3	1719	0.00905	1.49934	FALSE
219158_s_at	NARG1	452	8	1951	0.00901	1.49882	TRUE
201277_s_at	HNRNPAB	4270	641	11028	0.00928	1.49863	TRUE
202969_at	DYRK2	322	24	1525	0.00911	1.49755	TRUE
211852_s_at	ATRN	335	10	798	0.00958	1.49751	TRUE
205287_s_at	TFAP2C	130	7	918	0.00962	1.49726	FALSE
206771_at	UPK3	14	3	1236	0.01005	1.49706	TRUE
202352_s_at	PSMD12	1018	293	6769	0.00912	1.49683	TRUE
217746_s_at	PDCD6IP	2580	860	5505	0.00926	1.49672	TRUE
205943_at	TDO2	190	6	1579	0.0099	1.49646	TRUE
218447_at	C16orf61	702	146	2796	0.00933	1.49636	TRUE
200887_s_at	STAT1	4230	469	16054	0.00942	1.4962	FALSE
214073_at	CTTN	280	10	18118	0.00974	1.49619	FALSE
208941_s_at	SEPHS1	445	49	4787	0.00933	1.49609	FALSE
202799_at	CLPP	791	28	2255	0.00954	1.49608	TRUE
214283_at	TMEM97	255	35	1338	0.0106	1.49607	TRUE
206110_at	---	182	2	4399	0.00995	1.49566	FALSE
221925_s_at	CSPP1	230	27	831	0.00981	1.49488	TRUE
204278_s_at	EBAG9	478	26	2456	0.00943	1.49461	FALSE
206696_at	GPR143	45	4	1262	0.00945	1.49447	TRUE
202433_at	SLC35B1	1120	324	4909	0.00972	1.49382	TRUE
209372_x_at	bA506K6.1	139	9	1140	0.01028	1.49323	FALSE
208948_s_at	STAU1	3408	1231	20969	0.00992	1.49313	FALSE
201736_s_at	---	1632	368	8206	0.00981	1.49279	FALSE
219258_at	TIPIN	147	6	903	0.00957	1.49257	TRUE
204380_s_at	ACH	67	2	854	0.00997	1.49256	FALSE
218197_s_at	OXR1	454	11	3920	0.00974	1.4925	TRUE
200723_s_at	CAPRIN1	4221	384	16232	0.00972	1.49228	TRUE
200844_s_at	AOP2	3458	63	10957	0.01022	1.49207	FALSE
203790_s_at	HRSP12	636	83	3400	0.00991	1.49166	TRUE
208712_at	CCND1	2734	228	39886	0.01053	1.49114	TRUE
208975_s_at	MGC2156	976	129	4567	0.01029	1.49103	TRUE
211615_s_at	LRPPRC	1261	28	4163	0.00996	1.49097	TRUE
211999_at	H3F3B	8634	2613	25881	0.01011	1.49079	FALSE
202855_s_at	SLC16A3	186	8	2032	0.01015	1.49052	FALSE
213623_at	KIF3A	284	27	1540	0.01023	1.48982	TRUE
209122_at	PLIN2	882	45	9665	0.00995	1.48979	TRUE
204200_s_at	PDGFB	176	15	1023	0.01041	1.48974	TRUE
220253_s_at	LRP12	37	1	563	0.01001	1.48945	FALSE
217917_s_at	DYNLRB1	3848	121	24078	0.01045	1.48843	FALSE
220346_at	MTHFD2L	110	4	613	0.01058	1.48841	TRUE
201699_at	PSMC6	1301	82	5513	0.01047	1.48771	TRUE
201390_s_at	CSNK2B	3166	489	8360	0.0106	1.48761	TRUE
221497_x_at	EGLN1	297	8	952	0.01111	1.48719	TRUE
213351_s_at	TMCC1	428	42	2553	0.01052	1.48701	TRUE
203689_s_at	FMR1	772	62	3568	0.0103	1.48637	FALSE
204317_at	GTSE1	63	3	313	0.01104	1.48637	FALSE
219110_at	GAR1	812	25	3161	0.01105	1.48592	TRUE
218327_s_at	SNAP29	756	286	2779	0.01102	1.48557	TRUE
208736_at	ARPC3	2867	136	11889	0.01076	1.48526	TRUE
221677_s_at	ATP5O	320	100	1480	0.01129	1.48454	TRUE
216266_s_at	ARFGEF1	710	49	5533	0.01093	1.48442	FALSE
212206_s_at	H2AFV	666	15	2676	0.01123	1.48439	FALSE
208840_s_at	G3BP2	464	15	4450	0.01128	1.484	FALSE
208846_s_at	VDAC3	1209	168	8769	0.01076	1.4839	FALSE
203401_at	PRPS2	711	137	2857	0.01092	1.48371	TRUE
208180_s_at	H4/h	202	5	3702	0.01141	1.48353	TRUE
202373_s_at	KIAA0839	1547	432	4958	0.01125	1.4833	FALSE
201903_at	UQCRC1	2206	45	9393	0.01115	1.483	TRUE
222234_s_at	DBNDD1	186	8	1159	0.01117	1.48286	TRUE
212094_at	PEG10	381	3	23223	0.01124	1.48283	TRUE
204439_at	IFI44L	545	1	17931	0.01121	1.48272	TRUE
217972_at	CHCHD3	1012	64	3714	0.01106	1.48266	TRUE
203633_at	CPT1A	1151	205	5510	0.01206	1.48207	FALSE
206537_at	XIAP	92	4	374	0.01148	1.48195	FALSE
201091_s_at	CBX3	969	81	6455	0.01119	1.48179	FALSE
205598_at	TRAIP	75	4	626	0.01213	1.48172	TRUE
212844_at	RRP1B	124	13	425	0.01131	1.48164	FALSE
217640_x_at	SKA1	55	1	593	0.01142	1.48159	TRUE
203039_s_at	NDUFS1	781	284	3477	0.01123	1.48155	TRUE
216521_s_at	BRCC3	291	3	1900	0.01107	1.48088	FALSE
46323_at	CANT1	1947	411	18965	0.01159	1.48078	FALSE
201322_at	ATP5B	5998	1153	14597	0.01145	1.48073	TRUE
201019_s_at	EIF1A	2322	412	24869	0.01124	1.48036	FALSE
213379_at	COQ2	349	24	1279	0.01124	1.48027	TRUE
201637_s_at	FXR1	1748	17	9810	0.01147	1.47997	FALSE
209709_s_at	HMMR	264	5	1133	0.01169	1.47979	FALSE
200629_at	WARS	1319	462	15804	0.01196	1.47971	TRUE
201491_at	AHSA1	1618	81	7373	0.01156	1.47969	TRUE
212766_s_at	ISG20L2	1012	52	3938	0.01184	1.47958	FALSE
201422_at	IP30	3246	381	28698	0.01162	1.47942	TRUE
218829_s_at	CHD7	397	23	2377	0.01219	1.47933	TRUE
210821_x_at	CENPA	280	12	1113	0.01316	1.47889	FALSE
209617_s_at	CTNND2	175	4	1515	0.0121	1.47871	FALSE
218295_s_at	NUP50	186	9	513	0.01197	1.47857	FALSE
209103_s_at	UFD1L	1378	149	6554	0.0115	1.47843	TRUE
209768_s_at	GP1BB	17	3	371	0.01152	1.47779	FALSE
219863_at	HERC5	340	48	3071	0.01261	1.47758	TRUE
218189_s_at	NANS	1441	441	7719	0.01196	1.47753	TRUE
201979_s_at	PPP5	310	11	723	0.0121	1.47743	TRUE
209750_at	BD73	533	87	6703	0.01171	1.47684	TRUE
202457_s_at	PPP3CA	909	102	12214	0.01197	1.47668	FALSE
202483_s_at	RANBP1	1239	100	6518	0.0125	1.47663	TRUE
204049_s_at	PHACTR2	514	47	3001	0.01212	1.47659	TRUE
203209_at	RFC5	426	156	2271	0.01179	1.47649	TRUE
200077_s_at	AZI	14213	4367	34766	0.01229	1.47646	TRUE
201569_s_at	CGI-51	704	19	2676	0.01192	1.47641	TRUE
202067_s_at	LDLR	76	6	1193	0.01221	1.47602	FALSE
211082_x_at	MARK2	78	5	518	0.01235	1.47596	FALSE
204477_at	RABIF	279	40	913	0.01235	1.47588	TRUE
202542_s_at	AIMP1	1492	417	4277	0.01207	1.47579	FALSE
201881_s_at	ARIH1	415	28	1578	0.01183	1.47575	FALSE
217725_x_at	SERBP1	1651	178	6466	0.01261	1.47565	FALSE
221027_s_at	PLA2G12A	406	49	3537	0.01222	1.47552	TRUE
200960_x_at	CLTA	4371	642	11939	0.0124	1.47528	FALSE
215223_s_at	SOD2	389	31	5349	0.01224	1.47492	TRUE
209780_at	PHTF2	781	74	4381	0.01215	1.47463	TRUE
202961_s_at	ATP5J2	5156	454	19503	0.01248	1.47453	TRUE
219494_at	RAD54B	187	10	2170	0.01284	1.47422	TRUE
212105_s_at	DHX9	154	2	758	0.01245	1.47406	FALSE
202016_at	MEST	1305	225	6805	0.01232	1.47393	TRUE
206997_s_at	HS6ST1	77	8	452	0.01235	1.47389	TRUE
214664_at	PAICS	52	2	277	0.0125	1.47373	FALSE
218412_s_at	GTF2IRD1	999	304	2949	0.01315	1.47364	TRUE
213491_x_at	RIBIIR	9777	4149	36755	0.01277	1.47352	TRUE
212556_at	SCRIB	727	159	5804	0.0131	1.4735	TRUE
219769_at	INCENP	71	4	476	0.01322	1.47325	TRUE
202845_s_at	RALBP1	969	233	3595	0.01296	1.47322	TRUE
212467_at	DNAJC13	685	105	2223	0.01235	1.47309	TRUE
216503_s_at	MLLT10	113	4	442	0.0127	1.47233	TRUE
208841_s_at	G3BP2	1623	86	10732	0.0126	1.47206	TRUE
211662_s_at	VDAC2	4300	1779	20339	0.01259	1.47183	TRUE
209492_x_at	ATP5I	4904	1228	18980	0.01284	1.47178	TRUE
200069_at	SART3	501	154	1699	0.01252	1.47164	TRUE
200875_s_at	NOP56	1463	251	6832	0.01329	1.47148	TRUE
201973_s_at	C7orf28A	3992	870	10477	0.01253	1.47145	FALSE
217935_s_at	UQCC	609	48	4158	0.01317	1.47119	TRUE
203007_x_at	LYPLA1	2026	289	21513	0.01304	1.47097	FALSE
217211_at	---	236	9	1256	0.01306	1.47096	FALSE
200744_s_at	GNB1	1323	181	4019	0.01284	1.47063	FALSE
222035_s_at	PAPOLA	1044	172	5188	0.01309	1.47063	FALSE
217356_s_at	PGK1	1962	16	19957	0.01341	1.47012	FALSE
200625_s_at	CAP1	4572	821	11731	0.01281	1.47007	TRUE
57163_at	ELOVL1	983	265	3404	0.01338	1.46918	TRUE
202937_x_at	RRP7A	296	11	5217	0.0132	1.46916	FALSE
212902_at	SEC24A	291	88	907	0.01288	1.46908	FALSE
216449_x_at	HSP90B1	1564	87	11616	0.01291	1.46884	FALSE
201330_at	RARS	1102	186	6388	0.01304	1.4688	TRUE
213647_at	DNA2	175	11	1035	0.01393	1.46867	TRUE
202268_s_at	NAE1	1175	177	6802	0.01301	1.46864	TRUE
212231_at	FBXO21	1008	325	3096	0.01322	1.46851	TRUE
218534_s_at	AGGF1	661	66	2375	0.01296	1.4681	TRUE
211971_s_at	LRPPRC	2203	387	9134	0.01345	1.46803	FALSE
207791_s_at	RAB1A	1021	25	4090	0.01336	1.46789	FALSE
208693_s_at	GARS	2268	451	7546	0.01359	1.46726	TRUE
213097_s_at	ZUO1	813	34	3334	0.01321	1.46704	TRUE
217427_s_at	HIRA	467	26	2159	0.01359	1.46691	TRUE
217857_s_at	RBM8A	267	5	1324	0.01469	1.46639	FALSE
218264_at	BCCIP	257	10	1073	0.01375	1.46637	TRUE
AFFX-r2-Bs-phe-3_at	---	72	2	4957	0.01432	1.46634	FALSE
202706_s_at	UMPS	645	226	1660	0.01346	1.46622	FALSE
200828_s_at	ZNF207	2999	601	8508	0.01381	1.46607	FALSE
215437_x_at	BAZ2A	35	2	380	0.01376	1.46588	FALSE
204980_at	CLOCK	1087	324	3348	0.01344	1.4657	TRUE
211708_s_at	SCD	82	4	4537	0.01402	1.46563	FALSE
208074_s_at	AP2S1	1960	8	8538	0.0137	1.46544	TRUE
201388_at	PSMD3	815	11	15733	0.01433	1.46531	TRUE
212479_s_at	RMND5A	272	39	894	0.01376	1.46525	FALSE
201779_s_at	RNF13	2615	401	7851	0.01373	1.46484	FALSE
200661_at	CTSA	1738	241	7005	0.01425	1.46457	TRUE
201607_at	PWP1	556	50	1252	0.01456	1.46446	FALSE
202735_at	EBP	430	70	3797	0.01447	1.46443	TRUE
221847_at	LOC100129361	1016	174	6309	0.01366	1.46418	TRUE
209715_at	CBX5	285	10	1957	0.0159	1.46418	FALSE
211935_at	KIAA0069	4014	212	13439	0.01374	1.46405	TRUE
205339_at	STIL	270	67	2353	0.01447	1.46352	TRUE
218944_at	PYCRL	133	4	1272	0.01441	1.46335	TRUE
212482_at	RMND5A	712	97	3196	0.01442	1.46249	TRUE
214743_at	CUX1	681	193	3184	0.01486	1.46203	FALSE
209089_at	RAB5A	3369	831	7797	0.01436	1.46167	TRUE
212151_at	PBX1	4431	361	19541	0.01452	1.46156	FALSE
220116_at	KCNN2	51	3	576	0.01434	1.46151	TRUE
217841_s_at	PPME1	889	47	5997	0.01443	1.46144	TRUE
217955_at	BCL2L13	776	234	2717	0.0143	1.46112	TRUE
218095_s_at	TMEM165	977	61	3631	0.01473	1.46081	TRUE
210449_x_at	PRKM14	289	16	1063	0.01514	1.46061	FALSE
207657_x_at	KPNB2	2495	669	10206	0.01435	1.46047	FALSE
219264_s_at	PPP2R3B	51	2	631	0.01448	1.46041	TRUE
200713_s_at	MAPRE1	3246	490	10458	0.01486	1.46036	TRUE
202956_at	ARFGEF1	1385	181	9446	0.01439	1.46034	TRUE
211712_s_at	ANXA9	527	13	3723	0.01467	1.46012	TRUE
214359_s_at	HSP90AB1	4223	23	16051	0.01507	1.45997	FALSE
216549_s_at	TBC1D22B	20	1	207	0.01468	1.45978	TRUE
202889_x_at	MAP7	374	13	3319	0.01473	1.45969	FALSE
218604_at	LEMD3	941	64	3241	0.01437	1.45968	TRUE
205854_at	TULP3	754	226	6017	0.01466	1.45951	FALSE
219556_at	C16orf59	39	6	474	0.01483	1.45939	TRUE
204078_at	SC65	344	16	2383	0.01517	1.45916	TRUE
207628_s_at	WBSCR22	1687	132	5897	0.01486	1.45909	TRUE
219555_s_at	CENPN	78	4	1418	0.01457	1.45894	TRUE
210239_at	IRX5	1685	34	8144	0.01481	1.4587	TRUE
200789_at	ECH1	1619	175	5429	0.01525	1.45807	TRUE
221829_s_at	TNPO1	5538	1472	25065	0.01505	1.45755	FALSE
209064_x_at	PAIP1	1495	143	8172	0.01589	1.45731	FALSE
202282_at	SDR5C1	2451	527	10823	0.0155	1.45715	TRUE
204351_at	S100P	970	9	35518	0.01569	1.45648	TRUE
200966_x_at	ALDOA	15271	109	49500	0.01559	1.45643	TRUE
207543_s_at	P4HA1	1125	215	7480	0.01545	1.45642	TRUE
215165_x_at	UMPS	845	302	2796	0.01521	1.45631	FALSE
208799_at	PSMB5	2310	480	7653	0.01548	1.4561	TRUE
209023_s_at	STAG2	605	32	7961	0.01543	1.45545	FALSE
208075_s_at	CCL7	37	1	393	0.01585	1.45537	TRUE
210046_s_at	IDH2	2183	203	17737	0.01575	1.45479	TRUE
203606_at	NDUFS6	2665	953	13566	0.01562	1.45433	TRUE
201351_s_at	YME1L1	1966	285	6443	0.01595	1.45375	FALSE
218996_at	TFPT	426	47	2826	0.01594	1.4537	TRUE
203654_s_at	COIL	614	72	2694	0.01565	1.45364	TRUE
209574_s_at	C18orf1	484	16	2972	0.01612	1.4536	FALSE
202447_at	DECR1	1471	357	6086	0.01597	1.45342	TRUE
203667_at	TBCA	4421	1457	20933	0.01562	1.45325	TRUE
52164_at	C11orf24	891	279	3473	0.01641	1.45322	FALSE
213858_at	ZNF250	242	22	930	0.01638	1.45309	TRUE
208775_at	XPO1	3359	465	9936	0.01597	1.45244	TRUE
201532_at	PSMA3	2214	106	7439	0.01646	1.45244	TRUE
200873_s_at	CCT8	3816	422	11412	0.01626	1.45198	TRUE
210873_x_at	APOBEC3A	98	1	788	0.0175	1.45196	TRUE
207056_s_at	SLC4A8	131	3	4803	0.01658	1.45194	TRUE
219300_s_at	CNTNAP2	183	3	12426	0.01687	1.45186	FALSE
208916_at	RDRC	517	52	2731	0.01644	1.45043	TRUE
204700_x_at	C1orf107	604	179	1747	0.01697	1.45033	FALSE
218904_s_at	C9orf40	104	10	428	0.01681	1.45013	TRUE
211960_s_at	RAB7A	826	204	4816	0.01674	1.45008	FALSE
203125_x_at	SLC11A2	354	25	1990	0.01669	1.44987	FALSE
211576_s_at	SLC19A1	470	54	2209	0.01683	1.44983	TRUE
204833_at	ATG12	234	11	1597	0.0164	1.44982	FALSE
220668_s_at	DNMT3B	276	42	1943	0.01709	1.44975	TRUE
203936_s_at	MMP9	1368	52	34158	0.01671	1.44971	TRUE
210244_at	FALL-39	47	5	2724	0.01733	1.44968	TRUE
212432_at	GRPEL1	760	126	3369	0.01688	1.44941	FALSE
201671_x_at	USP14	1178	167	8957	0.01642	1.44924	TRUE
204778_x_at	HOXB7	155	3	1402	0.01758	1.44911	FALSE
200669_s_at	UBE2D3	2040	442	6505	0.01673	1.44905	FALSE
206659_at	---	227	11	767	0.01699	1.44905	FALSE
201273_s_at	SRP9	8625	969	22919	0.01675	1.44883	TRUE
202330_s_at	UNG	597	155	4379	0.0168	1.44872	TRUE
218936_s_at	CCDC59	512	84	2859	0.01644	1.4486	TRUE
219493_at	SHCBP1	132	5	1117	0.01661	1.44846	TRUE
218842_at	RPAP3	363	22	2516	0.01699	1.44845	TRUE
214882_s_at	SFRS2	2478	458	9783	0.01767	1.44845	FALSE
208640_at	RAC1	9101	1968	22065	0.01732	1.44835	TRUE
217900_at	IARS2	2452	464	7954	0.01672	1.44828	TRUE
204567_s_at	ABCG1	592	130	5531	0.01706	1.44775	TRUE
213797_at	RSAD2	333	11	5181	0.01703	1.44762	TRUE
215947_s_at	FAM136A	856	193	3209	0.01692	1.4474	TRUE
217673_x_at	GNAS	1586	290	17706	0.01684	1.44715	FALSE
212165_at	TMEM183A	1351	352	4265	0.0175	1.44691	FALSE
201519_at	TOMM70A	2565	756	7860	0.01719	1.44679	TRUE
203630_s_at	COG5	941	172	3542	0.01727	1.44678	FALSE
201316_at	PSMA2	605	112	1790	0.01689	1.4467	TRUE
209380_s_at	ABCC5	1031	301	6711	0.01904	1.44645	TRUE
212428_at	KIAA0368	888	51	6964	0.01761	1.4459	FALSE
218049_s_at	MRPL13	851	94	5599	0.01733	1.44522	TRUE
212782_x_at	POLR2J1	2732	9	9512	0.01751	1.4452	FALSE
210519_s_at	NQO1	1586	34	44571	0.01777	1.44421	FALSE
218728_s_at	CNIH4	1003	95	17655	0.01769	1.44419	TRUE
209255_at	KLHDC10	653	105	2068	0.01862	1.44412	FALSE
217916_s_at	FAM49B	1611	198	5534	0.01753	1.44394	TRUE
221741_s_at	YTHDF1	2281	1053	7891	0.01832	1.44379	TRUE
219740_at	VASH2	106	2	965	0.01789	1.44371	TRUE
204050_s_at	CLTA	2667	228	6719	0.01795	1.44365	FALSE
216088_s_at	PSMA7	684	10	4689	0.01786	1.44331	FALSE
214687_x_at	ALDOA	15359	554	48827	0.01829	1.44309	FALSE
200935_at	CALR	270	14	3379	0.0186	1.44289	FALSE
208487_at	LMX1B	15	2	317	0.01808	1.44275	TRUE
220840_s_at	C1orf112	164	5	880	0.0179	1.44262	TRUE
213507_s_at	MGC2156	4690	851	16962	0.01877	1.44232	FALSE
208956_x_at	DUT	4326	1256	15385	0.01823	1.44201	FALSE
216338_s_at	YIPF3	736	35	2862	0.01931	1.44165	TRUE
201398_s_at	TRAM1	5099	410	17337	0.01867	1.44143	TRUE
202697_at	NUDT21	570	24	2129	0.01811	1.4414	FALSE
211162_x_at	SCD	64	5	3601	0.01904	1.44132	FALSE
206206_at	CD180	169	10	1392	0.01925	1.44104	TRUE
212444_at	---	1416	32	12565	0.01876	1.44101	FALSE
200027_at	NARS	4743	1198	10775	0.01933	1.44088	TRUE
213048_s_at	---	8305	1239	22946	0.01914	1.44069	FALSE
201902_s_at	NF-E1	52	4	488	0.01907	1.4402	FALSE
208794_s_at	BAF190	1399	282	5555	0.01928	1.44015	FALSE
203154_s_at	PAK4	767	59	4240	0.01943	1.44011	TRUE
205023_at	BRCC5	23	1	201	0.01886	1.43957	TRUE
219004_s_at	C21orf45	380	103	1582	0.01924	1.43933	TRUE
206441_s_at	COMMD4	757	22	3459	0.01963	1.43867	FALSE
201088_at	KPNA2	1869	363	10233	0.01891	1.43854	FALSE
203165_s_at	ACATN	196	7	793	0.01935	1.43827	FALSE
201204_s_at	RRBP1	1728	226	13729	0.01916	1.43826	TRUE
203589_s_at	TFDP2	186	5	782	0.01928	1.43792	TRUE
203396_at	PSMA4	2427	534	7913	0.01882	1.4378	TRUE
211767_at	GINS4	118	3	1371	0.01951	1.43773	TRUE
209545_s_at	RIPK2	879	181	3569	0.01945	1.43769	FALSE
204016_at	LARS2	386	105	1004	0.02028	1.43689	FALSE
210389_x_at	TUBD1	345	64	2312	0.0198	1.43685	TRUE
221689_s_at	PIGP	1754	698	12898	0.01984	1.43658	TRUE
218400_at	OAS3	669	108	6107	0.01972	1.43614	TRUE
201342_at	SNRPC	1098	81	3671	0.0201	1.43588	TRUE
206746_at	CP94	60	4	353	0.01979	1.43564	TRUE
217768_at	C14orf166	5348	1036	14207	0.01959	1.43527	TRUE
211046_at	KCNH6	9	1	144	0.01876	1.43522	FALSE
201725_at	D123	1407	422	12109	0.0199	1.43509	TRUE
205568_at	AQP9	27	2	1328	0.02022	1.43501	TRUE
201068_s_at	PSMC2	3080	604	6584	0.01975	1.435	FALSE
205732_s_at	NCOA2	107	2	1174	0.0195	1.43493	TRUE
201558_at	RAE1	1603	618	12084	0.01987	1.43423	TRUE
204171_at	RPS6KB1	307	51	6492	0.01979	1.43388	TRUE
210163_at	H174	123	1	2638	0.02097	1.43338	FALSE
220459_at	MCM3APAS	139	7	1904	0.02197	1.43313	TRUE
217745_s_at	NAT13	1468	112	7697	0.02059	1.4331	TRUE
209875_s_at	SPP1	3254	18	28201	0.01999	1.43297	TRUE
201405_s_at	COPS6	1716	310	5681	0.02029	1.43278	FALSE
204716_at	CCDC6	496	56	1885	0.02033	1.43278	TRUE
200613_at	AP2M1	2978	20	9242	0.02095	1.43275	TRUE
214173_x_at	C19orf2	1122	117	13347	0.02027	1.43268	FALSE
204824_at	ENDOG	266	8	1651	0.02088	1.43259	TRUE
220223_at	ATAD5	154	8	945	0.02313	1.43253	TRUE
213662_at	LOC100292884	51	1	259	0.0202	1.43215	FALSE
211421_s_at	RET51	250	3	9136	0.021	1.43156	TRUE
203805_s_at	FANCA	172	7	1402	0.02284	1.43153	FALSE
210190_at	STX11	9	1	157	0.02035	1.43127	TRUE
32723_at	CSTF1	215	36	1617	0.02104	1.4311	TRUE
212942_s_at	KIAA1199	227	4	2601	0.02192	1.43096	TRUE
203076_s_at	MADR2	1138	221	2276	0.02073	1.43088	FALSE
200664_s_at	RSPH16B	979	25	3685	0.02175	1.4306	FALSE
203590_at	DYNC1LI2	1398	46	5616	0.02071	1.43057	TRUE
206052_s_at	SLBP	1317	321	5431	0.02064	1.43035	TRUE
202153_s_at	FLJ43869	900	80	3146	0.02117	1.43023	TRUE
214691_x_at	FAM63B	154	3	1025	0.02112	1.43015	FALSE
204211_x_at	EIF2AK2	749	154	5523	0.02114	1.42981	TRUE
206698_at	XK	86	1	1054	0.02223	1.42981	TRUE
208977_x_at	TUBB2C	4432	451	14482	0.02165	1.42975	FALSE
200786_at	PSMB7	2751	342	11784	0.0209	1.42967	TRUE
201202_at	PCNA	1526	332	10026	0.02126	1.42871	TRUE
200800_s_at	HSPA1A	3721	258	22152	0.02164	1.42868	FALSE
203036_s_at	MTSS1	30	4	809	0.02075	1.4285	FALSE
200822_x_at	TPI1	5527	624	22770	0.02158	1.42818	FALSE
209882_at	RIT1	340	80	1406	0.02135	1.42809	TRUE
205010_at	GNL3L	398	67	2929	0.02171	1.42809	FALSE
204634_at	NEK4	502	78	2554	0.0216	1.42766	TRUE
218536_at	MRS2	389	54	1057	0.02162	1.42753	TRUE
217942_at	MRPS35	2174	545	12322	0.02163	1.42738	TRUE
220254_at	LRP12	19	1	246	0.02135	1.42725	FALSE
211083_s_at	MAP3K13	7	1	192	0.02119	1.42701	FALSE
200690_at	HSPA9B	420	18	1464	0.02245	1.42698	TRUE
210792_x_at	SIVA1	578	30	2590	0.02197	1.42654	TRUE
201096_s_at	ARF4	2733	434	9499	0.02208	1.42632	FALSE
213243_at	VPS13B	820	126	14136	0.02205	1.42626	TRUE
208818_s_at	COMT	2304	322	11844	0.02211	1.42612	FALSE
215049_x_at	CD163	730	4	9563	0.02207	1.4261	TRUE
218674_at	C5orf44	177	6	1094	0.02191	1.4259	TRUE
212867_at	---	1193	116	8261	0.02274	1.42536	FALSE
200793_s_at	ACO2	1143	32	5094	0.02236	1.42524	TRUE
221506_s_at	TNPO2	1260	368	9153	0.02273	1.42519	TRUE
202086_at	MX1	1434	80	17572	0.02259	1.4247	TRUE
218299_at	C11orf24	428	26	1599	0.02251	1.42458	TRUE
41037_at	TEAD4	231	41	922	0.0231	1.4245	TRUE
206134_at	ADAMDEC1	188	1	7420	0.02261	1.42445	TRUE
202188_at	NUP93	266	16	2119	0.02287	1.42397	TRUE
206174_s_at	PPP6C	1126	212	3033	0.02334	1.42382	FALSE
203561_at	CDw32	549	18	4484	0.02295	1.42335	TRUE
206238_s_at	YAF2	279	8	791	0.02359	1.42302	TRUE
216602_s_at	FARSA	374	10	1483	0.0241	1.42283	FALSE
59631_at	TXNRD3	231	7	645	0.02318	1.42276	FALSE
202558_s_at	HSPA13	268	7	2090	0.02306	1.42228	FALSE
203696_s_at	RFC2	422	18	1296	0.02273	1.42225	TRUE
212971_at	CARS	2729	1375	11792	0.02351	1.42212	TRUE
211981_at	COL4A1	938	8	4151	0.02346	1.42198	FALSE
213520_at	RECQL4	48	5	1040	0.02284	1.42169	TRUE
219625_s_at	COL4A3BP	659	30	2915	0.0227	1.42158	TRUE
205329_s_at	SNX4	317	10	1337	0.0233	1.4207	FALSE
201795_at	LBR	756	40	4953	0.02379	1.42068	TRUE
218583_s_at	DCUN1D1	809	164	2117	0.02379	1.42005	FALSE
210663_s_at	KYNU	130	3	5839	0.02365	1.41976	FALSE
207996_s_at	C18orf1	596	45	6029	0.02388	1.41959	TRUE
203566_s_at	AGL	956	13	23770	0.02449	1.41945	TRUE
212318_at	TRN-SR	1013	342	7293	0.02361	1.41942	FALSE
204826_at	CCNF	306	30	1266	0.02451	1.41884	TRUE
202423_at	MYST3	1936	631	13688	0.02422	1.41868	TRUE
217727_x_at	VPS35	3001	610	32623	0.02394	1.41849	TRUE
201869_s_at	TBL1X	173	10	1507	0.0237	1.41848	FALSE
216060_s_at	DAAM1	731	123	3195	0.0239	1.41828	TRUE
205740_s_at	RBM42	744	22	1977	0.02481	1.41777	TRUE
204073_s_at	C11orf9	70	2	527	0.02453	1.41765	TRUE
210949_s_at	EIF3C	7509	207	26719	0.02455	1.41753	FALSE
218233_s_at	PRICKLE4	5613	1847	19777	0.02432	1.41746	TRUE
212453_at	KIAA1279	1039	173	2954	0.02445	1.41731	TRUE
218538_s_at	MRS2	329	30	1790	0.024	1.4173	FALSE
204554_at	PPP1R3D	422	23	2927	0.02449	1.41684	TRUE
202209_at	LSM3	1722	222	14022	0.02462	1.41682	TRUE
217831_s_at	NSFL1C	429	16	1362	0.02461	1.41675	FALSE
208803_s_at	SRP72	502	41	2955	0.02423	1.41656	FALSE
210930_s_at	ERBB2	91	3	2501	0.02436	1.41652	FALSE
218514_at	C17orf71	748	194	7803	0.0255	1.41646	TRUE
212364_at	MYO1B	652	98	3006	0.0244	1.41628	TRUE
216251_s_at	TTLL12	1050	217	7120	0.02631	1.4159	TRUE
217758_s_at	TM9SF3	1964	314	7869	0.02558	1.41577	TRUE
217010_s_at	CDC25C	62	2	482	0.02564	1.41573	FALSE
204502_at	SAMHD1	353	36	1468	0.02496	1.4156	TRUE
200079_s_at	KARS	2211	386	7987	0.02493	1.41551	FALSE
217932_at	MRPS7	996	77	5408	0.02502	1.41549	TRUE
221539_at	EIF4EBP1	764	157	10584	0.02498	1.41545	TRUE
214507_s_at	EXOSC2	101	7	816	0.02512	1.4154	FALSE
203008_x_at	TXNDC9	1405	154	4339	0.02512	1.41531	FALSE
201345_s_at	UBE2D2	1629	354	4637	0.02494	1.41522	FALSE
210387_at	HIST1H2BG	392	2	12425	0.02498	1.4148	FALSE
211299_s_at	FLOT2	159	10	1311	0.02537	1.41478	FALSE
208787_at	MRPL3	3538	648	8869	0.02594	1.41478	TRUE
204805_s_at	H1FX	1562	9	8345	0.02638	1.41462	TRUE
218979_at	RMI1	568	47	3315	0.02503	1.41459	TRUE
215416_s_at	STOML2	981	211	11514	0.02548	1.41419	TRUE
209302_at	POLR2H	1907	660	6318	0.0274	1.41416	TRUE
205167_s_at	CDC25C	147	2	773	0.02598	1.4139	TRUE
204815_s_at	DHX34	27	3	294	0.02461	1.41387	FALSE
208743_s_at	YWHAB	2246	204	11428	0.0252	1.41387	FALSE
201740_at	NDUFS3	2024	568	5646	0.02603	1.41365	TRUE
201477_s_at	RRM1	1745	395	7460	0.0257	1.41363	TRUE
202926_at	NBAS	656	71	1596	0.02635	1.41363	TRUE
218732_at	PTRH2	822	188	6270	0.02586	1.41323	TRUE
211088_s_at	PLK4	18	1	185	0.02516	1.41313	FALSE
212125_at	RANGAP1	413	27	2309	0.02565	1.41296	FALSE
218709_s_at	IFT52	944	336	3571	0.02593	1.4128	TRUE
202470_s_at	HPBRII-4	166	12	787	0.02602	1.41217	TRUE
213157_s_at	WSCD1	60	4	436	0.02659	1.41209	FALSE
202602_s_at	HTATSF1	1071	172	4480	0.02637	1.41202	TRUE
203184_at	FBN2	168	8	6622	0.02686	1.41191	TRUE
200647_x_at	EIF3C	7661	347	31729	0.0264	1.41181	FALSE
201518_at	HP1-BETA	1949	492	14294	0.02584	1.41179	TRUE
219785_s_at	FBXO31	135	7	686	0.02639	1.41168	TRUE
205336_at	PVALB	126	1	16191	0.02688	1.41166	TRUE
204185_x_at	PPID	966	221	6595	0.02613	1.41164	FALSE
210213_s_at	EIF6	1616	152	7877	0.02692	1.41149	TRUE
201478_s_at	DKC1	736	195	3760	0.02643	1.41141	FALSE
219927_at	FCF1	26	1	260	0.02622	1.41136	FALSE
221079_s_at	METTL2A	147	8	1739	0.02578	1.4113	FALSE
202856_s_at	MCT4	418	14	4180	0.02689	1.41078	TRUE
209865_at	SLC35A3	334	3	4335	0.02704	1.41054	FALSE
203634_s_at	CPT1A	100	3	1664	0.02778	1.41053	FALSE
209379_s_at	FAM190B	544	64	1587	0.02621	1.41046	TRUE
209163_at	CYB561	1992	580	15950	0.02662	1.41041	TRUE
219143_s_at	RPP25	239	7	1108	0.02728	1.41039	TRUE
208758_at	ATIC	2271	694	5926	0.02656	1.41035	TRUE
214182_at	ARF6	1031	231	11146	0.02646	1.41033	FALSE
209624_s_at	MCCC2	456	11	5252	0.02656	1.41021	FALSE
201433_s_at	PTDSS1	2005	553	7104	0.02718	1.41016	TRUE
210334_x_at	BIRC5	349	3	1698	0.02923	1.41014	FALSE
200831_s_at	SCD	833	38	11963	0.02641	1.41007	FALSE
202290_at	PDAP1	778	23	3589	0.02733	1.40981	FALSE
216548_x_at	HMGB3L1	146	7	1117	0.02695	1.40978	TRUE
208700_s_at	TKT	1722	106	11105	0.02657	1.40971	TRUE
219832_s_at	HOXC13	130	4	1049	0.02733	1.40934	TRUE
206016_at	JM1	304	12	1292	0.0273	1.40897	FALSE
AFFX-HUMISGF3A/M97935_3_at	STAT1	2332	232	10870	0.02718	1.4086	FALSE
200080_s_at	H3F3	14173	4321	38208	0.02718	1.40838	FALSE
217196_s_at	CAMSAP1L1	381	25	1448	0.02696	1.40813	FALSE
210074_at	CTSL2	186	8	868	0.02739	1.40811	TRUE
208817_at	COMT	1038	158	5206	0.02761	1.40783	FALSE
213434_at	STX2A	348	45	942	0.02862	1.40729	TRUE
213598_at	---	378	23	1457	0.02709	1.40725	FALSE
213420_at	DHX57	151	4	524	0.02744	1.40725	TRUE
215779_s_at	HIST1H2BG	209	3	7054	0.0274	1.40723	TRUE
200870_at	STRAP	3582	516	11754	0.02741	1.40703	TRUE
206445_s_at	ANM1	2094	142	10713	0.0278	1.40699	TRUE
205483_s_at	ISG15	2478	180	42069	0.02816	1.40692	TRUE
205085_at	ORC1L	67	2	329	0.0286	1.40676	TRUE
219571_s_at	ZNF12	755	31	2970	0.0275	1.40674	TRUE
220966_x_at	ARPC5L	2022	824	8403	0.02815	1.40672	TRUE
221520_s_at	CDCA8	95	12	1847	0.02818	1.40665	TRUE
203588_s_at	TFDP2	381	31	1879	0.02762	1.40627	FALSE
219386_s_at	SLAMF8	209	1	2358	0.0281	1.40612	FALSE
205214_at	STK17B	125	7	625	0.02767	1.40605	FALSE
200631_s_at	SET	4674	650	11387	0.02806	1.406	TRUE
211746_x_at	MGC14542	4634	1156	11893	0.02773	1.40592	FALSE
201563_at	SORD	2114	180	18946	0.028	1.40562	TRUE
209219_at	RDP	1249	69	4145	0.02807	1.40558	TRUE
218052_s_at	ATP13A1	837	271	3877	0.028	1.40556	TRUE
208795_s_at	MCM7	845	17	2674	0.03008	1.4055	TRUE
221927_s_at	ABHD11	1139	325	8703	0.02892	1.40541	TRUE
218496_at	RNASEH1	668	129	2543	0.02834	1.40532	TRUE
218468_s_at	GREM1	326	1	3761	0.02776	1.40523	FALSE
206098_at	ZNF482	74	1	455	0.02784	1.40463	TRUE
222382_x_at	NUP205	116	8	323	0.0289	1.40459	FALSE
210759_s_at	MGC1667	3103	636	8608	0.02844	1.40437	TRUE
213175_s_at	SNRPB	3405	323	12072	0.02869	1.40369	TRUE
210904_s_at	IL13RA1	460	26	2200	0.02841	1.40362	FALSE
222029_x_at	PFDN6	678	22	2630	0.0301	1.4036	TRUE
219105_x_at	ORC6L	385	58	4008	0.02992	1.40341	TRUE
201222_s_at	RAD23B	2162	313	8723	0.03001	1.40337	FALSE
211989_at	SMARCE1	1318	53	8421	0.02866	1.40326	FALSE
209856_x_at	AblBP3	379	19	1551	0.03061	1.4032	FALSE
205477_s_at	ITI	16	2	8373	0.02934	1.40281	TRUE
200688_at	SF3B3	261	17	936	0.03139	1.40265	TRUE
203042_at	LAMP2	973	164	6231	0.02946	1.40257	FALSE
218269_at	RNASEN	941	370	4568	0.02853	1.40249	TRUE
203345_s_at	MTF2	802	137	2348	0.02915	1.40235	FALSE
202614_at	SLC30A9	1095	143	4017	0.02959	1.40231	TRUE
212060_at	SR140	301	31	1599	0.02878	1.40222	FALSE
205690_s_at	YCR063W	1247	182	4930	0.02887	1.40207	TRUE
221598_s_at	MED27	54	11	529	0.02877	1.40203	FALSE
211761_s_at	S100A6BP	1892	505	7844	0.02893	1.40196	FALSE
210555_s_at	NFATX	293	8	1051	0.02961	1.4016	FALSE
213172_at	TTC9	181	5	1614	0.02921	1.40154	TRUE
207396_s_at	ALG3	703	134	2315	0.03047	1.40118	TRUE
204967_at	APXL	541	102	1834	0.0315	1.40107	TRUE
209226_s_at	TNPO1	1884	109	11718	0.02933	1.40098	FALSE
210130_s_at	TM7SF2	350	26	3568	0.03021	1.40089	TRUE
207983_s_at	STAG2	821	29	3711	0.03101	1.40088	FALSE
205394_at	CHEK1	138	7	747	0.02976	1.40062	FALSE
201022_s_at	DSTN	14079	2893	34485	0.02977	1.40055	TRUE
208689_s_at	RPN2	5334	432	22488	0.02974	1.40019	FALSE
217918_at	DYNLRB1	4349	405	20385	0.03006	1.40012	TRUE
214697_s_at	ROD1	352	25	1519	0.0298	1.39974	TRUE
218331_s_at	C10orf18	915	116	9286	0.03	1.39931	TRUE
209259_s_at	CSPG6	656	60	2771	0.03031	1.39918	TRUE
201855_s_at	ATMIN	652	81	2589	0.03087	1.39918	TRUE
218092_s_at	AGFG1	602	143	5237	0.03038	1.3989	FALSE
202712_s_at	CKMT	437	4	4412	0.03062	1.39881	FALSE
201198_s_at	PSMD1	1469	349	4828	0.03012	1.39874	FALSE
202539_s_at	HMGCR	392	33	3242	0.03009	1.39855	FALSE
200749_at	RAN	1488	51	7573	0.03093	1.39855	FALSE
203114_at	SSSCA1	410	8	1942	0.03081	1.39836	TRUE
209421_at	MSH2	368	22	2807	0.03018	1.39828	TRUE
201479_at	DKC	1676	729	8346	0.0307	1.39763	TRUE
209593_s_at	TOR1B	838	246	3340	0.0323	1.39742	TRUE
201948_at	GNL2	547	37	10618	0.03053	1.39719	TRUE
208585_at	BTN2A3	89	3	879	0.03485	1.39661	FALSE
209771_x_at	CD24	18377	209	65108	0.03142	1.39643	FALSE
202324_s_at	ACBD3	1939	137	6199	0.03157	1.39642	TRUE
203976_s_at	CHAF1A	71	4	499	0.03216	1.39641	FALSE
208606_s_at	WNT4	72	3	1523	0.0315	1.39634	TRUE
201075_s_at	SMARCC1	624	207	2094	0.03429	1.39629	FALSE
201625_s_at	INSIG1	276	8	5298	0.0316	1.39614	FALSE
200047_s_at	YIN-YANG-1	3145	440	11357	0.03156	1.39601	TRUE
203041_s_at	LAMP2	2199	142	7868	0.03129	1.39588	FALSE
215046_at	C2orf67	87	4	715	0.03132	1.39565	TRUE
208653_s_at	CD164	840	31	9349	0.03126	1.39559	FALSE
205761_s_at	DUS4L	283	40	882	0.03106	1.39556	FALSE
201177_s_at	FLJ13058	1280	149	6418	0.03205	1.39556	TRUE
200703_at	LC8	7806	1079	27461	0.0313	1.39541	TRUE
212852_s_at	TROVE2	3565	422	10455	0.03123	1.39522	FALSE
221909_at	RNFT2	39	4	788	0.0314	1.39505	FALSE
214943_s_at	RBM34	117	2	1065	0.03164	1.3949	FALSE
211595_s_at	MRPS11	749	83	2142	0.03167	1.39482	TRUE
200892_s_at	TRA2B	1250	246	3970	0.03324	1.39457	FALSE
209974_s_at	BUB3	2536	647	13523	0.03216	1.39448	TRUE
208881_x_at	IDI1	1239	268	8370	0.03191	1.39396	TRUE
214941_s_at	PRPF40A	806	30	3039	0.03194	1.3939	FALSE
203302_at	DCK	434	20	3472	0.03192	1.39386	TRUE
213301_x_at	TRIM24	526	125	2929	0.03145	1.39383	TRUE
219327_s_at	GPRC5C	446	21	3980	0.03285	1.39358	TRUE
203663_s_at	COX5A	3611	701	13393	0.03225	1.39336	TRUE
200881_s_at	HSJ2	3216	584	15079	0.03265	1.39294	TRUE
207180_s_at	HTATIP2	458	31	2168	0.0324	1.39241	FALSE
200740_s_at	SUMO3	3805	787	11085	0.03316	1.39213	TRUE
210895_s_at	CD86	341	2	1463	0.03293	1.39206	FALSE
209443_at	SERPINA5	539	8	17435	0.03315	1.39204	TRUE
201786_s_at	IFI4	5897	2214	14552	0.03315	1.39199	TRUE
52285_f_at	CEP76	150	4	635	0.03345	1.39192	TRUE
208901_s_at	TOP1	2481	320	8259	0.03324	1.39179	FALSE
201045_s_at	RAB6A	16	3	212	0.03203	1.39173	TRUE
210014_x_at	IDH3B	1630	500	4759	0.0333	1.39164	FALSE
218395_at	ACTR6	624	55	3177	0.03318	1.3914	TRUE
213906_at	MYBL1	195	6	7700	0.03341	1.3914	TRUE
205089_at	ZNF7	479	140	2070	0.03314	1.39126	TRUE
218657_at	RAPGEFL1	25	4	5162	0.03355	1.39126	TRUE
219200_at	FASTKD3	558	76	7907	0.03272	1.39124	TRUE
218404_at	SNX10	478	9	2658	0.03275	1.39115	TRUE
206533_at	CHRNA5	108	4	634	0.0354	1.39113	TRUE
205121_at	SGCB	56	1	397	0.03309	1.39105	TRUE
201576_s_at	GLB1	1302	365	3334	0.03331	1.39098	TRUE
202427_s_at	BRP44	2283	494	19561	0.03355	1.39067	TRUE
220295_x_at	DEPDC1	144	4	964	0.0367	1.38962	TRUE
208815_x_at	HSPA4	1303	223	4595	0.03347	1.38961	TRUE
208033_s_at	ZFHX3	160	12	1731	0.03429	1.38944	TRUE
212434_at	GRPEL1	649	107	1613	0.03343	1.38941	TRUE
202530_at	PRKM15	754	79	1767	0.03367	1.38937	TRUE
203953_s_at	CLDN3	800	4	10787	0.03399	1.38935	FALSE
212142_at	MCM4	183	1	1008	0.03529	1.38932	FALSE
219231_at	TGS1	437	176	4858	0.03404	1.38912	TRUE
218088_s_at	RRAGC	1669	659	7504	0.03353	1.3891	TRUE
218334_at	THOC7	1123	181	5675	0.03365	1.38904	TRUE
201964_at	KIAA0625	675	65	1474	0.03389	1.38883	TRUE
202968_s_at	DYRK2	317	18	1115	0.0337	1.38842	FALSE
204053_x_at	PTEN	942	174	2477	0.03398	1.38835	FALSE
220789_s_at	TBRG4	222	23	1425	0.03453	1.38829	TRUE
218507_at	C7orf68	1070	263	7742	0.03543	1.38805	TRUE
212469_at	NIPBL	672	22	1774	0.03474	1.38776	FALSE
204313_s_at	CREB1	625	100	3139	0.03415	1.38771	FALSE
218118_s_at	TIMM23	932	240	2525	0.03492	1.38767	TRUE
205628_at	PRIM2	111	3	435	0.0343	1.38756	FALSE
201097_s_at	ARF4	6750	1138	20875	0.03485	1.38745	TRUE
205505_at	GCNT1	204	6	2452	0.035	1.38738	TRUE
211776_s_at	EPB41L3	230	10	2293	0.03468	1.38677	FALSE
201203_s_at	RRBP1	136	4	953	0.03592	1.38652	FALSE
217165_x_at	MT1F	1113	39	8849	0.03525	1.38642	FALSE
219207_at	EDC3	163	7	402	0.0348	1.38628	TRUE
208934_s_at	LGALS8	832	102	4522	0.03473	1.38587	FALSE
211514_at	DSTYK	53	1	344	0.03615	1.38587	FALSE
200014_s_at	HNRNPC	3390	992	10409	0.03515	1.38563	TRUE
200708_at	GOT2	1884	385	7766	0.03541	1.38553	TRUE
202934_at	HK2	779	137	5533	0.03534	1.3855	TRUE
205443_at	SNAPC1	212	42	833	0.03566	1.38538	TRUE
212723_at	JMJD6	720	327	3043	0.03522	1.38528	TRUE
218163_at	MCTS1	1508	62	6948	0.03531	1.38526	TRUE
221918_at	PCTK2	1393	246	6059	0.03604	1.38477	TRUE
201583_s_at	SEC23B	1034	193	4228	0.03568	1.38467	FALSE
218214_at	C12orf44	781	169	2274	0.03598	1.38428	TRUE
202296_s_at	RER1	1875	427	4768	0.03612	1.38427	FALSE
202033_s_at	RB1CC1	1282	145	10765	0.03589	1.38419	FALSE
200903_s_at	AHCY	1810	324	9226	0.03597	1.38379	TRUE
208644_at	PPOL	1509	320	4467	0.03681	1.38339	TRUE
201521_s_at	CBP20	396	40	1938	0.03737	1.38338	FALSE
209573_s_at	C18orf1	156	5	1173	0.03662	1.38325	FALSE
221772_s_at	PPP2R2D	67	11	958	0.03652	1.38307	TRUE
205964_at	ZNF426	157	7	1679	0.0362	1.38272	TRUE
205909_at	POLE2	323	21	1144	0.03755	1.38248	TRUE
201052_s_at	PSMF1	880	27	2438	0.03813	1.38239	FALSE
200728_at	ACTR2	3861	366	13568	0.03641	1.38231	TRUE
202918_s_at	DKFZP564M112	937	16	4028	0.03798	1.38227	FALSE
200726_at	PPP1CC	3355	499	11047	0.03806	1.38198	TRUE
214260_at	COPS8	132	4	509	0.03689	1.38195	TRUE
210085_s_at	ANXA9	320	4	2706	0.03711	1.38194	FALSE
212185_x_at	MT2A	6899	1071	33974	0.03715	1.38188	TRUE
219349_s_at	EXOC2	313	12	2109	0.03663	1.38181	TRUE
204779_s_at	HOXB7	439	18	8055	0.03777	1.38179	TRUE
202522_at	PITPNB	2328	730	5260	0.0374	1.38108	TRUE
212740_at	PIK3R4	758	172	2165	0.0375	1.38101	TRUE
218498_s_at	ERO1L	238	16	1034	0.03713	1.38089	TRUE
221025_x_at	PUS7L	217	6	867	0.0372	1.38085	TRUE
205594_at	ZNF652	646	50	9791	0.03754	1.38081	TRUE
213785_at	IPO9	213	16	888	0.03852	1.38077	TRUE
202484_s_at	MBD2	1892	385	6035	0.03706	1.38072	FALSE
218271_s_at	PARL	1313	572	4619	0.03711	1.38069	TRUE
212891_s_at	GADD45GIP1	303	3	1267	0.03799	1.38059	TRUE
203350_at	CLAPG1	413	19	1846	0.03811	1.38043	TRUE
201873_s_at	RLI	588	101	4213	0.0388	1.38024	TRUE
205640_at	ALDH3B1	101	9	908	0.0384	1.38009	TRUE
201168_x_at	ARHGDIA	1358	174	6470	0.03911	1.37976	FALSE
204059_s_at	ME1	388	20	4119	0.03733	1.37958	FALSE
211318_s_at	RAE1	984	223	5612	0.03852	1.37934	FALSE
206245_s_at	HSPC068	851	165	4056	0.03759	1.37922	FALSE
37079_at	YDD19	60	2	266	0.03764	1.3791	FALSE
211150_s_at	DLAT	186	11	829	0.03903	1.37909	FALSE
201092_at	RBBP7	4084	710	19965	0.03778	1.37898	TRUE
211028_s_at	KHK	115	4	637	0.03803	1.37869	FALSE
201463_s_at	TALDO1	3214	798	13536	0.03844	1.37808	TRUE
212637_s_at	WWP1	530	45	13095	0.03896	1.3774	TRUE
218941_at	FBXW2	426	40	939	0.03918	1.37735	FALSE
220615_s_at	FAR2	179	6	2243	0.03843	1.37729	TRUE
202645_s_at	MEN1	695	185	3416	0.03947	1.37691	TRUE
202389_s_at	HTT	373	33	1987	0.04003	1.37683	FALSE
203721_s_at	UTP18	1371	337	12309	0.0392	1.37658	TRUE
202538_s_at	CHMP2B	1013	46	3400	0.03877	1.37646	FALSE
205013_s_at	ADORA2A	246	42	3190	0.04094	1.3759	TRUE
218905_at	INTS8	1287	56	18452	0.03967	1.37584	TRUE
216013_at	ZXDB	47	1	352	0.03999	1.37571	FALSE
219695_at	SMPD3	117	4	1526	0.04064	1.37557	TRUE
213548_s_at	CDV3	156	2	6411	0.03974	1.37556	FALSE
206578_at	CSX1	37	3	509	0.04163	1.37543	TRUE
201046_s_at	RAD23A	1722	445	7452	0.03967	1.37526	TRUE
209690_s_at	DOK4	54	4	484	0.03949	1.37512	FALSE
214047_s_at	MBD4	854	205	2796	0.03925	1.37501	TRUE
209563_x_at	CALM1	5193	1301	17993	0.03934	1.37482	FALSE
201698_s_at	SFRS9	2464	796	8142	0.04097	1.37449	TRUE
203613_s_at	NDUFB6	2034	357	7366	0.0401	1.37404	TRUE
217970_s_at	CNOT6	575	50	2165	0.0398	1.37392	TRUE
204402_at	RHBDD3	290	54	1246	0.04238	1.37386	TRUE
205393_s_at	CHEK1	81	3	517	0.04033	1.37385	TRUE
212765_at	CAMSAP1L1	1179	107	4246	0.04041	1.37368	TRUE
204565_at	ACOT13	818	50	3281	0.04077	1.37332	TRUE
211844_s_at	NRP2	13	2	255	0.03916	1.37316	FALSE
218241_at	GOLGA5	1358	200	4031	0.0408	1.37307	TRUE
222081_at	SIRT5	37	3	317	0.04125	1.37307	FALSE
221776_s_at	BRD7	667	131	2329	0.04078	1.37302	TRUE
201586_s_at	SFPQ	2927	578	6632	0.04101	1.37286	TRUE
203605_at	SRP54	1276	199	4659	0.04082	1.37263	TRUE
202246_s_at	CDK4	2056	548	8521	0.042	1.3721	TRUE
213582_at	ATP11A	49	2	294	0.04121	1.37195	FALSE
206043_s_at	SPCA2	274	11	2069	0.04306	1.37193	TRUE
211519_s_at	KIF2C	253	10	1083	0.0436	1.3716	FALSE
206173_x_at	GABPB1	94	5	1575	0.04128	1.37149	FALSE
214484_s_at	SIGMAR1	334	11	1995	0.04245	1.37116	FALSE
211334_at	MRE11A	55	1	888	0.04461	1.37106	FALSE
221524_s_at	RRAGD	239	9	2357	0.04116	1.37102	FALSE
203712_at	KIAA0020	740	106	3639	0.04212	1.37058	TRUE
218532_s_at	FAM134B	917	62	7653	0.04219	1.37049	TRUE
205681_at	GRS	109	1	1281	0.0414	1.37038	TRUE
221284_s_at	SRC	23	2	298	0.04172	1.37003	FALSE
200045_at	EST123147	1419	488	3545	0.04358	1.36999	TRUE
206645_s_at	AHC	29	2	6758	0.04213	1.3699	TRUE
211812_s_at	beta3Gal-T3	159	3	770	0.04166	1.36983	FALSE
AFFX-HUMGAPDH/M33197_3_at	GAPDH	20242	3299	61416	0.04289	1.36959	TRUE
218350_s_at	GMNN	627	156	5043	0.04189	1.36954	TRUE
207590_s_at	CENPI	69	1	273	0.0435	1.36948	TRUE
220315_at	PARP11	68	1	483	0.0432	1.3694	TRUE
212835_at	FAM175B	321	12	835	0.04218	1.36896	FALSE
203291_at	CNOT4	499	184	1659	0.04235	1.36887	TRUE
211085_s_at	STK4	87	2	606	0.04221	1.36863	FALSE
205427_at	KID-1	229	13	932	0.04263	1.36836	TRUE
205656_at	PCDH17	518	98	2051	0.04462	1.36834	TRUE
217789_at	SNX6	781	50	2277	0.04295	1.3683	FALSE
201899_s_at	UBE2A	1951	447	5905	0.04308	1.36828	TRUE
208030_s_at	ADD1	929	244	6287	0.04228	1.36824	TRUE
212921_at	SMYD2	188	11	831	0.04521	1.36808	FALSE
201916_s_at	SEC63	1612	221	5836	0.04315	1.36804	FALSE
220088_at	C5AR1	284	15	1328	0.0443	1.36783	TRUE
211758_x_at	TXNDC9	1795	241	6708	0.04329	1.36755	TRUE
212930_at	ATP2B1	186	8	1129	0.04342	1.36728	TRUE
210985_s_at	SP100	100	4	767	0.04351	1.36708	FALSE
220190_s_at	GTF2A1L	16	1	264	0.04365	1.36695	FALSE
213011_s_at	TPI1	4210	892	15312	0.04519	1.36692	FALSE
203621_at	NDUFB5	3214	286	10431	0.044	1.36641	TRUE
212627_s_at	KIAA0116	539	18	1342	0.04433	1.36641	TRUE
212802_s_at	GAPVD1	1148	300	3821	0.04404	1.36617	TRUE
208667_s_at	ST13	3121	447	8798	0.04357	1.36591	TRUE
209313_at	GPN1	889	122	2627	0.04388	1.36582	TRUE
33814_at	PAK4	911	251	4149	0.04528	1.36575	FALSE
215081_at	KIAA1024	50	3	432	0.04416	1.36571	TRUE
221685_s_at	CCDC99	199	6	1065	0.04381	1.36558	TRUE
221021_s_at	CTNNBL1	564	180	2103	0.0444	1.36525	TRUE
209524_at	HDGFRP3	870	55	4687	0.04454	1.36506	TRUE
201735_s_at	CLCN3	873	69	2640	0.04438	1.36495	FALSE
217852_s_at	ARL8B	3489	451	10953	0.04508	1.36493	TRUE
218865_at	MOSC1	137	6	1617	0.04434	1.36485	TRUE
202381_at	ADAM9	1054	62	15287	0.04434	1.36461	TRUE
203397_s_at	GALNT3	445	2	7713	0.04449	1.36461	TRUE
212720_at	PAPOLA	338	17	2016	0.04414	1.36445	FALSE
212800_at	STX6	249	10	1324	0.04492	1.36437	FALSE
206482_at	PTK6	194	4	1913	0.0465	1.36397	TRUE
200981_x_at	NESP55	18794	2410	73234	0.0465	1.36341	FALSE
212129_at	NIPA2	1661	387	5261	0.04546	1.36333	FALSE
211887_x_at	MSR1	98	3	513	0.04657	1.363	FALSE
221495_s_at	TCF25	2071	380	7214	0.04664	1.36297	TRUE
200997_at	RBM4	1990	367	16360	0.04604	1.36276	FALSE
219696_at	DENND1B	1175	69	23540	0.04556	1.36269	TRUE
210710_at	VG5Q	85	8	529	0.04603	1.36263	FALSE
212138_at	PDS5A	1066	226	3820	0.04549	1.36257	FALSE
201972_at	ATP6V1A	2913	552	9979	0.04607	1.3622	TRUE
200037_s_at	CBX3	4312	826	14828	0.04625	1.36173	TRUE
217976_s_at	DYNC1LI1	638	9	5385	0.04604	1.3616	TRUE
203785_s_at	DDX28	92	5	636	0.04659	1.36154	TRUE
203342_at	TIMM17B	736	44	6746	0.04706	1.36147	TRUE
218343_s_at	GTF3C3	517	51	1910	0.04585	1.3614	TRUE
208898_at	ATP6V1D	1805	308	5387	0.0458	1.36136	TRUE
204653_at	TFAP2A	3500	14	17576	0.04649	1.36129	TRUE
206468_s_at	METTL13	398	32	1646	0.04671	1.36129	FALSE
218933_at	SPATA5L1	180	22	655	0.04647	1.3611	FALSE
203947_at	CSTF3	1037	333	3999	0.04835	1.36094	TRUE
215138_s_at	RP1-21O18.1	71	9	410	0.04668	1.36085	FALSE
217234_s_at	EZR	875	19	5348	0.04705	1.36066	FALSE
217885_at	IPO9	1818	653	9795	0.04796	1.36033	FALSE
204775_at	MPHOSPH7	102	7	868	0.04701	1.36024	TRUE
202496_at	EDC4	284	36	788	0.04737	1.36013	TRUE
220237_at	ATG3	65	1	371	0.04739	1.36013	FALSE
217834_s_at	SYNCRIP	461	15	4051	0.04907	1.35997	FALSE
214798_at	ATP2C2	232	31	1088	0.05213	1.3599	FALSE
212048_s_at	YARS	1292	436	6238	0.04755	1.35964	TRUE
201597_at	COX7A2	6761	822	28525	0.04687	1.35958	TRUE
202557_at	HSPA13	699	67	4196	0.04764	1.35958	TRUE
200876_s_at	PSMB1	3532	696	10717	0.04809	1.35945	FALSE
202232_s_at	EIF3M	1478	289	8014	0.04738	1.35942	TRUE
221595_at	---	96	4	449	0.04697	1.3594	FALSE
203086_at	KIF2A	230	9	651	0.04909	1.35912	TRUE
212624_s_at	CHN	370	20	2050	0.04764	1.35902	TRUE
205822_s_at	HMGCS1	223	3	866	0.04794	1.359	FALSE
201084_s_at	BCLAF1	3703	232	7853	0.05002	1.35889	TRUE
208527_x_at	HIST1H2BE	634	32	3926	0.04776	1.35887	FALSE
218151_x_at	GPR172A	813	224	2823	0.04853	1.35874	FALSE
203225_s_at	RFK	465	154	2366	0.0471	1.35866	FALSE
203713_s_at	LLGL2	542	152	5083	0.051	1.35854	TRUE
208732_at	RAB2A	1270	322	4377	0.04787	1.35848	FALSE
210208_x_at	BAT3	2470	244	7136	0.04842	1.35843	TRUE
209248_at	HSPC282	2776	349	6778	0.04754	1.35837	TRUE
204886_at	PLK4	51	1	435	0.04772	1.35837	TRUE
212591_at	RBM34	1194	24	4254	0.04754	1.35831	FALSE
214437_s_at	SHMT2	336	8	1416	0.0494	1.3582	FALSE
202581_at	HSPA1A	1823	200	11889	0.04989	1.35807	TRUE
203676_at	GNS	289	8	2639	0.04847	1.3578	FALSE
219486_at	DUS2L	184	18	1089	0.04817	1.35776	TRUE
202085_at	TJP2	753	34	2961	0.04782	1.35738	TRUE
204905_s_at	EEF1E1	737	57	2158	0.04839	1.35707	TRUE
209861_s_at	METAP2	1236	120	4376	0.0483	1.35692	FALSE
208954_s_at	LARP4B	621	173	1844	0.0507	1.35671	TRUE
207821_s_at	PTK2	558	121	2510	0.04878	1.35638	FALSE
210010_s_at	SLC25A1	632	56	3206	0.04929	1.35637	TRUE
201589_at	DXS423E	1611	351	7862	0.04915	1.35578	FALSE
212885_at	MPHOSPH10	686	16	1899	0.04888	1.35568	TRUE
212440_at	SNRNP27	1089	271	3314	0.04978	1.35564	TRUE
201857_at	ZFR	2190	349	6452	0.04973	1.35538	TRUE
222217_s_at	SLC27A3	608	132	2699	0.05221	1.35537	TRUE
205156_s_at	ACCN2	109	4	684	0.05169	1.35517	TRUE
202185_at	PLOD3	1367	487	5443	0.0517	1.35511	TRUE
212447_at	BKLHD1	1086	366	2896	0.05054	1.35506	TRUE
207614_s_at	CUL1	883	15	1948	0.04924	1.35501	TRUE
202154_x_at	TUBB3	1737	238	8124	0.05029	1.35489	TRUE
200863_s_at	RAB11A	4061	1566	13866	0.04993	1.35484	FALSE
209146_at	SC4MOL	1152	135	9965	0.0493	1.35471	TRUE
206316_s_at	KNTC1	251	16	1715	0.05076	1.35458	TRUE
206224_at	CST1	180	2	5768	0.0504	1.35456	TRUE
203319_s_at	BERF-1	798	70	2600	0.04984	1.35446	FALSE
202543_s_at	GMFB	573	18	4101	0.05051	1.35441	FALSE
201005_at	CD9	7048	69	21923	0.05026	1.3541	TRUE
213768_s_at	ASCL1	95	7	2203	0.0527	1.35397	FALSE
200618_at	LASP1	4288	1081	30025	0.05142	1.3535	TRUE
205704_s_at	ATP6a2	231	5	692	0.05072	1.35344	TRUE
211747_s_at	LSM5	1526	213	12014	0.05153	1.35335	FALSE
204314_s_at	CREB1	518	39	2663	0.05134	1.353	TRUE
202825_at	ANT1	506	55	1952	0.05054	1.35284	FALSE
210740_s_at	ITPK1	1382	426	5518	0.05191	1.35258	TRUE
213822_s_at	UBE3B	290	48	1336	0.05497	1.35221	FALSE
202407_s_at	RP11	243	6	1164	0.0533	1.35211	FALSE
206059_at	ZNF91	2760	176	15285	0.05111	1.35193	TRUE
221881_s_at	CLIC4	199	8	1447	0.05104	1.35177	FALSE
214409_at	RFPL3S	61	1	422	0.05576	1.35154	TRUE
219037_at	RRP15	469	87	2607	0.05219	1.35087	FALSE
211933_s_at	HNRNPA3	2129	586	5842	0.05438	1.35078	FALSE
209906_at	C3AR1	578	7	3408	0.05422	1.35069	TRUE
200989_at	HIF1A	3224	299	17199	0.05187	1.35035	TRUE
218286_s_at	RNF7	1091	340	3971	0.05184	1.35019	TRUE
44673_at	SIGLEC1	349	46	1434	0.05775	1.34999	FALSE
209777_s_at	SLC19A1	152	15	793	0.05302	1.34992	FALSE
216752_at	PIK3R4	24	1	177	0.05247	1.34988	FALSE
201517_at	NCBP2	1174	274	3444	0.05259	1.34962	TRUE
208386_x_at	DMC1	72	3	465	0.05457	1.3495	FALSE
200765_x_at	CTNNA1	4077	628	8339	0.05289	1.34933	TRUE
212871_at	MAPKAPK5	365	25	1720	0.05314	1.34867	TRUE
217344_at	FDPS	38	2	275	0.05351	1.34856	FALSE
203898_at	ASL	344	84	2045	0.05372	1.34845	TRUE
221867_at	N4BP1	339	36	2595	0.05421	1.34845	TRUE
209422_at	PHF20	1334	254	6545	0.05489	1.34825	TRUE
201487_at	PALS	1013	12	17518	0.05319	1.34815	TRUE
220180_at	CCDC68	75	2	3474	0.05458	1.348	TRUE
205780_at	BIK	725	20	4114	0.05431	1.34798	TRUE
218470_at	YARS2	354	35	1407	0.05428	1.34789	TRUE
217426_at	---	13	1	276	0.05415	1.34779	FALSE
200667_at	UBE2D3	2795	486	6313	0.05395	1.3477	TRUE
212098_at	LOC151162	1049	338	2776	0.05388	1.34763	TRUE
212899_at	CDC2L6	706	81	4713	0.05433	1.34746	TRUE
218293_x_at	NUP50	14	1	189	0.05469	1.34735	FALSE
200950_at	ARPC1A	1934	128	8378	0.05433	1.34724	TRUE
203575_at	CSNK2A2	413	60	1243	0.05513	1.34724	TRUE
213860_x_at	CSNK1A1	3997	394	10089	0.05617	1.34709	FALSE
208354_s_at	SLC12A3	13	2	223	0.05423	1.34692	FALSE
219784_at	FBXO31	91	11	405	0.05421	1.34685	FALSE
202480_s_at	DEDD	167	18	494	0.05569	1.34673	FALSE
219491_at	LRFN4	180	8	2038	0.05501	1.34668	TRUE
211501_s_at	EIF3B	817	9	4602	0.05485	1.34648	FALSE
200619_at	SAP145	1388	78	4987	0.05494	1.34644	TRUE
210457_x_at	HMGA1	40	6	486	0.05445	1.34631	FALSE
213735_s_at	COX5B	5393	1759	17751	0.05631	1.34627	TRUE
204188_s_at	RARG	198	14	599	0.05451	1.34617	FALSE
208828_at	p17	958	104	3777	0.05678	1.34606	TRUE
201229_s_at	ARIH2	439	8	3386	0.05487	1.34576	FALSE
212057_at	KIAA0182	1512	276	7458	0.05592	1.34543	FALSE
216212_s_at	DKC1	332	7	3676	0.05521	1.34535	FALSE
210570_x_at	MAPK9	415	60	1527	0.05523	1.34517	FALSE
210418_s_at	IDH3B	1315	109	3621	0.05628	1.34508	TRUE
220630_s_at	CHIA	64	2	457	0.05889	1.34507	TRUE
209149_s_at	TM9SF1	732	219	1824	0.05573	1.34489	FALSE
217393_x_at	UBE2NL	687	75	2180	0.05859	1.34488	FALSE
214033_at	ABCC6	310	29	2487	0.05581	1.34481	FALSE
206128_at	ADRA2C	99	5	590	0.05605	1.34465	TRUE
212438_at	SNRNP27	630	186	2808	0.05568	1.34427	FALSE
206710_s_at	EPB41L3	239	9	3671	0.05663	1.34412	FALSE
212291_at	MGC33548	401	8	2496	0.05638	1.34403	FALSE
204219_s_at	PSMC1	3294	956	9800	0.05727	1.34386	TRUE
202063_s_at	SEL1L	121	4	478	0.05771	1.34378	TRUE
221230_s_at	ARID4B	1567	187	7009	0.05675	1.34352	TRUE
210932_s_at	RNF6	28	1	252	0.05709	1.34341	FALSE
208271_at	PAPOLB	11	1	137	0.05606	1.34327	TRUE
218316_at	TIMM9	866	291	3209	0.05917	1.34321	TRUE
207470_at	DKFZp566H0824	68	1	700	0.05968	1.34319	FALSE
213975_s_at	LYZ	2112	11	16843	0.05643	1.3431	TRUE
200040_at	KHDRBS1	3696	930	10359	0.05915	1.34298	TRUE
209234_at	KIAA0591	521	67	2063	0.05727	1.34296	TRUE
218622_at	NUP37	778	174	3315	0.05641	1.34249	TRUE
215372_x_at	---	240	6	2045	0.06116	1.34224	FALSE
219152_at	PODXL2	77	3	641	0.05719	1.34218	TRUE
218676_s_at	PCTP	305	12	3705	0.05885	1.34211	TRUE
209222_s_at	OSBPL2	677	149	2269	0.05836	1.34201	FALSE
209159_s_at	NDRG4	85	3	1113	0.05905	1.34181	TRUE
222155_s_at	GPR172A	411	9	4235	0.05834	1.34168	TRUE
204919_at	PRR4	188	26	23608	0.061	1.34163	FALSE
206789_s_at	POU2F1	439	93	1867	0.0611	1.34121	TRUE
208579_x_at	H2BFS	1201	5	14709	0.0582	1.34118	FALSE
203381_s_at	APOE	1638	17	19577	0.05826	1.34084	FALSE
206546_at	SYCP2	192	1	3332	0.05886	1.34072	TRUE
213118_at	UHRF1BP1L	270	12	1698	0.05791	1.3406	TRUE
212680_x_at	PPP1R14B	1015	15	3814	0.05887	1.34053	FALSE
207123_s_at	MATN4	69	4	471	0.05917	1.34023	TRUE
221122_at	HRASLS2	232	6	2554	0.05888	1.34019	TRUE
208668_x_at	HMGN2	12000	3400	31112	0.05885	1.34008	FALSE
215882_at	CEP152	46	3	476	0.05856	1.33997	FALSE
202690_s_at	SNRPD1	1221	147	5510	0.05939	1.33987	FALSE
214144_at	POLR2D	167	12	519	0.05843	1.33975	TRUE
203153_at	GARG-16	980	25	21282	0.0593	1.33932	TRUE
209164_s_at	CYB561	1447	381	9942	0.06118	1.33918	FALSE
213360_s_at	POM121	2289	581	6433	0.05998	1.33905	FALSE
212656_at	TSFM	663	123	1796	0.05892	1.33897	FALSE
204910_s_at	HAC1	18	1	205	0.05961	1.33891	FALSE
203608_at	ALDH5A1	319	9	2515	0.05922	1.33889	TRUE
200756_x_at	CALU	545	17	5039	0.05912	1.33876	FALSE
204764_at	FNTB	244	11	862	0.06109	1.33876	FALSE
200691_s_at	HSPA9B	2384	346	7856	0.0611	1.33875	FALSE
201644_at	TSTA3	1093	30	6807	0.06062	1.33867	FALSE
219066_at	PPCDC	217	37	808	0.06052	1.33863	TRUE
209014_at	MAGED1	4443	634	18618	0.05944	1.33824	TRUE
57516_at	ZNF764	273	77	1775	0.06081	1.33749	TRUE
201077_s_at	SSFA1	3150	868	7705	0.06082	1.33717	FALSE
221547_at	PRPF18	472	50	3001	0.06009	1.33688	TRUE
2028_s_at	E2F1	232	14	820	0.06467	1.33671	FALSE
221333_at	FOXP3	21	1	338	0.06171	1.33627	FALSE
202736_s_at	LSM4	1087	64	10288	0.06265	1.33626	FALSE
216242_x_at	POLR2J2	858	10	3603	0.06207	1.33619	FALSE
217188_s_at	C14orf1	420	13	1458	0.06331	1.33606	FALSE
215849_x_at	TTC18	76	6	871	0.06347	1.33592	FALSE
202375_at	SEC24D	430	19	1965	0.06124	1.33579	TRUE
213476_x_at	TUBB3	2376	250	9707	0.06334	1.33576	FALSE
202397_at	NUTF2	813	149	4708	0.06231	1.33575	TRUE
208724_s_at	RAB1A	7760	466	16956	0.06192	1.33559	FALSE
208523_x_at	HIST1H2BI	264	7	3353	0.06176	1.3353	FALSE
202130_at	RIOK3	1632	471	4578	0.0633	1.33527	TRUE
217496_s_at	IDE	494	61	1595	0.06205	1.33524	FALSE
203775_at	SLC25A13	301	54	1904	0.06173	1.33515	TRUE
208553_at	HIST1H1E	37	2	948	0.06201	1.33507	TRUE
203090_at	SDF2	906	185	8221	0.06721	1.33497	TRUE
201803_at	POLR2B	2014	624	6762	0.06164	1.33495	TRUE
202981_x_at	SIAH1	1337	179	7494	0.06222	1.3349	TRUE
205820_s_at	APOC3	18	3	484	0.06331	1.33488	TRUE
210154_at	ME2	299	9	1138	0.06207	1.33473	FALSE
209273_s_at	ISCA1	629	13	2471	0.06204	1.33467	FALSE
206917_at	MGC46138	146	3	963	0.06292	1.33456	TRUE
218949_s_at	QRSL1	411	68	1531	0.06241	1.33442	FALSE
202635_s_at	POLR2K	1348	177	13872	0.06293	1.33439	FALSE
202639_s_at	RANBP3	165	19	846	0.06196	1.33437	FALSE
221911_at	ETV1	161	2	2172	0.0621	1.33437	FALSE
219933_at	GLRX2	985	245	2904	0.06326	1.33424	TRUE
218229_s_at	POGK	1433	45	4948	0.06309	1.33394	TRUE
214660_at	PELO	57	1	439	0.06248	1.33376	FALSE
218783_at	INTS7	209	7	1115	0.06257	1.33369	TRUE
221952_x_at	TRMT5	6697	1160	20263	0.06322	1.33355	FALSE
218139_s_at	MUDENG	1002	150	3527	0.06475	1.33352	TRUE
202303_x_at	SMARCA5	546	18	2519	0.06442	1.33333	FALSE
204475_at	MMP1	91	1	14717	0.06307	1.33321	TRUE
203665_at	HMOX1	640	76	20718	0.06575	1.3332	TRUE
213140_s_at	SS18L1	504	101	2495	0.06344	1.33315	TRUE
205523_at	HAPLN1	27	1	1524	0.06358	1.33313	TRUE
201047_x_at	RAB6A	2493	525	10408	0.06406	1.33296	FALSE
213102_at	ACTR3	2264	166	8461	0.06672	1.33292	TRUE
210812_at	XRCC4	34	4	440	0.06374	1.33278	FALSE
221830_at	RAP2A	1431	227	23795	0.06396	1.33272	TRUE
218682_s_at	SLC4A1AP	596	220	1189	0.06336	1.33261	TRUE
201503_at	G3BP1	1762	166	6380	0.06509	1.33257	TRUE
212581_x_at	GAPDH	27163	1703	90777	0.0654	1.33238	FALSE
214296_x_at	C19orf36	53	4	459	0.06358	1.33229	FALSE
219352_at	HERC6	355	9	5351	0.06428	1.33208	TRUE
209911_x_at	HIST1H2BD	2305	147	13713	0.06509	1.33199	TRUE
221542_s_at	ERLIN2	547	125	7894	0.06486	1.33181	FALSE
212696_s_at	RNF4	1548	434	3748	0.064	1.33177	TRUE
201670_s_at	MARCKS	1494	74	9479	0.06545	1.33172	FALSE
212638_s_at	WWP1	4243	350	27604	0.06422	1.33169	FALSE
211725_s_at	BID	439	19	2031	0.06439	1.33169	FALSE
214353_at	---	106	7	774	0.06711	1.33143	FALSE
222304_x_at	OR7E47P	86	4	893	0.06423	1.33141	FALSE
217618_x_at	HUS1	197	12	902	0.06638	1.33106	TRUE
201079_at	SYNGR2	3400	272	23139	0.06545	1.33095	TRUE
205629_s_at	CRH	19	2	710	0.06414	1.33078	FALSE
208842_s_at	GORASP2	1995	428	5751	0.06567	1.33074	FALSE
203869_at	USP46	242	10	1071	0.06464	1.33058	FALSE
220643_s_at	FAIM	290	51	2234	0.06472	1.33037	TRUE
214858_at	PP14571	131	2	2505	0.0672	1.3303	TRUE
212474_at	AVL9	948	160	2740	0.06493	1.33024	FALSE
220239_at	KLHL7	157	15	831	0.06505	1.33023	TRUE
201633_s_at	CYB5B	298	29	952	0.06568	1.33023	FALSE
208897_s_at	DDX18	838	104	2982	0.06506	1.33011	FALSE
201142_at	EIF2	919	189	2706	0.06512	1.33008	TRUE
212442_s_at	LASS6	3528	131	11592	0.06526	1.33001	TRUE
200748_s_at	FHC	21932	1703	62742	0.06563	1.32997	FALSE
204510_at	CDC7	337	33	1500	0.06762	1.32989	TRUE
205246_at	PEX13	188	17	791	0.06641	1.32968	TRUE
204391_x_at	hTIF1	607	198	3189	0.06627	1.32947	FALSE
201773_at	ADNP	2189	428	8120	0.06728	1.3292	TRUE
210854_x_at	SLC6A8	390	38	4025	0.06624	1.32917	FALSE
200799_at	HSPA1A	10647	981	32417	0.06687	1.32909	TRUE
212524_x_at	H2AFX	16	1	201	0.06551	1.32891	FALSE
36936_at	TSTA3	1697	124	8779	0.06801	1.32865	TRUE
214929_s_at	KIAA1109	68	2	329	0.06716	1.32862	FALSE
219320_at	MYO19	223	21	1078	0.07154	1.32848	TRUE
215363_x_at	FOLH1	104	2	892	0.06735	1.32844	FALSE
201724_s_at	GALNT1	1144	158	4185	0.0669	1.32827	TRUE
AFFX-HUMISGF3A/M97935_5_at	STAT1	135	3	1902	0.0661	1.32822	FALSE
214700_x_at	RIF1	194	5	1061	0.0669	1.32818	TRUE
215698_at	KDM5A	426	62	1805	0.06642	1.32802	TRUE
218167_at	AMZ2	1943	776	12277	0.06774	1.32801	TRUE
221891_x_at	HSPA8	10186	627	30700	0.06625	1.328	TRUE
207955_at	ESkine	36	3	454	0.06752	1.32772	TRUE
208264_s_at	EIF3S1	395	45	1336	0.06662	1.32763	TRUE
216941_s_at	TAF1B	229	10	671	0.06659	1.3276	FALSE
202201_at	BLVRB	1788	307	15658	0.06766	1.3276	TRUE
214513_s_at	CREB1	281	3	1036	0.06683	1.32753	FALSE
210250_x_at	ADSL	896	180	2668	0.06768	1.32736	TRUE
214908_s_at	TRRAP	234	8	714	0.06861	1.3273	FALSE
208907_s_at	MRPS18-2	871	41	2685	0.06729	1.32724	FALSE
215690_x_at	GPAA1	1856	349	7272	0.06879	1.32715	FALSE
AFFX-r2-Bs-thr-3_s_at	---	14	1	10779	0.06868	1.32713	FALSE
201660_at	FACL3	1435	209	10719	0.06724	1.32705	FALSE
209836_x_at	BOLA2	1312	170	7644	0.06838	1.3269	FALSE
212168_at	RBM12	927	145	2617	0.06892	1.32666	FALSE
201940_at	CPD	646	99	3647	0.06806	1.32662	FALSE
201440_at	DDX23	711	50	2089	0.06821	1.32637	TRUE
214483_s_at	ARFIP1	387	19	1229	0.06794	1.32636	FALSE
207945_s_at	CSNK1D	727	121	3655	0.06901	1.32568	FALSE
200924_s_at	4F2HC	791	178	2659	0.06941	1.32558	TRUE
204430_s_at	SLC2A5	82	4	848	0.06797	1.32554	TRUE
209692_at	EYA2	145	4	2058	0.06912	1.32553	TRUE
211985_s_at	CALM1	1160	24	5713	0.06887	1.3254	FALSE
219010_at	C1orf106	284	9	5085	0.07081	1.32533	TRUE
221532_s_at	WDR61	1889	247	8005	0.06863	1.32518	TRUE
203878_s_at	MMP11	2400	49	16341	0.06993	1.32503	TRUE
214352_s_at	KRAS	1916	389	10174	0.0691	1.32487	FALSE
218535_s_at	RIOK2	543	30	1659	0.0691	1.32475	TRUE
214264_s_at	C14orf143	511	138	1490	0.06892	1.32472	TRUE
219788_at	PILRA	97	4	567	0.06955	1.3247	FALSE
217752_s_at	CNDP2	2572	862	8654	0.0701	1.32456	TRUE
205133_s_at	HSPE1	2373	473	9819	0.06922	1.32455	TRUE
201144_s_at	EIF2S1	1711	274	5034	0.06929	1.32433	FALSE
214727_at	BRCA2	90	2	517	0.07181	1.3242	TRUE
222335_at	---	85	3	871	0.07049	1.32399	FALSE
202858_at	U2AF35	2845	21	10169	0.06966	1.32394	TRUE
AFFX-ThrX-M_at	---	25	1	5007	0.07068	1.32381	FALSE
202171_at	VEZF1	1521	261	6312	0.06969	1.32377	FALSE
212070_at	GPR56	1125	82	5800	0.07076	1.32365	TRUE
201100_s_at	USP9X	2483	350	7912	0.06952	1.32353	FALSE
218254_s_at	SAR1B	971	102	5250	0.06973	1.32333	TRUE
212652_s_at	SNX4	1006	212	3684	0.07001	1.32326	TRUE
220020_at	XPNPEP3	279	19	1055	0.0713	1.32316	TRUE
208189_s_at	USH1B	68	4	9684	0.0721	1.32307	TRUE
212993_at	NACC2	388	28	1439	0.0701	1.32289	TRUE
215089_s_at	RBM10	669	16	4028	0.07093	1.32289	TRUE
219931_s_at	KLHL12	264	24	1137	0.07052	1.32286	TRUE
201461_s_at	MAPKAPK2	364	7	2671	0.07127	1.32286	FALSE
219217_at	NARS2	601	77	9825	0.07017	1.32273	TRUE
208936_x_at	LGALS8	1145	229	5700	0.07076	1.32268	FALSE
214074_s_at	CTTN	281	10	11242	0.07161	1.32261	FALSE
207802_at	CRISP3	11	1	32486	0.07089	1.32243	TRUE
207595_s_at	BMP1	217	14	931	0.07073	1.32237	FALSE
207074_s_at	SLC18A1	43	1	1320	0.07589	1.32228	TRUE
205120_s_at	SGCB	468	116	2324	0.07106	1.32225	FALSE
215023_s_at	PEX1	279	11	679	0.07145	1.32199	FALSE
201573_s_at	ETF1	1041	228	2401	0.07083	1.32178	FALSE
204025_s_at	PDCD2	199	5	1156	0.07251	1.32159	FALSE
216228_s_at	WDHD1	55	2	334	0.07175	1.32144	FALSE
213501_at	ACOX1	311	18	2576	0.07147	1.32139	FALSE
209585_s_at	MINPP1	500	84	2082	0.07161	1.32111	TRUE
212470_at	HSS	697	219	3033	0.07152	1.32108	FALSE
201303_at	EIF4A3	2931	751	11134	0.07299	1.32107	TRUE
200594_x_at	HNRNPU	6391	2490	14796	0.07434	1.32104	TRUE
211765_x_at	PPIA	28739	4076	63191	0.07357	1.32069	FALSE
200841_s_at	EARS	337	6	1945	0.07248	1.32063	FALSE
211352_s_at	SRC-3	243	2	1478	0.07194	1.32058	FALSE
202575_at	CRABP2	4071	108	32650	0.07283	1.32054	TRUE
206307_s_at	FOXD1	57	3	1758	0.07224	1.32045	TRUE
203048_s_at	TTC37	603	67	2188	0.07309	1.32038	FALSE
212665_at	pART14	1103	40	4064	0.07295	1.32034	TRUE
564_at	GNA11	987	224	7406	0.07409	1.3203	TRUE
213280_at	GARNL4	227	8	1462	0.07311	1.32028	TRUE
203915_at	Humig	751	6	22862	0.07376	1.32019	TRUE
215471_s_at	MAP7	456	26	3051	0.07266	1.32014	FALSE
202314_at	P450-14DM	494	94	6352	0.07197	1.32012	TRUE
214501_s_at	H2AFY	2533	66	11471	0.07309	1.32011	FALSE
210324_at	C8G	10	1	204	0.07264	1.32003	TRUE
200955_at	IMMT	1468	532	4362	0.073	1.31983	TRUE
218358_at	CRELD2	1880	563	15910	0.07315	1.31975	TRUE
201822_at	TIMM17A	112	3	405	0.07411	1.31964	TRUE
204766_s_at	NUDT1	118	9	1469	0.07431	1.31952	TRUE
204935_at	PTPT	29	0	285	0.07291	1.3195	FALSE
207387_s_at	GK	113	2	573	0.07342	1.31936	FALSE
201687_s_at	API5	1033	192	3554	0.07461	1.3193	TRUE
204710_s_at	FLJ14217	1873	466	5541	0.07345	1.31926	FALSE
202960_s_at	MUT	1151	207	4791	0.07378	1.31922	FALSE
208651_x_at	CD24	3601	63	23607	0.07392	1.3192	FALSE
207812_s_at	GORASP2	2011	631	5551	0.07386	1.31919	FALSE
203322_at	ADNP2	526	25	1701	0.07541	1.31896	TRUE
216585_at	---	19	2	205	0.07358	1.31866	FALSE
35666_at	SEMA3F	2417	498	23101	0.07656	1.31853	FALSE
202077_at	NDUFAB1	6353	1250	20285	0.07389	1.31852	TRUE
219490_s_at	DCLRE1B	153	21	596	0.07405	1.31846	TRUE
205423_at	BAM22	475	68	1361	0.07567	1.31846	TRUE
207986_x_at	CYB561	1327	405	13966	0.07459	1.31837	FALSE
220234_at	CA8	165	3	1366	0.07499	1.31825	TRUE
202058_s_at	SRP1	387	67	1381	0.07394	1.3182	FALSE
217543_s_at	MBTPS1	583	25	2249	0.07459	1.31815	FALSE
201268_at	NM23	6997	728	35802	0.07479	1.31806	FALSE
215823_x_at	LOC100291776	11262	1924	71939	0.07598	1.31798	FALSE
204426_at	TMED2	602	5	4640	0.07567	1.31793	FALSE
220030_at	STYK1	29	1	442	0.07575	1.31776	TRUE
219819_s_at	MRPS28	894	31	12190	0.07548	1.31729	TRUE
202559_x_at	C1orf77	1310	118	3893	0.07705	1.31719	FALSE
203303_at	DYNLT3	2086	377	7273	0.07519	1.31712	TRUE
202346_at	UBE2K	777	27	3747	0.07701	1.31704	TRUE
208755_x_at	H3F3A	30922	10155	73818	0.07613	1.31691	FALSE
211974_x_at	KBF2	2466	911	10215	0.07809	1.31665	FALSE
220775_s_at	UEVLD	321	60	1687	0.07504	1.31658	TRUE
202431_s_at	MYC	1058	12	17707	0.07594	1.31646	TRUE
218356_at	FTSJ2	745	250	7399	0.07561	1.31642	TRUE
214193_s_at	C1orf107	285	70	1391	0.0756	1.31631	FALSE
217786_at	PRMT5	822	21	2506	0.07628	1.31617	TRUE
205480_s_at	UGP2	2582	339	10530	0.07668	1.31616	TRUE
218816_at	LRRC1	679	21	3453	0.07569	1.31608	TRUE
219288_at	C3orf14	1945	88	8276	0.07592	1.31604	TRUE
217726_at	COPZ1	2353	472	7538	0.07597	1.3159	TRUE
205733_at	BLM	358	28	1497	0.07926	1.31589	TRUE
202642_s_at	TR-AP	648	142	2151	0.07781	1.31553	TRUE
218940_at	C14orf138	307	18	2086	0.07599	1.31545	TRUE
212072_s_at	CSNK2A1	1125	269	4504	0.07722	1.31545	TRUE
214051_at	TMSB15B	260	13	1816	0.07878	1.31545	TRUE
214958_s_at	TMC6	245	15	3237	0.07728	1.31544	FALSE
221492_s_at	ATG3	1310	242	5660	0.08067	1.31542	TRUE
221505_at	ANP32E	1070	105	7082	0.07887	1.31502	TRUE
200993_at	IPO7	1684	127	7512	0.07888	1.31485	FALSE
221591_s_at	FAM64A	262	14	897	0.08019	1.31477	TRUE
202343_x_at	COX5B	4385	525	13048	0.07877	1.31468	FALSE
200659_s_at	PHB	623	74	4726	0.07752	1.31458	TRUE
219031_s_at	NIP7	197	6	1407	0.07672	1.3145	TRUE
209812_x_at	CASP2	33	3	245	0.07672	1.31447	FALSE
217965_s_at	SAP30BP	565	127	2172	0.07724	1.31445	TRUE
209054_s_at	WHSC1	539	172	2568	0.08091	1.31441	TRUE
217908_s_at	DCAF6	1051	105	4412	0.07872	1.3143	TRUE
216988_s_at	PTP4A2	4865	789	14788	0.07824	1.31409	FALSE
211832_s_at	MDM2	24	1	346	0.07977	1.31395	FALSE
212681_at	EPB41L3	221	8	5175	0.07831	1.31385	TRUE
210416_s_at	CHEK2	249	15	981	0.08114	1.31367	TRUE
219311_at	CEP76	153	9	654	0.07868	1.31346	FALSE
220059_at	STAP1	55	1	1187	0.07858	1.31322	TRUE
201001_s_at	UEV1A	893	282	8322	0.07806	1.31316	FALSE
222203_s_at	RDH14	675	124	2740	0.07872	1.31316	FALSE
219209_at	IFIH1	361	7	5900	0.07817	1.31312	TRUE
211220_s_at	HSF2	60	1	406	0.07792	1.31311	FALSE
218169_at	VAC14	150	14	1886	0.07942	1.31303	TRUE
200840_at	KARS	5011	707	14272	0.08014	1.31299	TRUE
214939_x_at	MLLT4	24	2	369	0.07768	1.31292	FALSE
207746_at	POLQ	161	5	781	0.08236	1.31281	FALSE
213047_x_at	SET	3710	284	9424	0.07871	1.31279	FALSE
33132_at	CPSF1	888	39	4143	0.08378	1.31273	FALSE
203294_s_at	gp58	82	2	1202	0.07957	1.31258	FALSE
220885_s_at	CENPJ	130	4	932	0.08429	1.31249	TRUE
201512_s_at	TOMM70A	670	65	1824	0.07839	1.31227	FALSE
220363_s_at	ELMO2	162	8	1122	0.07852	1.31225	FALSE
214038_at	CCL8	297	14	4327	0.08025	1.31221	TRUE
210744_s_at	IL5RA	25	3	247	0.08071	1.31216	FALSE
214831_at	MED28	62	3	345	0.0792	1.31213	FALSE
217722_s_at	NGRN	3724	569	17735	0.08017	1.31186	TRUE
219481_at	TTC13	456	25	2158	0.07964	1.31182	TRUE
220192_x_at	SPDEF	2555	106	10233	0.08183	1.31181	FALSE
205512_s_at	AIFM1	739	142	2695	0.07993	1.3118	TRUE
209256_s_at	LOC100287552	598	28	1831	0.07963	1.31154	FALSE
211476_at	MYOZ2	10	1	233	0.07994	1.31102	TRUE
213194_at	DUTT1	473	7	8183	0.07988	1.31098	TRUE
211040_x_at	GTSE1	980	300	6049	0.08812	1.31097	FALSE
208114_s_at	ISG20L2	1050	337	3235	0.08102	1.31072	TRUE
218043_s_at	AZI2	276	35	2408	0.08053	1.31045	TRUE
212170_at	RBM12	316	20	1013	0.08072	1.31045	TRUE
218173_s_at	WHSC1L1	226	28	1690	0.08312	1.31043	FALSE
204783_at	MLF1	274	21	1561	0.08013	1.31034	TRUE
203956_at	MORC2	879	277	4603	0.08087	1.31019	TRUE
200634_at	PFN1	5236	96	24858	0.08423	1.31018	TRUE
208780_x_at	VAPA	7569	1965	30754	0.08143	1.3101	TRUE
202721_s_at	GFPT	704	43	4238	0.08038	1.31001	FALSE
204088_at	P2RX4	843	150	5453	0.08139	1.30993	TRUE
216937_s_at	RS1	63	2	388	0.08336	1.30984	FALSE
219429_at	FA2H	181	6	1311	0.08235	1.3095	TRUE
218184_at	TULP4	924	277	4663	0.08219	1.30942	TRUE
205961_s_at	PSIP1	352	20	3084	0.08086	1.30936	FALSE
220442_at	GALNT4	84	2	749	0.08157	1.30934	FALSE
205633_s_at	ALAS1	693	60	1784	0.08182	1.30904	TRUE
221691_x_at	NPM1	4770	647	14456	0.08202	1.30904	FALSE
211091_s_at	NF2	62	3	303	0.08126	1.30901	FALSE
201371_s_at	CUL3	2581	203	5540	0.08229	1.309	FALSE
206532_at	---	43	1	520	0.08216	1.30886	FALSE
214096_s_at	SHMT2	1668	660	7019	0.08365	1.30864	FALSE
202536_at	CHMP2B	645	22	3393	0.08437	1.30863	TRUE
211984_at	CALM1	1877	537	7662	0.08234	1.30851	TRUE
217399_s_at	FOXO3	24	2	483	0.0813	1.30844	FALSE
200916_at	TAGLN2	5448	41	21043	0.08383	1.30833	TRUE
200794_x_at	DAZAP2	6820	1083	13713	0.08621	1.30826	FALSE
212205_at	H2AFV	2471	486	9965	0.08412	1.30815	FALSE
216095_x_at	MTMR1	1149	429	3958	0.08208	1.30797	FALSE
202027_at	TMEM184B	797	95	2940	0.08418	1.30767	TRUE
220710_at	C15orf28	64	2	443	0.08454	1.30767	TRUE
204128_s_at	RFC3	184	5	853	0.083	1.30755	FALSE
204024_at	OSGIN2	237	29	978	0.08492	1.30755	TRUE
202233_s_at	UQCRH	4555	1091	14223	0.08272	1.30739	FALSE
205066_s_at	ENPP1	1062	94	11078	0.08325	1.3072	FALSE
208833_s_at	ATXN10	4164	434	9685	0.08416	1.30719	FALSE
203093_s_at	TIMM44	346	21	1534	0.08333	1.30702	FALSE
217434_at	MC2R	23	1	315	0.08724	1.3069	TRUE
204760_s_at	NR1A1	29	4	8315	0.08323	1.30683	FALSE
217486_s_at	ZDHHC17	56	2	630	0.08331	1.30672	FALSE
203028_s_at	CYBA	1298	29	7783	0.08501	1.30666	TRUE
202321_at	GGPS1	599	179	2507	0.08414	1.30653	TRUE
215780_s_at	hCG_1644608	970	79	5469	0.08853	1.30651	FALSE
221754_s_at	CORO1B	178	6	1627	0.08464	1.30644	TRUE
202166_s_at	PPP1R2	853	69	3706	0.0843	1.30642	FALSE
201912_s_at	GSPT1	1159	135	4508	0.08408	1.30641	FALSE
207156_at	HIST1H2AG	46	1	1489	0.08367	1.3064	FALSE
207081_s_at	PI4KA	766	40	5359	0.08649	1.3062	TRUE
201849_at	BNIP3	1182	142	16636	0.084	1.30619	TRUE
201925_s_at	DAF	660	51	5486	0.08368	1.30617	TRUE
216295_s_at	CLTA	3337	867	10392	0.08619	1.30606	TRUE
203429_s_at	C1orf9	1144	144	6300	0.0849	1.30599	TRUE
219757_s_at	C14orf101	675	162	2137	0.08468	1.30593	TRUE
210460_s_at	PSMD4	2224	89	7418	0.08544	1.30583	TRUE
204500_s_at	AGTPBP1	281	35	963	0.08417	1.30577	TRUE
202733_at	P4HA2	1175	239	5617	0.0844	1.30576	TRUE
211961_s_at	RAB7A	2173	869	7200	0.08552	1.30559	TRUE
207163_s_at	RAC	1140	16	3635	0.08692	1.30549	TRUE
218008_at	C7orf42	1554	313	4687	0.08807	1.30507	TRUE
201136_at	PLP2	2135	132	11522	0.08644	1.305	TRUE
219646_at	DEF8	204	11	652	0.08687	1.30494	TRUE
208436_s_at	IRF7	992	124	5276	0.08797	1.30494	TRUE
[truncated: 20,279 more rows]
