# Supplementary material for: Differential epigenetic reprogramming in response to specific endocrine therapies promotes cholesterol biosynthesis and cellular invasion
Source: Nat Commun. 2015 Nov 27;6:10044. doi: 10.1038/ncomms10044 (PMC4674692; doi:10.1038/ncomms10044)
Supplement: Supplementary Data 6 — SQLE mRNA change of expression comparing normal vs. breast cancer. 10 independent datasets were analyzed to evaluate SQLE expression in normal and invasive ductal carcinoma. Imperial College of Science, Technology and Medicine Individual datasets are labelled according to the original publication. Analysis were performed using Oncomine2. [file ncomms10044-s15.xls]

## Sheet: Sheet1
SQLE mRNA change of expression comparing normal vs. breast cancer	Determined using Oncomine Statistical platform
Dataset	Classifiers	Fold Change Breast cancer vs. Normal	Pval.	rank
Perou (Nature 2000/08/17)	Ductal Breast Carcinoma vs. Normal	6.099	0.05	top 7%
TCGA	Invasive Ductal Carcinoma vs Normal	4.429	2e-28	top 4%
TCGA	Invasive Ductal Carcinoma vs Ductal Carcinoma In situ	1.507	5.2e-17	top 1%
Sorlie 2 (PNAS 2003/07/08)	Ductal Breast Carcinoma vs. Normal	5.37	0.019	top 14%
METABRIC (Curtis, Nature 2012/04/08)	Invasive Ductal Carcinoma vs Normal	2.626	1.44e-94	top 1%
METABRIC (Curtis, Nature 2012/04/08)	Invasive Ductal Carcinoma vs Ductal Carcinoma In situ	2.222	0.000707	top 7%
Zhao (MCB 2004/06/01)	Invasive Ductal Carcinoma vs Normal	4.878	0.000679	top 13%
Gluck (Breast Cancer Res. Trt. 2011/03/04)	Invasive Ductal Carcinoma vs Normal	2.75	0.027	top 24%
Ma (Breast Res. Treat. 2009/02/02)	Invasive Ductal Carcinoma vs Normal	2.989	0.004	top 9%
Richardson (Cancer Cell 2006/02/01)	Ductal Breast Carcinoma vs. Normal	4.353	9.42e-07	top 4%
Sorlie (PNAS 2001/09/11)	Ductal Breast Carcinoma vs. Normal	5.325	0.018	top 12%
Karnoub (Nature 2007/10/04)	Invasive Ductal Carcinoma vs Normal	2.068	0.002	top 4%
