# Supplementary material for: Differential epigenetic reprogramming in response to specific endocrine therapies promotes cholesterol biosynthesis and cellular invasion
Source: Nat Commun. 2015 Nov 27;6:10044. doi: 10.1038/ncomms10044 (PMC4674692; doi:10.1038/ncomms10044)
Supplement: Supplementary Data 7 — List of primers used in the current study. [file ncomms10044-s16.xls]

## Sheet: qRT-PCR
List or primers used in the manuscript
CAGGTGCCCTACTACCTGGA	ESR1
ACTGGCCAATCTTTCTCTGC
GTGAATCTGAGGCCGGAACA	ACAA1
TCAGAAACTGGGCGATTCGG
AGTGACACTGACCATCTGCA	HMGCR
AGGATGGCTATGCATCGTGT
ATGCTATGGAGGCACAGCTG	HMGCS1
GCTCCAACTCCACCTGTAGG
ACTGCCTCCCTCTTCAATGC	HMGCS2
TACCACTGGGATAGACGGCA
AGCTCTCCAGATCCTGCTGA	MVK
ACTCCAGGGAGATGGCATCT
CACCAGCACCTACAAGGAGG	PMVK
CTCTCCGTGTGTCACTCACC
AAGAGCTGGTTCTGCCCATC	MVD
TTCAGCCAAATCCGGTCCTC
ACCTCGACAAGCAACAGGTT	IDI1
AGACACTAAAAGCTCGATGCA
GTGCCGACACCAAGAGGAAT	IDI2
GTGACTTTCGTGTCCGACCT
GGTAGTAGCATTCCGGGAGC	FDPS
TGCCACCAGGAAGAAAGCTT
GGCTGAAAGTTCCAGAGGACA	GGPS1
AAGCCACGTCGGAGTTTTGA
TCAGCAGCAGCCTGAAAACT	FDFT1
GTGTCCAGAGCTCGGAGAAC
TTGGAGAATTCCTGCAGCCG	SQLE
GGGCATCAAGACCTTCCACT
GACATTTTACGTGGGGCTGC	LSS
ACGTGGCAAGTGATCAGGAG
TTCCTTGGGCATGCCATAGC	CYP51A1
CAGCATCACTCCCCAGAAGG
GCATTTGGAGCACAGGTGTC	DHCR7
TGGCTTTGGGAATGTTGGGT
AATTCTGAGCCACGACAGCA	LBR
GGGAACTGGAAGTTGAGCCA
CACCCTCACCGCTTTCATCT	TM7SF2
GTTGAGCTCTCGTCCCAGAA	(DHCR14)
TCACTTCTGTATCCAGCTGCC	MSMO1
CACAACCAAAGCATCTTGCCA	(SC4MOL)
TCGCACGGACTCATTTGACA	NSDHL
CCACCGATCACTGTGCATCT
TCCAGGTGGATGTCAGCAAC	HSD17B7P2
GGATTAGGCATGATCCCAGCA
GGTTTGCAGTGTGTGGGTTC	EBP
GTATCGGCTGTCTCCCTTGG
TCTTCTGTGCAACACTGAGCT	SC5D
GGCAATGCCTGGACAGTAAAC
TTGATCATGGGCACAGGCAT	DHCR24
CCAGGGTACGGCATAGAACA
ATCGCTCCTCCATCAATGAC	SREBP2
TTCCTCAGAACGCCAGACTT
AACGACATGGAGCTATGGAAGG	CYP27A1
ATCCGTATAGAGCGCTGCTTC
TGGCTACCTGCACTTCTTACTG	CYP27A1
ATGTCAGCGTGTTGGATGTC
TTGGTAGCCATCTTTCCTCCAG	CYP7B1
CGGCATTAGGTAACACTTCAGC
CACTTCAAAAGCAACATGGTGAC	CYP7B1
AGAAGCTCAATGGGTATGTTGG
TTGGAGTGGTCCTGAACTTACG	CYP7B1
ATCACTAGCTGGTACTGGAAGG
CCCTCGGTGTCCTACTTCAA	CCND1
AGGAAGCGGTCCAGGTAGTT
GCTGCTTAGACGCTGGATTT	MYC
CACCGAGTCGTAGTCGAGGT
CCAGAACGTCACCCAGAATGA	CEACAM6
GGAGTTGTTGCTGGAGATGGA
AGGCACAGTATGACGACATTGT	KRT81
TGCGGTTCAGCTCATTGATCT

## Sheet: ChIP-qPCR
BS1	TGACAGAGCAATTCCTGTGC
	GCAACTGGGGAAAAGATAAGGC
BS2	TCCTGTAGCTTGGGCAAATG
	ATGCAAGCTGCTCAGTTTGG
BS3	AACTCTTTGGGCCTGGTTTC
	TGCACAGGAATTGCTCTGTC
BS4	TGACAGAGCAATTCCTGTGC
	TACAGGAGCAACTGGGGAAAAG
BS5	TGTTTCTGCATGGCAAGACC
	ATGCAAGCTGCTCAGTTTGG
BS6	TGTTTCTGCATGGCAAGACC
	TGGGATTCAGCAGAGCATTG
BS7	AACTCTTTGGGCCTGGTTTC
	TGCACAGGAATTGCTCTGTC
BS8	TGACAGAGCAATTCCTGTGC
	GCATTTGCCCAAGCTACAGG
H3k27ac_SQLE	GCCTGGCCTGACTTTTACCT
	CTGGGGCGTTCACAAAATGG
H3k27ac_SQLE	CAGTGCACTGTGTACCTGGT
	TCCAGAGCTCTCCTCACCTC
H3k27ac_SQLE	CTGCACTTGGCCTAGTGTGA
	ACATTTAACAAGCCTGTAGTGCC
H3k27ac_HMGCR	TTCGGTGGCCTCTAGTGAGA
	ACAGCCCCATAGACCCCTAG
H3k27ac_CYP51A1	GACTCCTGTGGTACCAGCAC
	CTGCAAGCTTGAAGGAGGGA
H3k27ac_CYP51A1	AATGTACGTACCACCCCTGC
	CCGCGATTCTCAGGGATTGA
H3k27ac_CYP51A1	ACCCGCCTACAAGAACTTGA
	AGCAATATAGGACTGAAACTATGACT
H3k27ac_ACAA1	CAGTGCACTGTGTACCTGGT
	TCCAGAGCTCTCCTCACCTC
H3k27ac_ACAA1	CGCAGGTGCACAAATAGCAC
	AGAGCCGGGACACACTTTTT
H3k27ac_ACAA1	CTAATGGCTGCTCAGGGCTT
	TCCCCCACTCTCTGAACTCA
H2k37ac_MSMO1	GGGCAGAGAGGAATGAAGCA
	GCATAAAGATCAAGCCCCGC
H2k37ac_MSMO1	ACGTAGGCTGGGGAAACAAG
	TTCCAGACACCCTTGCCTTC
H3k27ac_HMGCR	GGTTGTTAAGGCGACCGTTC
	GAAGGAGCCCTCACCTTACG
H3k27ac_HMGCR	TCTCCATGCAGTGAAAGGCA
	CCCATTTGTTTTGGCCACCA
